# Supplementary material for: Quantitative prediction of selectivity between the A1 and A2A adenosine receptors
Source: J Cheminform. 2020 May 13;12:33. doi: 10.1186/s13321-020-00438-3 (PMC7222572; doi:10.1186/s13321-020-00438-3)
Supplement: Supplementary file 1 — Additional file 1. Compound data used in training and validation (compound smiles and activities). [file 13321_2020_438_MOESM1_ESM.tsv]

ID	Canonical_Smiles	pactivity_A1	pactivity_A2A	dataset
CHEMBL2164819_1428250	Nc1ncc(C#N)c(n1)c2ccccc2	6.05	6.8	semi-selective
CHEMBL2165803_1429244	Nc1nc(c2ccccc2)c3C(=O)c4ccc(cc4c3n1)C(F)(F)c5cccnc5	7.53	8.8	semi-selective
CHEMBL2380386_1559784	COc1cccc(CCC(=O)NC2=Nc3ccccc3C(=O)S2)c1	5.86	7.19	semi-selective
CHEMBL2180927_1441747	Cn1cc2c(nc(N3CCCC3)n4nc(nc24)c5occc5)n1	6.48	6.88	semi-selective
CHEMBL320805_174157	Nc1nc2ccccc2c3cn(nc13)c4ccccc4	6.18	7.04	semi-selective
CHEMBL3763571_2068716	Nc1nc(C(=O)NCc2cccc3cccnc23)c4cccc(C#N)c4n1	6.47	7.62	semi-selective
CHEMBL261203_427639	Nc1nc(c2occc2)c3ncn(C(=O)NCc4ccccc4)c3n1	7.77	8.97333333333333	semi-selective
CHEMBL3222091_1728508	Nc1nc(nc2sc(CN3CC=CC3)cc12)c4occn4	5.41	6.62	semi-selective
LUF5738	CCC(CC)C(=O)Nc1nc(cc(n1)c2ccccc2)c3ccccc3	7.56703070912559	5.87549577516572	semi-selective
CHEMBL2180940_1441760	Cn1cc2c(nc(NCCc3ccccc3)n4nc(nc24)c5occc5)n1	6.14	7.34	semi-selective
CHEMBL2180938_1441758	COc1ccc(CNc2nc3nn(C)cc3c4nc(nn24)c5occc5)cc1OC	5.57	7.19	semi-selective
CHEMBL2181977_1442808	Cc1ccc(cc1)c2nc(NC(=O)Nc3ccc(F)cc3)c4nnn(Cc5ccccc5F)c4n2	6.37	5.09	semi-selective
CHEMBL2180906_1441726	Cn1cc2c(nc(NC(c3ccccc3)c4ccccc4)n5nc(nc25)c6occc6)n1	6.77	6.05	semi-selective
CHEMBL2165806_1429247	Nc1nc(c2ccccc2)c3C(=O)c4ccc(CN5C6CCC5CC6)cc4c3n1	6.65	8.51	semi-selective
CHEMBL2180918_1441738	Cn1cc2c(nc(NCCOc3ccccc3)n4nc(nc24)c5occc5)n1	6.19	6.92	semi-selective
CHEMBL2180916_1441736	CONc1nc2nn(C)cc2c3nc(nn13)c4occc4	5.56	6.73	semi-selective
CHEMBL2180915_1441735	Cn1cc2c(nc(NCCCCCCO)n3nc(nc23)c4occc4)n1	6.32	6.96	semi-selective
CHEMBL2180914_1441734	Cn1cc2c(nc(NCCCCCO)n3nc(nc23)c4occc4)n1	6.28	6.91	semi-selective
CHEMBL2180913_1441733	Cn1cc2c(nc(NCCCCO)n3nc(nc23)c4occc4)n1	5.98	6.6	semi-selective
CHEMBL2180910_1441730	CC(O)CNc1nc2nn(C)cc2c3nc(nn13)c4occc4	6.43	6.87	semi-selective
CHEMBL2181142_1441964	Cn1cc2c(nc(NCCO)n3nc(nc23)c4occc4)n1	6.19	6.8	semi-selective
CHEMBL2181141_1441963	Cn1cc2c(nc(NCCc3c[nH]c4ccccc34)n5nc(nc25)c6occc6)n1	5.9	7.11	semi-selective
CHEMBL2181139_1441961	COc1ccc(CCNc2nc3nn(C)cc3c4nc(nn24)c5occc5)cc1OC	5.8	7.03	semi-selective
CHEMBL3765268_2068980	Nc1nc(C(=O)NCc2nccc3ccccc23)c4cccc(F)c4n1	7.08	8.17	semi-selective
CHEMBL3763647_2068984	CCCCOc1ccnc2c(CNC(=O)c3nc(N)nc4c(F)cccc34)cccc12	6.13	6.61	semi-selective
CHEMBL3763871_2068986	CN(CCCc1ccccn1)C(=O)c2cnc3c(CNC(=O)c4nc(N)nc5c(F)cccc45)cccc3c2	6.68	7.92	semi-selective
CHEMBL3765424_2068987	Nc1nc(C(=O)NCc2cccc3cc(cnc23)C(=O)NCCCCCc4ccccc4)c5cccc(F)c5n1	6.8	8.16	semi-selective
CHEMBL3763969_2068988	Nc1nc(C(=O)NCc2cccc3cc(cnc23)C(=O)N4CCCc5ccccc45)c6cccc(F)c6n1	6.8	8.36	semi-selective
CHEMBL3764598_2068989	COCCOc1ccc(cc1)N2CCN(CC2)C(=O)c3cnc4c(CNC(=O)c5nc(N)nc6c(F)cccc56)cccc4c3	6.92	8.32	semi-selective
CHEMBL3763514_2068990	Nc1nc(C(=O)NCc2cccc3cc(cnc23)C(=O)N4CCN(CC4)c5ccccn5)c6cccc(F)c6n1	6.96	8.57	semi-selective
CHEMBL3764945_2068720	Nc1nc(C(=O)NCc2cccc3cccnc23)c4cccc(c5cncnc5)c4n1	5.2	6.8	semi-selective
CHEMBL3764260_2068722	Nc1nc(C(=O)NCc2cccc3cccnc23)c4cc(F)c(F)cc4n1	7.4	8.44	semi-selective
CHEMBL2377239_1559084	Cc1oc(cc1)c2nc(N)c3cc(Cc4ccccc4)sc3n2	6.53	7.96	semi-selective
CHEMBL3828082_2095349	OC[C@@H]1CCCN1c2ncnc3sc(Nc4ccccc4)nc23	6.26	6.7	semi-selective
CHEMBL3827171_2095358	OC[C@@H]1CCCN1c2ncnc3sc(Nc4cccc(Br)c4)nc23	6.28	6.82	semi-selective
CHEMBL3314877_1781602	CNC(=O)c1cnc(NC(=O)Nc2ccccc2)n3nc(nc13)c4occc4	5.975	7.03	semi-selective
CHEMBL3765399_2068978	Nc1nc(C(=O)NCc2ccnc3ccccc23)c4cccc(F)c4n1	5	6.03	semi-selective
CHEMBL3800301_2083669	COc1ccccc1n2cc3nc(CCCc4ccccc4)nc(N)c3n2	7.31	6.19	semi-selective
CHEMBL3799771_2083670	Nc1nc(CCCc2ccccc2)nc3cn(nc13)c4ccccc4O	7.77	6.62	semi-selective
CHEMBL3800587_2083692	COc1cccc(Cn2cc3nc(nc(N)c3n2)c4oc(C)cc4)c1	6.92	8.28	semi-selective
CHEMBL3798754_2083690	Cc1oc(cc1)c2nc(N)c3nn(Cc4ccccc4)cc3n2	6.87	8.04	semi-selective
CHEMBL3798383_2083689	Nc1nc(nc2cn(Cc3ccccc3O)nc12)c4occc4	6.62	7.77	semi-selective
CHEMBL3798766_2083688	COc1ccccc1Cn2cc3nc(nc(N)c3n2)c4occc4	7.01	8.27	semi-selective
CHEMBL3800218_2083680	Nc1nc(nc2cn(nc12)c3ccccc3O)c4cccs4	6.8	6.39	semi-selective
CHEMBL3763215_2068725	Cc1cccc(CNC(=O)c2nc(N)nc3c(F)cccc23)c1	6.95	8.08	semi-selective
CHEMBL3763234_2068966	Nc1nc(C(=O)NCCc2ccccn2)c3cccc(F)c3n1	6.22	7.85	semi-selective
CHEMBL3764249_2068967	Nc1nc(C(=O)NCCc2ccccc2)c3cccc(F)c3n1	6.25	6.8	semi-selective
CHEMBL3763668_2068969	C[C@H](NC(=O)c1nc(N)nc2c(F)cccc12)c3cccc4cccnc34	6.28	6.9	semi-selective
CHEMBL371131_327904	Cc1ccc2c(O)c(cnc2n1)C(=O)NCCc3ccccc3	6.14	6.82	semi-selective
CHEMBL3764397_2068974	Nc1nc(C(=O)NCc2cccc3[nH]cnc23)c4cccc(F)c4n1	6.55	7.6	semi-selective
CHEMBL3799249_2083675	Nc1nc(nc2cn(nc12)c3ccccc3O)c4occc4	6.43	7.05	semi-selective
CHEMBL2180937_1441757	Cn1cc2c(nc(NCc3ccc(cc3)C(F)(F)F)n4nc(nc24)c5occc5)n1	5.91	6.61	semi-selective
CHEMBL2180936_1441756	Cn1cc2c(nc(NCc3ccc(F)cc3)n4nc(nc24)c5occc5)n1	6.09	7.06	semi-selective
CHEMBL2180935_1441755	Cn1cc2c(nc(NCc3ccc(Cl)cc3)n4nc(nc24)c5occc5)n1	6.49	7.12	semi-selective
CHEMBL2180934_1441754	COc1ccc(CNc2nc3nn(C)cc3c4nc(nn24)c5occc5)cc1	6.36	6.75	semi-selective
CHEMBL2180933_1441753	Cc1ccc(CNc2nc3nn(C)cc3c4nc(nn24)c5occc5)cc1	6.27	6.93	semi-selective
CHEMBL2180932_1441752	C[C@@H](Nc1nc2nn(C)cc2c3nc(nn13)c4occc4)c5ccccc5	6.03	7.42	semi-selective
CHEMBL2180931_1441751	C[C@H](Nc1nc2nn(C)cc2c3nc(nn13)c4occc4)c5ccccc5	6.47	7.26	semi-selective
CHEMBL2180930_1441750	Cn1cc2c(nc(NCc3ccccc3)n4nc(nc24)c5occc5)n1	6.19	6.565	semi-selective
CHEMBL2181163_1441985	Cn1cc2c(nc(NC3CCCCCCC3)n4nc(nc24)c5occc5)n1	6.32	6.55	semi-selective
CHEMBL2181162_1441984	Cn1cc2c(nc(NC3CCCCCC3)n4nc(nc24)c5occc5)n1	6.65	6.47	semi-selective
CHEMBL2382434_1561853	O=C(CCCc1ccccc1)NC2=Nc3ccccc3C(=O)S2	5.6	7.4	semi-selective
CHEMBL2380385_1559783	O=C(CCc1ccccc1)NC2=Nc3ccccc3C(=O)S2	5.98	7.09	semi-selective
CHEMBL2391832_1565408	O=C(Nc1nc(c2ccccc2)c(s1)C(=O)c3cccnc3)c4occc4	6.75	6.26	semi-selective
CHEMBL2181155_1441977	CCCCCCC(C)Nc1nc2nn(C)cc2c3nc(nn13)c4occc4	6.58	6.15	semi-selective
CHEMBL2181154_1441976	CCCCCC(C)Nc1nc2nn(C)cc2c3nc(nn13)c4occc4	6.61	6.35	semi-selective
CHEMBL2181153_1441975	CCCCCNc1nc2nn(C)cc2c3nc(nn13)c4occc4	6.32	6.78	semi-selective
CHEMBL2181148_1441970	CCNc1nc2nn(C)cc2c3nc(nn13)c4occc4	6.22	6.68	semi-selective
CHEMBL1834698_1178745	Clc1ccc(cc1)c2nc3c4cn(CCc5ccccc5)nc4nc(NC(=O)c6ccccc6)n3n2	6.66	4.71	semi-selective
CHEMBL1834699_1178746	COc1ccc(cc1)c2nc3c4cn(CCc5ccccc5)nc4nc(NC(=O)c6ccccc6)n3n2	6.08	4.6	semi-selective
CHEMBL1834700_1178747	O=C(Cc1ccccc1)Nc2nc3nn(CCc4ccccc4)cc3c5nc(nn25)c6ccccc6	6.72	6.21	semi-selective
CHEMBL1834701_1178748	Fc1ccc(cc1)c2nc3c4cn(CCc5ccccc5)nc4nc(NC(=O)Cc6ccccc6)n3n2	6.64	6.24	semi-selective
CHEMBL1927429_1268385	CC(C)(C)OC(=O)NCCCCCNc1nc(N)n2nc(nc2n1)c3occc3	6.02	7.35	semi-selective
CHEMBL2322917_1517070	Nc1nc(nc2cn(nc12)c3ccccc3)c4ccccc4	7.13	6.49	semi-selective
CHEMBL2377224_1559069	Nc1nc(nc2sc(Cc3ccccc3)cc12)c4oc(cc4)C#N	5.5	6.52	semi-selective
CHEMBL2377223_1559068	Nc1nc(nc2sc(Cc3ccccc3)cc12)c4oc(cc4)C5CC5	6.07	6.58	semi-selective
CHEMBL2377101_1558945	Nc1nc(nc2sc(Cc3ccccc3)cc12)c4cccnc4	5.85	6.67	semi-selective
CHEMBL2377108_1558952	Cc1oc(cc1)c2nc(N)c3cc(CCc4ccccc4)sc3n2	5.56	6.69	semi-selective
CHEMBL1834697_1178744	Fc1ccc(cc1)c2nc3c4cn(CCc5ccccc5)nc4nc(NC(=O)c6ccccc6)n3n2	6.4	5.39	semi-selective
CHEMBL2151129_1421793	Cc1ccc(cc1)C(=O)Nc2nc(n[nH]2)c3ccccc3	5.89	6.52	semi-selective
CHEMBL2151131_1421795	COc1ccccc1C(=O)Nc2nc(n[nH]2)c3ccccc3	6.3	6.7	semi-selective
CHEMBL2377104_1558948	Nc1nc(nc2sc(Cc3ccccc3)cc12)c4ncccn4	6.21	7.77	semi-selective
CHEMBL2377230_1559075	Cc1csc(n1)c2nc(N)c3cc(Cc4ccccc4)sc3n2	5.83	7.79	semi-selective
CHEMBL2377231_1559076	COc1ccccc1Cc2cc3c(N)nc(nc3s2)c4nc(C)cs4	6.73	7.88	semi-selective
CHEMBL2377226_1559071	COc1ccccc1Cc2cc3c(N)nc(nc3s2)c4oc(cc4)C(F)F	6.29	7.88	semi-selective
CHEMBL2069325_1361200	Cn1cc2c(nc(NC(=O)NC3CCN(CC3)C(=O)NCCc4ccccc4)n5nc(nc25)c6occc6)n1	6.74	5.74	semi-selective
CHEMBL2071045_1361201	Cn1cc2c(nc(NC(=O)NC3CCN(CC3)C(=O)NCCCc4ccccc4)n5nc(nc25)c6occc6)n1	6.95	5.79	semi-selective
CHEMBL2153627_1424317	CN1C(=O)N(C)c2nc3N(CC4CC4)CCCn3c2C1=O	5.15	6.38	semi-selective
CHEMBL2153626_1424316	CN1C(=O)N(C)c2nc3N(CCCn3c2C1=O)C4CCC4	4.99	6.07	semi-selective
CHEMBL2070891_1361045	Cn1cc2c(nc(NC(=O)NC3CCN(Cc4ccc(cc4)C#N)CC3)n5nc(nc25)c6occc6)n1	6.78	5.65	semi-selective
CHEMBL2377112_1558956	CC(c1ccccc1)c2cc3c(N)nc(nc3s2)c4oc(C)cc4	6.36	7.4	semi-selective
CHEMBL2391837_1565413	CN(C)c1nc(N)nc(n1)c2sc(NC(=O)c3occc3)nc2c4ccccc4	6.27	6.75	semi-selective
CHEMBL2391840_1565416	COc1ccc(cc1)C(=O)Nc2nc(c3ccccc3)c(s2)C(=O)c4ccccn4	6.16	6.89	semi-selective
CHEMBL2391831_1565407	O=C(Nc1nc(c2ccccc2)c(s1)C(=O)c3ccccn3)c4occc4	6.39	7.13	semi-selective
CHEMBL2391834_1565410	O=C(Nc1nc(c2ccccc2)c(s1)c3ccncc3)c4occc4	9.24	8.18	semi-selective
CHEMBL2398486_1569008	CC(=O)CCc1nc(N)c2nc(n(C)c2n1)n3nccn3	6.71	7.92	semi-selective
CHEMBL2382425_1561844	O=C(CCCc1ccccc1)NC2=Nc3sccc3C(=O)S2	6.44	7.08	semi-selective
CHEMBL2380383_1559781	Clc1ccc(CN2CCN(CC2)C(=O)c3ccc(cc3)C(=O)NC4=Nc5ccccc5C(=O)S4)cc1	5.36	7.35	semi-selective
CHEMBL2382439_1561858	COc1cccc(\C=C\CC(=O)NC2=Nc3ccccc3C(=O)S2)c1	6.3	7.04	semi-selective
CHEMBL2382438_1561857	O=C(C\C=C\c1ccccc1)NC2=Nc3ccccc3C(=O)S2	6.09	6.93	semi-selective
CHEMBL2377090_1558934	Nc1nc(nc2sc(Cc3ccccc3)cc12)c4cccc(c4)C#N	6.65	7.94	semi-selective
CHEMBL2377109_1558953	COc1ccccc1Cc2cc3c(N)nc(nc3s2)c4oc(C)cc4	6.91	7.96	semi-selective
CHEMBL2377229_1559074	Nc1nc(nc2sc(Cc3ccccc3)cc12)c4ocnc4	6.98	8.05	semi-selective
CHEMBL2377091_1558935	COc1ccccc1Cc2cc3c(N)nc(nc3s2)c4cccc(c4)C#N	6.89	8.21	semi-selective
CHEMBL2377228_1559073	Nc1nc(nc2sc(Cc3ccccc3)cc12)c4occn4	6.51	8.33	semi-selective
CHEMBL2377103_1558947	Nc1nc(nc2sc(Cc3ccccc3)cc12)c4cnccn4	7.04	8.62	semi-selective
CHEMBL2377092_1558936	Nc1nc(nc2sc(Cc3ccccc3Cl)cc12)c4cccc(c4)C#N	7.61	8.85	semi-selective
CHEMBL2377237_1559082	Cc1oc(cc1)c2nc(N)c3ccsc3n2	6.31	6.96	semi-selective
CHEMBL2377234_1559079	CC(c1ccccc1)c2cc3c(N)nc(nc3s2)c4nc(C)cs4	5.85	7	semi-selective
CHEMBL2377102_1558946	Nc1nc(nc2sc(Cc3ccccc3)cc12)c4ccncc4	6.09	7.17	semi-selective
CHEMBL2377238_1559083	Cc1oc(cc1)c2nc(N)c3cc(sc3n2)c4ccccc4	6.28	7.17	semi-selective
CHEMBL261526_430406	CCCN1C(=O)N(CC)c2nc([nH]c2C1=O)c3cnn(c3)c4cccnc4	6.28	6.51	semi-selective
CHEMBL258589_428438	FC(F)(F)c1nc(C(=O)c2ccsc2)c3sccc3n1	5.38	7.25	semi-selective
CHEMBL406932_428437	FC(F)(F)c1nc(C(=O)c2cccs2)c3sccc3n1	6.37	7.96	semi-selective
CHEMBL411922_428476	FC(F)(F)c1nc(C(=O)c2ccc[nH]2)c3sccc3n1	5.46	6.93	semi-selective
CHEMBL405027_428481	FC(F)(F)c1nc(C(=O)c2ccncc2)c3sccc3n1	4.84	5.86	semi-selective
CHEMBL264699_428480	FC(F)(F)c1nc(C(=O)c2cccnc2)c3sccc3n1	5.35	6.36	semi-selective
CHEMBL405901_430033	CCCN1C(=O)N(CC)c2nc([nH]c2C1=O)c3cn[nH]c3	6.75	6.31	semi-selective
CHEMBL259130_430078	CC(C)CN1C(=O)N(C)c2nc([nH]c2C1=O)c3cnn(Cc4cccc(F)c4)c3	6.45	6.52	semi-selective
CHEMBL260763_430130	CCCCN1C(=O)N(C)c2nc([nH]c2C1=O)c3cnn(Cc4ccccc4)c3	6.38	6.61	semi-selective
CHEMBL261554_430316	CCCN1C(=O)N(CC)c2nc([nH]c2C1=O)c3cnn(Cc4cc(on4)c5ccc(Cl)cc5)c3	6.7	6.11	semi-selective
CHEMBL516948_495630	CC(C)CNc1nc(c2occc2)c(s1)C(=O)c3ccccc3	5.89	7.05	semi-selective
CHEMBL407326_428382	CCc1nc(C(=O)c2cccs2)c3sccc3n1	6.4	7.8	semi-selective
CHEMBL259283_428387	Cc1nc(C(=O)c2cccs2)c3sccc3n1	6.31	7.54	semi-selective
CHEMBL260758_428386	FC(F)(F)c1nc(C(=O)c2nccs2)c3sccc3n1	5.26	6.48	semi-selective
CHEMBL408703_428385	Cc1oc(cc1)C(=O)c2nc(nc3ccsc23)C(F)(F)F	6.53	7.66	semi-selective
CHEMBL409547_428434	FC(F)(F)c1nc(C(=O)c2cocc2)c3sccc3n1	6.5	7.52	semi-selective
CHEMBL405028_428483	FC(F)(F)c1nc(C(=O)c2ccccc2)c3sccc3n1	5.87	7.04	semi-selective
CHEMBL411686_427940	O[C@@H]([C@H]1CCCCN1)c2cc(nc3c(cccc23)C(F)(F)F)C(F)(F)F	5.91	6.91	semi-selective
CHEMBL406048_427486	OC[C@H]1CCCN1c2nc(c3nccs3)c4sccc4n2	6.6	8.44	semi-selective
CHEMBL258686_430164	CCCN1C(=O)N(C)c2nc([nH]c2C1=O)c3cnn(Cc4ccccc4)c3	6.24	6.9	semi-selective
CHEMBL260490_430195	CCN1C(=O)N(C)c2nc([nH]c2C1=O)c3cnn(Cc4cccc(F)c4)c3	6.46	6.64	semi-selective
CHEMBL264433_428333	O=C(c1cccs1)c2nc(NCc3ccccc3)nc4ccsc24	5.76	7.6	semi-selective
CHEMBL264436_428338	CN(C)c1nc(C(=O)c2cccs2)c3sccc3n1	5.84	7.31	semi-selective
CHEMBL405479_427805	OCCNc1nc(c2cccs2)c3sccc3n1	6.4	6.76	semi-selective
CHEMBL265696_427807	CN(C)c1nc(c2cccs2)c3sccc3n1	5.71	7.26	semi-selective
CHEMBL407327_427810	CCNc1nc(c2cccs2)c3sccc3n1	6.09	6.81	semi-selective
CHEMBL406049_427488	CC(C)(C)c1nc(c2nccs2)c3sccc3n1	6.62	8.51	semi-selective
CHEMBL260719_427487	C1CC1c2nc(c3nccs3)c4sccc4n2	6.59	8.48	semi-selective
CHEMBL260773_427540	Clc1nc(c2nccs2)c3sccc3n1	6.21	7.7	semi-selective
CHEMBL406483_427544	CN(C)c1nc(c2cnccn2)c3sccc3n1	6	7.09	semi-selective
CHEMBL259952_427543	CN(C)c1nc(c2ccc(C)cn2)c3sccc3n1	5.9	7.72	semi-selective
CHEMBL259953_427545	CN(C)c1nc(c2ccccn2)c3sccc3n1	5.8	7.59	semi-selective
CHEMBL406314_427598	CN(C)c1nc(c2nccn2C)c3sccc3n1	5.96	7.85	semi-selective
CHEMBL408146_427597	CN(C)c1nc(c2ncc[nH]2)c3sccc3n1	5.24	6.52	semi-selective
CHEMBL259442_427602	CN(C)c1nc(c2nc(C)c(C)s2)c3sccc3n1	6.6	8.18	semi-selective
CHEMBL405868_433165	OCCNc1nc2ccccc2n3nc(nc13)c4occc4	8.5	7.2	semi-selective
CHEMBL410264_433410	C(Nc1nc2ccccc2n3nc(nc13)c4occc4)c5occc5	7.48	6.31	semi-selective
CHEMBL262332_431354	CN1C(=O)N(C)c2cc([nH]c2C1=O)c3ccc(OCC(=O)N4CCN(CC4)c5ccccc5)cc3	6.3	6.97	semi-selective
CHEMBL258900_427654	OCCNc1nc(c2occc2)c3sccc3n1	6.06	6.69	semi-selective
CHEMBL405567_427658	CN(C)c1nc(c2occc2)c3sccc3n1	5.66	7.22	semi-selective
CHEMBL260667_427701	CCNc1nc(c2occc2)c3sccc3n1	6.43	7.24	semi-selective
CHEMBL259445_427700	CNc1nc(c2occc2)c3sccc3n1	6.25	7.4	semi-selective
CHEMBL406298_427425	Nc1nc(c2occc2)c3sccc3n1	6.32	7.85	semi-selective
CHEMBL259337_427755	CCc1nc(c2ccccn2)c3sccc3n1	6.04	7.89	semi-selective
CHEMBL403704_427753	CCc1nc(c2ncc[nH]2)c3sccc3n1	5.26	6.85	semi-selective
CHEMBL481817_473912	COC[C@H]1CCCN1c2cc(NC(=O)NC(C)C)nc(n2)n3nc(C)cc3C	5.89	7.37	semi-selective
CHEMBL402817_427062	CCc1nc(c2cccs2)c3sccc3n1	5.83	7.16	semi-selective
CHEMBL258836_427422	Cc1nc(c2occc2)c3ncn(C(=O)NCc4ccccc4)c3n1	5.56	6.99	semi-selective
CHEMBL409152_427423	CN(C)c1nc(c2occc2)c3ncn(C(=O)NCc4ccccc4)c3n1	6.13	7.64	semi-selective
CHEMBL411473_427464	CSc1nc(c2occc2)c3ncn(C(=O)NCc4ccccc4)c3n1	6.26	7.89	semi-selective
CHEMBL410033_427467	COc1nc(c2occc2)c3ncn(C(=O)NCc4ccccc4)c3n1	6.27	8.1	semi-selective
CHEMBL258960_427466	Nc1nc(c2cncs2)c3ncn(C(=O)NCc4ccccc4)c3n1	6.08	7.25	semi-selective
CHEMBL411034_427522	Nc1nc(c2occc2)c3ncn(C(=O)NCc4ccccc4Cl)c3n1	7.59	9	semi-selective
CHEMBL264432_427521	Cc1ccc(CNC(=O)n2cnc3c(nc(N)nc23)c4occc4)cc1	7.12	9	semi-selective
CHEMBL259049_427524	Cc1cccc(CNC(=O)n2cnc3c(nc(N)nc23)c4occc4)c1	7.59	9	semi-selective
CHEMBL429144_427577	Nc1nc(c2occc2)c3ncn(C(=O)NCc4ccc(F)cc4)c3n1	7.16	9	semi-selective
CHEMBL259832_427580	Nc1nc(c2occc2)c3ncn(C(=O)NCc4occc4)c3n1	6.77	8.735	semi-selective
CHEMBL409915_427579	Nc1nc(c2occc2)c3ncn(C(=O)NCc4cccs4)c3n1	7.55	9	semi-selective
CHEMBL410679_427583	C[C@@H](NC(=O)n1cnc2c(nc(N)nc12)c3occc3)c4ccccc4	5.73	7.59	semi-selective
CHEMBL259111_427657	Nc1nc(c2nccs2)c3sccc3n1	6.17	7.46	semi-selective
CHEMBL409879_427640	Nc1nc(c2occc2)c3ncn(C(=O)Nc4ccccc4)c3n1	5.31	6.69	semi-selective
CHEMBL2180939_1441759	Cn1cc2c(nc(NCc3ccc(cc3)c4ccccc4)n5nc(nc25)c6occc6)n1	4.76	6.23	semi-selective
CHEMBL410445_427740	Nc1nc(c2occc2)c3ncn(Cc4ccc(cc4)[N+](=O)[O-])c3n1	5.24	6.43	semi-selective
CHEMBL260790_427739	Nc1nc(c2occc2)c3ncn(Cc4cccc(c4)[N+](=O)[O-])c3n1	5.41	7.07	semi-selective
CHEMBL260721_427787	COC(=O)c1cccc(Cn2cnc3c(nc(N)nc23)c4occc4)c1	5.71	7.35	semi-selective
CHEMBL404447_427044	Nc1nc(c2occc2)c3nc[nH]c3n1	5.31	6.58	semi-selective
CHEMBL402606_427097	Nc1nc(c2cnn(Cc3ccccc3F)c2n1)n4ccnn4	5.7	7.15	semi-selective
CHEMBL402389_427096	Nc1nc(c2nccs2)c3cnn(Cc4ccccc4F)c3n1	6.3	7.77	semi-selective
CHEMBL270761_441304	CN1CCN(CC(=O)Nc2cc(nc(n2)n3nc(C)cc3C)c4nccs4)CC1	5.77	7.57	semi-selective
CHEMBL270715_441347	CN1CCN(CC(=O)Nc2cc(nc(n2)n3cccn3)n4cccn4)CC1	5.38	6.88	semi-selective
CHEMBL270136_441389	CN1CCN(CC(=O)Nc2cc(nc(n2)c3cccs3)c4ccccn4)CC1	6.41	7.62	semi-selective
CHEMBL272669_441395	CN1CCN(CC(=O)Nc2cc(nc(n2)c3oc(C)cc3)c4nccs4)CC1	6.14	7.29	semi-selective
CHEMBL270467_440098	CN1CCN(CC(=O)Nc2cc(nc(n2)c3oc(C)cc3)n4nc(C)cc4C)CC1	6.07	7.92	semi-selective
CHEMBL272825_441469	CN1CCN(CC(=O)Nc2cc(nc(n2)c3oc(C)cc3)n4nccc4C)CC1	6.41	7.85	semi-selective
CHEMBL255911_424879	O=C(COc1cccc(c1)C#N)Nc2cc(nc(n2)c3ccccn3)c4nccs4	7.06	8.75	semi-selective
CHEMBL255699_424875	Fc1cccc(OCC(=O)Nc2cc(nc(n2)c3ccccn3)c4nccs4)c1	6.75	8.44	semi-selective
CHEMBL404744_424867	Cc1oc(cc1)c2nc(NC(=O)COc3ccc(C)cc3)cc(n2)c4nccs4	5.68	7.44	semi-selective
CHEMBL404864_424905	Cc1oc(cc1)c2nc(NC(=O)COc3nc(C)cc(C)n3)cc(n2)n4nc(C)cc4C	7.02	8.43	semi-selective
CHEMBL564473_554719	COCc1cccc(CNC(=O)c2cc(nc(N)n2)c3occc3)n1	7.38	8.77	semi-selective
CHEMBL404739_424859	Cc1oc(cc1)c2nc(NC(=O)COc3ccccc3F)cc(n2)c4nccs4	6.19	8.13	semi-selective
CHEMBL399529_418970	Nc1cc(nc(n1)c2occc2)n3cccn3	7.25	8.54	semi-selective
CHEMBL551177_565192	Nc1nc(NC(=O)c2cccnc2)c(c(n1)c3occc3)[N+](=O)[O-]	5.45	6.66	semi-selective
CHEMBL429761_440433	CN(C)C[C@H]1CCN(CC(=O)Nc2cc(nc(n2)c3oc(C)cc3)n4nc(C)cc4C)C1	6.26	7.96	semi-selective
CHEMBL259038_440471	CCN[C@@H]1CCN(CC(=O)Nc2cc(nc(n2)c3oc(C)cc3)n4nc(C)cc4C)C1	6.57	8.42	semi-selective
CHEMBL409230_440475	CC(C)O[C@H]1CCN(CC(=O)Nc2cc(nc(n2)c3oc(C)cc3)n4nc(C)cc4C)C1	5.64	7.07	semi-selective
CHEMBL431770_122252	CCN1C(=O)N(CC)c2nc(\C=C\c3ccc(OC)c(OC)c3)n(C)c2C1=O	5.73111111111111	7.50285714285714	semi-selective
CHEMBL409934_441867	CN1CCN(CC(=O)Nc2cc(nc(n2)c3ccccn3)n4cccn4)CC1	6.03	7.27	semi-selective
CHEMBL271377_441912	CN1CCN(CC(=O)Nc2cc(nc(n2)c3nccs3)n4cccn4)CC1	6.07	7.77	semi-selective
CHEMBL252345_419353	O=C(CN1CCOCC1)Nc2cc(nc(n2)c3occc3)n4cccn4	7.2	8.8	semi-selective
CHEMBL251975_418969	CN1CCN(CC(=O)Nc2cc(nc(n2)c3occc3)n4cccn4)CC1	6.57333333333333	8.55333333333333	semi-selective
CHEMBL388458_387825	COc1cccc(c1)n2cc3c4ccccc4nc(N)c3n2	7.5	6.31	semi-selective
CHEMBL105913_173984	COc1ccc(cc1)n2cc3c4ccccc4nc(N)c3n2	7.4	5.98	semi-selective
CHEMBL106346_173879	Cc1ccc(cc1)n2cc3c4ccccc4nc(N)c3n2	7.35	6.48	semi-selective
CHEMBL107446_173806	Cc1cccc(c1)n2cc3c4ccccc4nc(N)c3n2	7.68	6.64	semi-selective
CHEMBL242424_387829	Cc1cccc(c1)n2cc3c4ccccc4nc(NC(=O)c5ccccc5)c3n2	7.24	5.555	semi-selective
CHEMBL235719_402820	COc1ccc(NC(=O)NC2=Nc3ccccc3N4N2N=C(C4=O)c5ccccc5)cc1	6.34	6.58	semi-selective
CHEMBL235718_402819	O=C(NC1=Nc2ccccc2N3N1N=C(C3=O)c4ccccc4)Nc5ccccc5	7.04	6.34	semi-selective
CHEMBL398787_402818	O=C(N(C(=O)c1ccccc1)C2=Nc3ccccc3N4N2N=C(C4=O)c5ccccc5)c6ccccc6	6.93	5.32	semi-selective
CHEMBL235294_402809	O=C(NC1=Nc2ccccc2N3N1N=C(C3=O)c4ccccc4)c5ccccc5	6.69	5.99	semi-selective
CHEMBL394064_402805	NC1=Nc2ccc(Cl)cc2N3N1N=C(C3=O)c4ccccc4	7.1	8.33	semi-selective
CHEMBL235075_402803	COc1ccc(cc1)C2=NN3N(C2=O)c4ccccc4N=C3N	7.05	8.05	semi-selective
CHEMBL397821_402799	NC1=Nc2ccccc2N3N1N=C(C3=O)c4ccc(Cl)cc4	6.98	6.31	semi-selective
CHEMBL1760885_1138162	CCN(C(=O)C)c1ccc(OC)c2nc(NC(=O)[C@@H]3CCN(C3)S(=O)(=O)c4cccc(c4)C(F)(F)F)sc12	6.66	6.22	semi-selective
CHEMBL3314876_1781601	CCOC(=O)c1cnc(N)n2nc(nc12)c3occc3	6.73	8.48	semi-selective
CHEMBL1672626_1070028	O=C(Nc1cnc(c2ccncn2)c(n1)c3occc3)C4CC4	5.65	6.96	semi-selective
CHEMBL3314879_1781604	CNC(=O)c1cnc(NC(=O)Cc2ccccc2)n3nc(nc13)c4occc4	6.53	7.91	semi-selective
CHEMBL3314880_1781605	O=C(Nc1ccccc1)Nc2ncc(C(=O)NCCc3ccccc3)c4nc(nn24)c5occc5	6.44	6.7	semi-selective
CHEMBL3314882_1781607	O=C(Cc1ccccc1)Nc2ncc(C(=O)NCCc3ccccc3)c4nc(nn24)c5occc5	6.5	7.55	semi-selective
CHEMBL3314883_1781608	CCOC(=O)c1cnc(NC(=O)Nc2ccccc2)n3nc(nc13)c4occc4	6.49	8.32	semi-selective
CHEMBL3314884_1781609	CCOC(=C)c1cnc(NC(=O)NC2CCCCC2)n3nc(nc13)c4occc4	4.9	6.74	semi-selective
CHEMBL3314887_1781612	CCOC(=O)c1cnc(NC)n2nc(nc12)c3occc3	6.01	6.98	semi-selective
CHEMBL3314889_1781614	CCCCCNc1ncc(C(=O)OCC)c2nc(nn12)c3occc3	6.21	7.3	semi-selective
CHEMBL3314891_1781616	CCCCC(CC)CNc1ncc(C(=O)OCC)c2nc(nn12)c3occc3	5.94	6.67	semi-selective
CHEMBL3314894_1781619	CCOC(=O)c1cnc(NCC2CCCCC2)n3nc(nc13)c4occc4	6.2	7.21	semi-selective
CHEMBL3317568_1782205	Nc1nc(Cc2cccc(O)c2)nc3cn(nc13)c4ccccc4	6.51	6.28	semi-selective
CHEMBL3317574_1782211	Nc1nc(CCCc2ccccc2)nc3cn(nc13)c4ccccc4	8.28	7.26	semi-selective
CHEMBL3317555_1782191	Nc1ncnc2cn(nc12)c3ccccc3	7.1	6.39	semi-selective
CHEMBL3317560_1782196	COc1ccccc1Cc2nc(N)c3nn(cc3n2)c4ccccc4	6.43	6.67	semi-selective
CHEMBL3217865_1724239	Nc1nc(nc2sc(CN3CCSCC3)cc12)c4cccc(c4)C#N	6.01	7.29	semi-selective
CHEMBL3217863_1724237	Nc1nc(nc2sc(CN3CCC(F)CC3)cc12)c4cccc(c4)C#N	5.53	7.26	semi-selective
CHEMBL3222048_1728464	CCN(CC)Cc1cc2c(N)nc(nc2s1)c3occc3	5.67	7.26	semi-selective
CHEMBL3222110_1728527	C[C@H]1CCC[C@@H](C)N1Cc2cc3c(N)nc(nc3s2)c4cccc(c4)C#N	6.34	7.19	semi-selective
CHEMBL3217872_1724246	Nc1nc(nc2sc(CN3CC=CC3)cc12)c4ccc(cc4)C#N	5.63	7.1	semi-selective
CHEMBL3222108_1728525	Nc1nc(nc2sc(CN3CC=CC3)cc12)c4cccc(c4)C#N	5.68	7.08	semi-selective
CHEMBL3217882_1724256	COc1cccc(c1)c2nc(N)c3cc(CN4CCCC(F)(F)C4)sc3n2	5.74	7.01	semi-selective
CHEMBL3222074_1728490	C[C@H]1CCC[C@@H](C)N1Cc2cc3c(N)nc(nc3s2)c4oc(cc4)C5CC5	6.48	6.96	semi-selective
CHEMBL3217866_1724240	Nc1nc(nc2sc(CN3CCC=CC3)cc12)c4cccc(c4)C#N	6.68	7.88	semi-selective
CHEMBL3222086_1728503	Nc1nc(nc2sc(CN3CCC(F)(F)C3)cc12)c4oc(Cl)cc4	6.61	7.8	semi-selective
CHEMBL3222059_1728475	Nc1nc(nc2sc(CN3CCC(F)CC3)cc12)c4occc4	6.13	7.71	semi-selective
CHEMBL3222080_1728496	Nc1nc(nc2sc(CN3CCCC3)cc12)c4oc(Cl)cc4	6.15	7.65	semi-selective
CHEMBL3222087_1728504	Nc1nc(nc2sc(CN3CCCC3)cc12)c4oc(Br)cc4	6.15	7.65	semi-selective
CHEMBL3222052_1728468	Cc1oc(cc1)c2nc(N)c3cc(CN4CCCC4)sc3n2	6.21	7.58	semi-selective
CHEMBL3222054_1728470	Nc1nc(nc2sc(CN3CCCCCC3)cc12)c4occc4	5.93	7.56	semi-selective
CHEMBL3317577_1782214	COc1ccc(CCCc2nc(N)c3nn(cc3n2)c4ccccc4)cc1	7.8	6.1	semi-selective
CHEMBL3317580_1782217	Nc1nc(CCCc2ccc(O)cc2)nc3cn(nc13)c4ccccc4	7.75	6.14	semi-selective
CHEMBL3314873_1781597	CNC(=O)c1cnc(NCc2ccc(OC)c(OC)c2)n3nc(nc13)c4occc4	6.37	7.59	semi-selective
CHEMBL3314874_1781598	COc1ccc(CNc2ncc(C(=O)NCCc3ccccc3)c4nc(nn24)c5occc5)cc1OC	6.42	7.19	semi-selective
CHEMBL3222049_1728465	Nc1nc(nc2sc(CNC3CC3)cc12)c4occc4	5.72	7.44	semi-selective
CHEMBL3222109_1728526	Nc1nc(nc2sc(CN3CCOCC3)cc12)c4cccc(c4)C#N	6	7.44	semi-selective
CHEMBL3217864_1724238	Nc1nc(nc2sc(CN3CCCC(F)(F)C3)cc12)c4cccc(c4)C#N	6.08	7.41	semi-selective
CHEMBL3222077_1728493	Nc1nc(nc2sc(CN3CCC(F)CC3)cc12)c4oc(cc4)C(F)F	5.78	7.38	semi-selective
CHEMBL3222079_1728495	Nc1nc(nc2sc(CN3CCCC(F)(F)C3)cc12)c4oc(cc4)C(F)F	5.68	7.37	semi-selective
CHEMBL3222082_1728498	Nc1nc(nc2sc(CN3CCOCC3)cc12)c4oc(Cl)cc4	6.19	7.34	semi-selective
CHEMBL3222060_1728476	Nc1nc(nc2sc(CN3CCC(F)(F)CC3)cc12)c4occc4	5.65	7.31	semi-selective
CHEMBL3222062_1728478	C[C@H]1CCC[C@@H](C)N1Cc2cc3c(N)nc(nc3s2)c4occc4	7	8.28	semi-selective
CHEMBL3222058_1728474	Nc1nc(nc2sc(CN3CCC=CC3)cc12)c4occc4	6.82	8.19	semi-selective
CHEMBL3222061_1728477	Nc1nc(nc2sc(CN3CCCC(F)(F)C3)cc12)c4occc4	6.54	8.18	semi-selective
CHEMBL3222066_1728482	Nc1nc(nc2sc(CN3CC=CC3)cc12)c4occc4	6.54	8.14	semi-selective
CHEMBL3217800_1728500	Nc1nc(nc2sc(CN3CCCC(F)(F)C3)cc12)c4oc(Cl)cc4	6.73	8.04	semi-selective
CHEMBL3222065_1728481	Nc1nc(nc2sc(CN3CCSCC3)cc12)c4occc4	6.43	8.04	semi-selective
CHEMBL3222085_1728502	Nc1nc(nc2sc(CN3CC=CC3)cc12)c4oc(Cl)cc4	6.11	8	semi-selective
CHEMBL3222084_1728501	Nc1nc(nc2sc(CN3CCC=CC3)cc12)c4oc(Cl)cc4	6.72	7.96	semi-selective
CHEMBL3121727_1621051	CN1C(=O)N(C)c2nc([nH]c2C1=O)c3ccc(OCCCn4ccnc4)cc3	9.05	10.38	semi-selective
CHEMBL2419143_1577921	CCN1C(=S)SC(=C1\N=C\c2ccc(Cl)cc2)C#N	7.7	8.84	semi-selective
CHEMBL3087714_1605194	Cc1ccc(NC(=O)Nc2ncnc3c2nc(c4occc4)n3C)cc1	6.12	6.98	semi-selective
CHEMBL3121728_1621052	CN1C(=O)N(C)c2nc([nH]c2C1=O)c3ccc(OCCCN4CCN(Cc5ccccc5Cl)CC4)cc3	8.73	9.92	semi-selective
CHEMBL3093328_1607708	CN1C(=O)N(C)c2nc3N(CCCn3c2C1=O)c4ccc(F)cc4	4.78	5.83	semi-selective
CHEMBL3093321_1607701	CN1C(=O)N(CC#C)C(=O)c2c1nc3N(CCCn23)C4CCCCC4	5.63	6.51	semi-selective
CHEMBL3091482_1607700	CN1C(=O)N(CC#C)C(=O)c2c1nc3N(CCCn23)C4CCC4	6.06	6.64	semi-selective
CHEMBL3093317_1607696	CN1C(=O)N(CC#C)C(=O)c2c1nc3N(CCc4ccc(O)cc4)CCCn23	5.08	6.46	semi-selective
CHEMBL3087713_1605193	Cn1c(nc2c(NC(=O)Nc3ccccc3)ncnc12)c4occc4	6.31	7.24	semi-selective
CHEMBL3087712_1605192	Cc1ccc(COc2ccc(CC(=O)Nc3ncnc4c3nc(c5occc5)n4C)cc2)cc1	6.04	7.05	semi-selective
CHEMBL3087711_1605191	Cn1c(nc2c(NC(=O)Cc3ccc(OCc4ccccc4)cc3)ncnc12)c5occc5	6.36	7.3	semi-selective
CHEMBL3087710_1605190	Cn1c(nc2c(NC(=O)C(c3ccccc3)c4ccccc4)ncnc12)c5occc5	5.52	7.23	semi-selective
CHEMBL3087708_1605188	Cn1c(nc2c(NC(=O)Cc3ccccc3)ncnc12)c4occc4	6.23	6.96	semi-selective
CHEMBL2413249_1574472	Cn1cc2c(nc(NNC(=S)Nc3ccc(C4C5C=CC(=O)C=C5Oc6cc(O)ccc46)c(c3)C(=O)O)n7nc(nc27)c8occc8)n1	5.02	6.03	semi-selective
CHEMBL2419142_1577920	CCCN1C(=S)SC(=C1\N=C\c2ccc(Cl)cc2)C#N	8.64	7.26	semi-selective
CHEMBL123462_201586	CCCCc1nc2[nH]cnc2c3nc(nn13)c4ccc(cc4)N(C)C	5.88	7.31	semi-selective
CHEMBL81863_127631	Cc1[nH]c2nc(nc(NCc3ccncc3)c2c1C)c4ccccc4	6.88	6.09	semi-selective
CHEMBL78595_128148	Cc1[nH]c2nc(nc(N[C@@H]3CC[C@@H](O)CC3)c2c1C)c4ccccc4	7.6	6.12	semi-selective
CHEMBL278996_28174	Nc1nc2c(cnn2CCCc3ccc4OC(Oc4c3)(C(=O)O)C(=O)O)c5nc(nn15)c6occc6	5.025	6.92	semi-selective
CHEMBL22355_28136	Nc1nc2c(cnn2CCCc3ccc4O[C@H](Oc4c3)C(=O)O)c5nc(nn15)c6occc6	5.44	7.23	semi-selective
CHEMBL22974_29169	Nc1nc2c(cnn2CCCc3cc4OCOc4cc3S(=O)(=O)O)c5nc(nn15)c6occc6	5.19	7.13	semi-selective
CHEMBL183_365442	CCCN1C(=O)N(CCC)c2nc([nH]c2C1=O)C3CCCC3	8.58064516129032	6.65	semi-selective
CHEMBL3222083_1728499	Nc1nc(nc2sc(CN3CCC(F)CC3)cc12)c4oc(Cl)cc4	5.97	7.44	semi-selective
CHEMBL3222104_1728521	Nc1nc(nc2sc(CN3CCOCC3)cc12)c4cccc(F)c4	6.21	6.96	semi-selective
CHEMBL3222105_1728522	Nc1nc(nc2sc(CN3CCOCC3)cc12)c4cccc(Cl)c4	6.1	6.92	semi-selective
CHEMBL3222099_1728516	Nc1nc(nc2sc(CN3CCOCC3)cc12)c4cccs4	5.99	6.9	semi-selective
CHEMBL3222097_1728514	C[C@H]1CCC[C@@H](C)N1Cc2cc3c(N)nc(nc3s2)c4ccon4	6.3	6.89	semi-selective
CHEMBL3222047_1728463	CN(C)Cc1cc2c(N)nc(nc2s1)c3occc3	5.45	6.85	semi-selective
CHEMBL3217868_1724242	C[C@@H]1CN(Cc2cc3c(N)nc(nc3s2)c4cccc(c4)C#N)C[C@H](C)O1	5.97	6.82	semi-selective
CHEMBL3222050_1728466	Nc1nc(nc2sc(CNC3CCCCC3)cc12)c4occc4	5.61	6.77	semi-selective
CHEMBL3217871_1724245	Nc1nc(nc2sc(CN3CCC=CC3)cc12)c4ccc(cc4)C#N	5.79	6.75	semi-selective
CHEMBL3222057_1728473	Cc1oc(cc1)c2nc(N)c3cc(CN4CCc5ccccc5C4)sc3n2	5.48	6.7	semi-selective
CHEMBL3222064_1728480	Nc1nc(nc2sc(CN3CCC(=O)CC3)cc12)c4occc4	5.57	6.64	semi-selective
CHEMBL3222100_1728517	Nc1nc(nc2sc(CN3CC=CC3)cc12)c4cocn4	5.41	6.62	semi-selective
CHEMBL3222092_1728509	Nc1nc(nc2sc(CN3CCC=CC3)cc12)c4occn4	5.53	6.62	semi-selective
CHEMBL3222101_1728518	Nc1nc(nc2sc(CN3CCC=CC3)cc12)c4cocn4	5.53	6.62	semi-selective
CHEMBL3222093_1728510	Nc1nc(nc2sc(CN3CCOCC3)cc12)c4nccs4	5.56	6.6	semi-selective
CHEMBL410498_428439	FC(F)(F)c1nc(C(=O)c2occc2)c3sccc3n1	6.33	7.48	semi-selective
CHEMBL491317_457923	CNc1ncc2N(Cc3c(F)cccc3F)C(=O)N(c4cccc(OC)c4)c2n1	5.96	7.64	semi-selective
CHEMBL3222076_1728492	C[C@H]1CCC[C@@H](C)N1Cc2cc3c(N)nc(nc3s2)c4oc(cc4)C(F)F	6.14	7.54	semi-selective
CHEMBL3222053_1728469	Cc1oc(cc1)c2nc(N)c3cc(CN4CCCCC4)sc3n2	6.22	7.54	semi-selective
CHEMBL3222055_1728471	Nc1nc(nc2sc(CN3CCOCC3)cc12)c4occc4	5.78	7.54	semi-selective
CHEMBL3222088_1728505	Nc1nc(nc2sc(CN3CCOCC3)cc12)c4oc(Br)cc4	6.14	7.52	semi-selective
CHEMBL3222075_1728491	Nc1nc(nc2sc(CN3CCOCC3)cc12)c4oc(cc4)C(F)F	5.57	7.51	semi-selective
CHEMBL3222056_1728472	Cc1oc(cc1)c2nc(N)c3cc(CN4CCOCC4)sc3n2	5.98	7.48	semi-selective
CHEMBL3222081_1728497	Nc1nc(nc2sc(CN3CCCCCC3)cc12)c4oc(Cl)cc4	5.85	7.48	semi-selective
CHEMBL3222063_1728479	Nc1nc(nc2sc(CN3CCC(O)CC3)cc12)c4occc4	5.4	6.52	semi-selective
CHEMBL3217880_1724254	COc1cccc(c1)c2nc(N)c3cc(CN4CCC(F)CC4)sc3n2	5.49	6.52	semi-selective
CHEMBL3217870_1724244	Nc1nc(nc2sc(CN3CCC(F)CC3)cc12)c4ccc(cc4)C#N	5.07	6.41	semi-selective
CHEMBL3222078_1728494	Nc1nc(nc2sc(CN3CCC(F)(F)CC3)cc12)c4oc(cc4)C(F)F	4.75	6.22	semi-selective
CHEMBL302765_102981	CCCn1cc2c(nc(NC(=O)Nc3ccc(OC)cc3)n4nc(nc24)c5occc5)n1	5.93	6.85	semi-selective
CHEMBL423542_230755	Nc1nc2nn(CCCc3ccccc3)cc2c4nc(nn14)c5occc5	8.52	9.78333333333333	semi-selective
CHEMBL139182_231250	COc1ccc(NC(=O)Nc2nc3nn(CCCc4ccccc4)cc3c5nc(nn25)c6occc6)cc1	6.6	6.33	semi-selective
CHEMBL342906_231248	Clc1cccc(NC(=O)Nc2nc3nn(CCCc4ccccc4)cc3c5nc(nn25)c6occc6)c1	5.82	6.7	semi-selective
CHEMBL409112_441473	CN1CCN(CC(=O)Nc2cc(nc(n2)c3oc(C)cc3)n4cccn4)CC1	6.07	6.87	semi-selective
CHEMBL1277845_713826	Cc1nc2C(=O)N(Cc3ccccc3)N=C(c4ccncc4)c2c5cc(nn15)c6ccccc6	7.36	6.3	semi-selective
CHEMBL138332_230757	CCCn1cc2c(nc(NC(=O)Nc3cccc(Cl)c3)n4nc(nc24)c5occc5)n1	7.52	5.91	semi-selective
CHEMBL1935764_1273246	COc1ccc(NC(=O)Nc2nc3cn(C)nc3c4nc(nn24)c5occc5)cc1	6.04	6.65	semi-selective
CHEMBL1927444_1268401	NCC1CCC(CNc2nc(N)n3nc(nc3n2)c4occc4)CC1	5.87	7.77	semi-selective
CHEMBL1927446_1268403	NCCCCCNc1nc(N)n2nc(nc2n1)c3occc3	5.53	7.05	semi-selective
CHEMBL1927447_1268404	Nc1nc(nc2nc(nn12)c3occc3)N4CCN(CC4)C(=O)C(c5ccccc5)c6ccccc6	5.13	7.03	semi-selective
CHEMBL1927631_1268589	Nc1nc(O)nc2nc(nn12)c3occc3	5.51	6.7	semi-selective
CHEMBL1927632_1268590	Nc1nc(N)n2nc(nc2n1)c3occc3	5.85	6.8	semi-selective
CHEMBL1927634_1268592	Nc1nc(NC(=O)c2ccccc2)n3nc(nc3n1)c4occc4	5.75	7.36	semi-selective
CHEMBL1990267_1311558	COc1cccc2C=C(C(=O)N)C(=N)Oc12	6.4	7.1	semi-selective
CHEMBL2042077_1348505	COCCNC(=O)C1=Cc2cccc(OC)c2OC1=N	5.2	6.3	semi-selective
CHEMBL1935748_1273230	CCCn1cc2nc(NC(=O)Nc3ccc(OC)cc3)n4nc(nc4c2c1)c5occc5	6.13	6.7	semi-selective
CHEMBL1955923_1281439	CCCN1C(=O)N(CCC)c2cc([nH]c2C1=O)C3=CC(=O)NN3C	6.85	6.02	semi-selective
CHEMBL1927427_1268383	CC(C)(C)OC(=O)NCC1CCC(CNc2nc(N)n3nc(nc3n2)c4occc4)CC1	5.41	7.16	semi-selective
CHEMBL1927428_1268384	CC(C)(C)OC(=O)NCCCNc1nc(N)n2nc(nc2n1)c3occc3	6.46	7.41	semi-selective
CHEMBL1672614_1070016	CC(C)C(=O)Nc1cnc(c2ccncc2)c(n1)c3occc3	7.75	6.71	semi-selective
CHEMBL1760895_1138172	CCN(C(=O)C)c1ccc(OC)c2nc(NC(=O)[C@@H]3CC[C@H](CC3)NC(=O)c4cccc(c4)C(F)(F)F)sc12	8.16	6.33	semi-selective
CHEMBL1760887_1138164	CCN(C(=O)C)c1ccc(OC)c2nc(NC(=O)[C@H]3CCN(C3)C(=O)c4cccc(c4)C(F)(F)F)sc12	6.92	6.15	semi-selective
CHEMBL1927430_1268386	CC(C)(C)OC(=O)NCCOCCOCCNc1nc(N)n2nc(nc2n1)c3occc3	5.8	7.75	semi-selective
CHEMBL188897_312337	Nc1nc(nc2nc(nn12)c3occc3)N4CCN(Cc5ccccc5)CC4	6.01	7.69	semi-selective
CHEMBL368488_296672	Nc1nc(nc2nc(nn12)c3occc3)N4CCN(Cc5cccc(Cl)c5)CC4	5.82	7.29	semi-selective
CHEMBL1927431_1268387	Nc1nc(nc2nc(nn12)c3occc3)N4CCN(Cc5ccc(F)cc5)CC4	6.18	7.28	semi-selective
CHEMBL1927433_1268389	NCCOCCOCCNc1nc(N)n2nc(nc2n1)c3occc3	6.11	7.94	semi-selective
CHEMBL1927434_1268390	Nc1nc(nc2nc(nn12)c3occc3)N4CCN(CC4)C(=O)Cc5ccc(Br)cc5	6	7.06	semi-selective
CHEMBL1927436_1268392	Nc1nc(nc2nc(nn12)c3occc3)N4CCN(CC4)C(=O)Cc5ccccc5	5.46	7.02	semi-selective
CHEMBL1927442_1268398	Nc1nc(nc2nc(nn12)c3occc3)N4CCN(CC4)C(=O)Cc5ccc(Cl)cc5	6	7.41	semi-selective
CHEMBL192_410802	CCCc1nn(C)c2C(=O)NC(=Nc12)c3cc(ccc3OCC)S(=O)(=O)N4CCN(C)CC4	6.06	6.775	semi-selective
CHEMBL1927423_1268379	Nc1nc(nc2nc(nn12)c3occc3)N4CCCC4	5.71	7.23	semi-selective
CHEMBL1927426_1268382	CC(C)(C)OC(=O)NCCNc1nc(N)n2nc(nc2n1)c3occc3	5.43	7.39	semi-selective
CHEMBL7098_2196	CN1C2=NN=C(C(=O)N2c3ccccc13)c4occc4	6.68	5.58	semi-selective
CHEMBL2024112_1339497	Nc1nnc(c2cc(Cl)cc(Cl)c2)c(n1)c3ccccc3	7.36	8.4	semi-selective
CHEMBL2024115_1339501	Cc1cc(cc(C)n1)c2nnc(N)nc2c3ccccc3	7.07	8.11	semi-selective
CHEMBL2024116_1339502	Cc1cc(cc(C)n1)c2nnc(N)nc2c3ccc(F)cc3	6.4	7.81	semi-selective
CHEMBL2024118_1339504	Cc1cc(cc(C)n1)c2nnc(N)nc2c3cccc(F)c3	6.96	7.98	semi-selective
CHEMBL2024120_1339506	Cc1cc(cc(n1)C(F)(F)F)c2nnc(N)nc2c3ccc(F)cc3	6.93	8.34	semi-selective
CHEMBL1760893_1138170	CCN(C(=O)C)c1ccc(OC)c2nc(NC(=O)C3CCN(CC3)S(=O)(=O)c4cccc(c4)C(F)(F)F)sc12	7.11	5.98	semi-selective
CHEMBL1760886_1138163	CCN(C(=O)C)c1ccc(OC)c2nc(NC(=O)[C@@H]3CCN(C3)C(=O)c4cccc(c4)C(F)(F)F)sc12	7	5.69	semi-selective
CHEMBL1771804_1144119	Nc1nc2c(cnn2CCCc3ccc(OCCCF)cc3)c4nc(nn14)c5occc5	6	7.27	semi-selective
CHEMBL1771805_1144120	COC(=O)COc1ccc(CCCn2ncc3c2nc(N)n4nc(nc34)c5occc5)cc1	5.32	7.02	semi-selective
CHEMBL1771811_1144126	Nc1nc2c(cnn2CCCc3ccc(OCC(=O)NCCNC(=O)CCCCC#C)cc3)c4nc(nn14)c5occc5	5.96	7.12	semi-selective
CHEMBL1770169_1142467	CC(=O)NCCn1cc(CCCCC(=O)NCCNC(=O)COc2ccc(CCCn3ncc4c3nc(N)n5nc(nc45)c6occc6)cc2)nn1	5.77	6.66	semi-selective
CHEMBL1760896_1138173	CCN(C(=O)C)c1ccc(OC)c2nc(NC(=O)[C@@H]3CC[C@H](CC3)NS(=O)(=O)c4cccc(c4)C(F)(F)F)sc12	8.22	6.7	semi-selective
LUF5742	O=C(Nc1cc(nc(n1)c2ccccc2)c3ccccc3)C4CCC4	8.18775530319963	6.74714696902011	semi-selective
CHEMBL1760900_1138177	CCN(C(=O)C)c1ccc(OC)c2nc(NC(=O)N3CCC(CC3)c4cccc(c4)C(F)(F)F)sc12	8.3	6.62	semi-selective
CHEMBL3752432_2057912	Fc1ccc(CNc2nc(NCc3ccccc3)nc4nc(nn24)c5occc5)cc1	5.83	7.66	semi-selective
CHEMBL3765387_2068705	Nc1cc(C(=O)NCc2cccc3cccnc23)c4ccccc4n1	4.75	6.08	semi-selective
CHEMBL3765818_2068706	Nc1nc(C(=O)NCc2cccc3cccnc23)c4ccccc4n1	7.05	8.96	semi-selective
CHEMBL3764083_2068707	Nc1nc(C(=O)NCc2cccc3cccnc23)c4cccc(F)c4n1	7.295	8.71	semi-selective
CHEMBL3764467_2068709	Nc1nc(C(=O)NCc2cccc3cccnc23)c4cc(F)ccc4n1	6.46	8.36	semi-selective
CHEMBL3764434_2068710	Nc1nc(C(=O)NCc2cccc3cccnc23)c4cccc(Cl)c4n1	6.67	8.52	semi-selective
CHEMBL3763830_2068711	Nc1nc(C(=O)NCc2cccc3cccnc23)c4cccc(Br)c4n1	8	9.16	semi-selective
CHEMBL3764070_2068712	Nc1nc(C(=O)NCc2cccc3cccnc23)c4cccc(I)c4n1	7.48	8.51	semi-selective
CHEMBL3763806_2068714	CSc1cccc2c(nc(N)nc12)C(=O)NCc3cccc4cccnc34	6.88	8.11	semi-selective
CHEMBL3764006_2068715	CS(=O)(=O)c1cccc2c(nc(N)nc12)C(=O)NCc3cccc4cccnc34	5.32	7.07	semi-selective
CHEMBL3765580_2068717	COc1cccc2c(nc(N)nc12)C(=O)NCc3cccc4cccnc34	8.22	9.7	semi-selective
CHEMBL3765379_2068718	Nc1nc(C(=O)NCc2cccc3cccnc23)c4cccc(OC(F)(F)F)c4n1	7.7	9.7	semi-selective
CHEMBL3752488_2057896	CC(C)Nc1nc(NC(=O)Cc2ccccc2)n3nc(nc3n1)c4occc4	5.15	6.41	semi-selective
CHEMBL3754704_2057895	CNc1nc(NC(=O)Cc2ccccc2)n3nc(nc3n1)c4occc4	5.05	6.52	semi-selective
CHEMBL3752342_2057894	O=C(Nc1nc(NCc2ccccc2)nc3nc(nn13)c4occc4)c5ccccc5	5.84	7.02	semi-selective
CHEMBL3754760_2057892	CC(C)Nc1nc(NC(=O)c2ccccc2)n3nc(nc3n1)c4occc4	4.61	5.67	semi-selective
CHEMBL3753604_2057891	CNc1nc(NC(=O)c2ccccc2)n3nc(nc3n1)c4occc4	4.98	6.71	semi-selective
CHEMBL3754685_2057888	CC(C)Nc1nc(NC(=O)Nc2ccccc2)n3nc(nc3n1)c4occc4	5.93	7.06	semi-selective
CHEMBL3754353_2057887	CNc1nc(NC(=O)Nc2ccccc2)n3nc(nc3n1)c4occc4	5.42	7	semi-selective
CHEMBL3742158_2054316	CCCn1c(nc2c(NCCCc3ccccc3)ncnc12)c4occc4	6.42	6.74	semi-selective
CHEMBL3741217_2054301	CCCn1c(nc2c(N)nc(NCc3ccccc3)nc12)c4occc4	6.86	8.18	semi-selective
CHEMBL3739795_2054303	CCCn1c(Br)nc2c(N)nc(NCCc3ccccc3)nc12	6.43	7.57	semi-selective
CHEMBL3739922_2054306	CCCn1c(Br)nc2c(N)nc(NCCCc3ccccc3)nc12	6.23	6.55	semi-selective
CHEMBL3739903_2054310	CCCn1c(nc2c(NCc3ccccc3)ncnc12)c4occc4	6.26	7.1	semi-selective
CHEMBL3754099_2057884	CC(C)Nc1nc(N)n2nc(nc2n1)c3occc3	5.37	7.19	semi-selective
CHEMBL3752868_2057883	CNc1nc(N)n2nc(nc2n1)c3occc3	5.59	7.31	semi-selective
CHEMBL3754417_2057897	O=C(Cc1ccccc1)Nc2nc(NC3CCCCC3)nc4nc(nn24)c5occc5	6	7.63	semi-selective
CHEMBL3753118_2057899	C1CCC(CC1)Nc2nc(Oc3ccccc3)nc4nc(nn24)c5occc5	6.12	6.95	semi-selective
CHEMBL3754336_2057906	CNc1nc(NCc2ccccc2)n3nc(nc3n1)c4occc4	5.56	6.76	semi-selective
CHEMBL3754573_2057909	C(Nc1nc(NCc2ccccc2)n3nc(nc3n1)c4occc4)c5ccccc5	6.11	7.69	semi-selective
CHEMBL3752753_2057910	CNc1nc(NCc2ccc(F)cc2)n3nc(nc3n1)c4occc4	5.51	6.63	semi-selective
CHEMBL576447_580955	CCn1cnc2c(N)nc(NCCc3ccccc3)nc12	6.48	6.82	semi-selective
CHEMBL3740631_2054300	CCCn1c(Br)nc2c(N)nc(NCc3ccccc3)nc12	6.45	7.44	semi-selective
CHEMBL3314914_1781639	CCOC(=O)c1cnc(NOC)n2nc(nc12)c3occc3	5.19	6.68	semi-selective
CHEMBL3314919_1781644	CCCCC(CC)CNc1ncc(C(=O)O)c2nc(nn12)c3occc3	5.75	4.47	semi-selective
CHEMBL3596507_1953451	COc1cccc2c1nc(N)n3nc(CN4CCN(C[C@H]4C)c5ccccn5)nc23	5.51	7.43	semi-selective
CHEMBL3596509_1953453	COc1cccc2c1nc(N)n3nc(CN4CCN(C[C@H]4C)c5ccncc5)nc23	5.1	7.03	semi-selective
CHEMBL3596510_1953454	COc1cccc2c1nc(N)n3nc(CN4CCN(C[C@H]4C)c5ncccn5)nc23	5.81	7.58	semi-selective
CHEMBL3410323_1837099	CCOC(=O)c1nc(NC(=O)Cc2ccccc2)nc3nn(cc13)C(C)C	6.22	5.06	semi-selective
CHEMBL3314896_1781621	CCOC(=O)c1cnc(NCc2ccc(C)cc2)n3nc(nc13)c4occc4	5.87	6.91	semi-selective
CHEMBL3314897_1781622	CCOC(=O)c1cnc(NCc2ccc(OC)cc2)n3nc(nc13)c4occc4	5.9	6.85	semi-selective
CHEMBL3314898_1781623	CCOC(=O)c1cnc(NCc2ccc(F)cc2)n3nc(nc13)c4occc4	6.03	7.41	semi-selective
CHEMBL3314899_1781624	CCOC(=O)c1cnc(NCc2ccc(Cl)cc2)n3nc(nc13)c4occc4	6.06	7.14	semi-selective
CHEMBL3314900_1781625	CCOC(=O)c1cnc(NCc2ccc(cc2)C(F)(F)F)n3nc(nc13)c4occc4	5.8	6.68	semi-selective
CHEMBL3314901_1781626	CCOC(=O)c1cnc(NCc2ccc(cc2)c3ccccc3)n4nc(nc14)c5occc5	6.05	6.73	semi-selective
CHEMBL3314905_1781630	CCCC(=C)C1=CC=C(CC2CCCCCCC2)C3C=C(C=C13)C4=CC=CC4	6.75	6.46	semi-selective
CHEMBL3314908_1781633	CCOC(=O)c1cnc(NCCOC)n2nc(nc12)c3occc3	5.64	6.54	semi-selective
CHEMBL591710_597422	O=C(Nc1nc(c2ccccc2)c(s1)C(=O)c3ccccc3)c4occc4	7.27	6.46	semi-selective
CHEMBL1081811_612894	CC(=O)Nc1ccc(c2ccncc2)c(n1)c3occc3	6.45	6.68	semi-selective
CHEMBL1081971_612896	O=C(Nc1ccc(c2ccncn2)c(n1)c3occc3)C4CC4	6.03	6.62	semi-selective
CHEMBL1079801_612961	O=C(Nc1ccc(C#N)c(n1)c2occc2)C3CC3	6.54	7.92	semi-selective
CHEMBL1079804_612964	Fc1cnccc1c2ccc(NC(=O)C3CC3)nc2c4occc4	6.43	6.82	semi-selective
CHEMBL1093271_622935	CCN1C(=S)Sc2c1ncn3nc(nc23)c4occc4	10.02	8.45	semi-selective
CHEMBL1090575_623028	S=C1Sc2c(ncn3nc(nc23)c4occc4)N1c5ccccc5	7.32	8.96	semi-selective
CHEMBL1170129_647463	CCN(C(=O)C)c1ccc(OC)c2nc(NC(=O)c3ccc(cc3)S(=O)(=O)C)sc12	6.41	7.04	semi-selective
CHEMBL1172277_647416	CCN(C(=O)C)c1ccc(OC)c2nc(NC(=O)c3ccc(CN(C)S(=O)(=O)C)cc3)sc12	6.39	7.15	semi-selective
CHEMBL1172276_647415	CCN(C(=O)C)c1ccc(OC)c2nc(NC(=O)c3ccc(CN4CCCC4=O)cc3)sc12	6.4	7.57	semi-selective
CHEMBL1082006_613043	O=C(Nc1ccc(c2ccncc2)c(n1)c3nccs3)C4CC4	6.04	6.52	semi-selective
CHEMBL1081041_613183	O=C(Nc1ccc(c2ccncc2)c(n1)c3ccncc3)C4CC4	6.47	6.79	semi-selective
CHEMBL1080513_613052	O=C1NC(=O)c2cc(c3ccncn3)c(nc2N1)c4occc4	5.76	6.74	semi-selective
CHEMBL1080512_613051	o1cccc1c2nc3[nH]ccc3cc2c4ccncn4	6.6	6.21	semi-selective
CHEMBL1278102_714085	CC1=NN(Cc2ccccc2)C(=O)c3ncn4nc(cc4c13)c5ccsc5	7.07	5.13	semi-selective
CHEMBL1277846_713827	CCc1nc2C(=O)N(Cc3ccccc3)N=C(c4ccncc4)c2c5cc(nn15)c6ccccc6	7.14	5.6	semi-selective
CHEMBL1277925_713907	CCCc1nc2C(=O)N(Cc3ccccc3)N=C(c4ccncc4)c2c5cc(nn15)c6ccccc6	7.55	6.11	semi-selective
CHEMBL1277926_713908	CC(C)c1nc2C(=O)N(Cc3ccccc3)N=C(c4ccncc4)c2c5cc(nn15)c6ccccc6	6.72	5.29	semi-selective
CHEMBL1278010_713992	Cc1nc2C(=O)N(Cc3ccccc3)N=C(c4cccnc4)c2c5cc(nn15)c6ccccc6	7.32	5.68	semi-selective
CHEMBL1278104_714087	Cc1nc2C(=S)N(Cc3ccccc3)N=C(c4ccncc4)c2c5cc(nn15)c6ccccc6	6.57	6.24	semi-selective
CHEMBL1277116_713089	O=C1N(Cc2ccccc2)N=C(c3cccnc3)c4c1ncn5nc(cc45)c6ccccc6	7.94	6.09	semi-selective
CHEMBL1290436_716852	O=C(COc1ccc2NC(=O)C(=C(CCc3ccccc3)c2c1)c4nccs4)NCc5ccccc5	7	5.46	semi-selective
CHEMBL1671924_1068948	Cc1cnc(NC(=O)c2ccc(NC(=O)CC(C)(C)C)cc2)s1	5.96	6.92	semi-selective
CHEMBL1671929_1068953	COc1cc(NC(=O)CC(C)(C)C)ccc1C(=O)Nc2nccs2	5.96	7.3	semi-selective
CHEMBL1671937_1068961	Cc1cc(cc(Cl)c1NC(=O)CC(C)(C)C)C(=O)Nc2nccs2	6.24	7.5	semi-selective
CHEMBL1093203_623097	Ic1ccc(cc1)N2C(=S)Sc3c2ncn4nc(nc34)c5occc5	8.21	9.24	semi-selective
CHEMBL1089887_622883	Nc1nc2nn(CCc3ccccc3)cc2c4nc(nn14)c5ccc(Cl)cc5	6.69	5.66	semi-selective
CHEMBL1089903_622885	COc1ccc(cc1)c2nc3c4cn(CCc5ccccc5)nc4nc(N)n3n2	6.54	5.85	semi-selective
CHEMBL1650152_1061659	CCC(=O)Nc1nc(cc(n1)c2ccc(SC)cc2)c3ccc(SC)cc3	6.3	6.74	semi-selective
CHEMBL1650164_1061671	CCC(=O)Nc1nc(cc(n1)c2ccccc2F)c3ccccc3F	7.32	6.37	semi-selective
CHEMBL1650165_1061672	CCCC(=O)Nc1nc(cc(n1)c2ccccc2F)c3ccccc3F	7.63	6.19	semi-selective
CHEMBL1650348_1062061	CCCC(=O)Nc1nc(cc(n1)c2ccsc2)c3ccsc3	7.07	5.34	semi-selective
CHEMBL1650365_1062081	CCC(=O)Nc1cc(nc(n1)c2ccc(F)cc2)c3ccc(F)cc3	7.08	6.37	semi-selective
CHEMBL1650366_1062082	CCCC(=O)Nc1cc(nc(n1)c2ccc(F)cc2)c3ccc(F)cc3	7.09	5.74	semi-selective
CHEMBL455848_496745	COC[C@H]1C[C@@H](CN1c2cc(NC(=O)C)nc(n2)n3nc(C)cc3C)OC	6.45	8.13	semi-selective
CHEMBL516168_496612	COCC1CCCN1c2cc(NC(=O)C)nc(n2)n3nc(C)cc3C	6.5	8.05	semi-selective
CHEMBL515992_496534	CC(=O)Nc1cc(nc(n1)n2nc(C)cc2C)N3CCCC3=O	6.04	7.92	semi-selective
CHEMBL456069_496796	COC[C@@H]1CCCN1c2cc(NC(=O)C)nc(n2)c3nccs3	6.45	7.82	semi-selective
CHEMBL480444_473843	COC[C@H]1CCCN1c2cc(NC(=O)OC)nc(n2)n3nc(C)cc3C	6.02	7.72	semi-selective
CHEMBL486479_500258	CCCN1C(=O)Nc2nc([nH]c2C1=O)c3ccc(cc3)S(=O)(=O)N4CCN(Cc5ccc(cc5)C(F)(F)F)CC4	5.25	6.84	semi-selective
CHEMBL519390_500259	CCN1C(=O)Nc2nc([nH]c2C1=O)c3ccc(cc3)S(=O)(=O)N4CCN(Cc5cccc(c5)C(F)(F)F)CC4	5.64	7.16	semi-selective
CHEMBL486688_500260	CCCN1C(=O)Nc2nc([nH]c2C1=O)c3ccc(cc3)S(=O)(=O)N4CCN(Cc5cccc(c5)C(F)(F)F)CC4	5.58	6.51	semi-selective
CHEMBL482648_500336	CCN1C(=O)Nc2nc([nH]c2C1=O)c3ccc(cc3)S(=O)(=O)N4CCN(Cc5ccc(OC)cc5)CC4	5.42	6.63	semi-selective
CHEMBL486893_500404	CCCN1C(=O)Nc2nc([nH]c2C1=O)c3ccc(cc3)S(=O)(=O)N4CCN(Cc5ccc6OCOc6c5)CC4	6.35	6.95	semi-selective
CHEMBL486282_500629	CCCN1C(=O)Nc2nc([nH]c2C1=O)c3ccc(cc3)S(=O)(=O)NC4CCN(Cc5ccccc5)CC4	5.93	7.03	semi-selective
CHEMBL482213_473844	COC[C@H]1CCCN1c2cc(N)nc(n2)n3nc(C)cc3C	5.61	6.58	semi-selective
CHEMBL515218_496667	COCC[C@@H]1CCCCN1c2cc(NC(=O)C)nc(n2)n3nc(C)cc3C	5.33	6.56	semi-selective
CHEMBL457579_496535	CC(=O)Nc1cc(nc(n1)n2nc(C)cc2C)N3CCOCC3	5.09	6.5	semi-selective
CHEMBL515192_496664	COC[C@@H]1CCCN1c2cc(NC(=O)C)nc(n2)n3nc(C)cc3C	5.35	6.49	semi-selective
CHEMBL459098_496744	CC(=O)Nc1cc(nc(n1)n2nc(C)cc2C)N3CCC[C@H]3COc4ccccn4	4.92	6.36	semi-selective
CHEMBL485862_500067	CC(=O)NCCNc1nc(nc2[nH]c(cc12)C(=O)N3CCN(CCCc4ccccc4)CC3)c5ccccc5	7.07	6.48	semi-selective
CHEMBL519813_500068	CCN1C(=O)Nc2nc([nH]c2C1=O)c3ccc(cc3)S(=O)(=O)N4CCN(Cc5ccccc5)CC4	5.74	6.82	semi-selective
CHEMBL342500_238361	CC(=CCn1cc2c(nc(NC(=O)Nc3cccc(Cl)c3)n4nc(nc24)c5occc5)n1)C	6.45	6.96	semi-selective
CHEMBL455849_496746	COC[C@H]1C[C@H](CN1c2cc(NC(=O)C)nc(n2)n3nc(C)cc3C)OC	6.21	7.64	semi-selective
CHEMBL515344_496666	CC(=O)Nc1cc(nc(n1)n2nc(C)cc2C)N3CCC[C@H]3CO	5.81	7.59	semi-selective
CHEMBL456068_496795	COC[C@@H]1CCCN1c2cc(NC(=O)C)nc(n2)c3cccs3	6.49	7.57	semi-selective
CHEMBL456073_496538	CC1CCCN1c2cc(NC(=O)C)nc(n2)n3nc(C)cc3C	5.98	7.55	semi-selective
CHEMBL259338_427757	CCc1nc(c2cocc2)c3sccc3n1	5	6.17	semi-selective
CHEMBL458232_496668	COC[C@@H]1CCC(C)N1c2cc(NC(=O)C)nc(n2)n3nc(C)cc3C	5.79	7.33	semi-selective
CHEMBL457578_496533	CC(=O)Nc1cc(nc(n1)n2nc(C)cc2C)N3CCCCC3	5.47	7.11	semi-selective
CHEMBL445755_473914	CCN(CC)c1cc(NC(=O)C)nc(n1)n2nc(C)cc2C	5.35	7.04	semi-selective
CHEMBL519952_473915	CC(=O)Nc1cc(nc(n1)n2nc(C)cc2C)N3CCCC3	5.31	6.96	semi-selective
CHEMBL515190_496610	COC(=O)[C@H]1CCCN1c2cc(NC(=O)C)nc(n2)n3nc(C)cc3C	5.53	6.69	semi-selective
CHEMBL456287_496537	CC(=O)Nc1cc(nc(n1)n2nc(C)cc2C)N3CCc4ccccc4C3	6.49	8.38	semi-selective
CHEMBL458224_496613	COC[C@H]1CCCN1c2cc(NC(=O)C)nc(n2)n3nc(C)cc3C	6.79	8.075	semi-selective
CHEMBL469488_473911	CCC(=O)Nc1cc(nc(n1)n2nc(C)cc2C)N3CCC[C@@H]3COC	7.19	8.23	semi-selective
CHEMBL1170166_648171	CCCN1C(=O)Nc2cc([nH]c2C1=O)c3ccc(OCC(=O)Nc4ccc(F)cc4)cc3	7.12	5.19	semi-selective
CHEMBL1171379_648226	COc1cc(OCc2onc(n2)c3ccc(Br)cc3)ccc1c4cc5N(C)C(=O)N(C)C(=O)c5[nH]4	6.74	6.15	semi-selective
CHEMBL1170526_647515	COc1ccc(N(CC(=O)N)C(=O)C)c2sc(NC(=O)c3ccc(F)cc3)nc12	6.25	6.8	semi-selective
CHEMBL483469_500070	CCCN1C(=O)Nc2nc([nH]c2C1=O)c3ccc(cc3)S(=O)(=O)N4CCN(Cc5cccc(Cl)c5)CC4	5.96	6.79	semi-selective
CHEMBL520297_500131	CCN1C(=O)Nc2nc([nH]c2C1=O)c3ccc(cc3)S(=O)(=O)N4CCN(Cc5ccc(F)cc5)CC4	5.74	7.04	semi-selective
CHEMBL484899_500194	CCN1C(=O)Nc2nc([nH]c2C1=O)c3ccc(cc3)S(=O)(=O)N4CCN(Cc5cccc(F)c5)CC4	5.68	6.84	semi-selective
CHEMBL484900_500195	CCCN1C(=O)Nc2nc([nH]c2C1=O)c3ccc(cc3)S(=O)(=O)N4CCN(Cc5cccc(F)c5)CC4	5.64	6.56	semi-selective
CHEMBL165760_279670	COc1cccc(c1)c2nc(Cc3ccc(C)c(C)c3)n[nH]2	5.77	7.7	semi-selective
CHEMBL1172267_647561	COc1ccc(N(CCO)C(=O)C)c2sc(NC(=O)c3ccc(F)cc3)nc12	6.35	7.01	semi-selective
CHEMBL1171718_647609	COc1ccc(N(CC(C)C)C(=O)C)c2sc(NC(=O)c3ccc(F)cc3)nc12	7.43	8.52	semi-selective
CHEMBL1170518_647612	COc1ccc(NC(=O)C)c2sc(NC(=O)c3ccc(F)cc3)nc12	5.8	6.6	semi-selective
CHEMBL2419137_1577915	CCCCN1C(=S)SC(=C1\N=C\c2ccc(Br)cc2)C#N	10	8.12	semi-selective
CHEMBL1096410_625942	O=C(Nc1ccccc1)Nc2nc(nc3nn(CCc4ccccc4)cc23)c5ccccc5	5.77	7.02	semi-selective
CHEMBL594662_591672	Cc1cccnc1CNC(=O)c2nc(N)nc(n2)c3occc3	5.95	7.73	semi-selective
CHEMBL594906_591822	Cc1cccnc1CNC(=O)c2cc(nc(N)n2)c3ccccc3Cl	6.41	7.62	semi-selective
CHEMBL595364_591861	CCc1c(nc(N)nc1c2oc(C)cc2)C(=O)NCc3ccccn3	6.36	7.6	semi-selective
CHEMBL594136_591849	Cc1oc(cc1)c2cc(nc(N)n2)C(=O)NCc3cccn3C	6.76	8.6	semi-selective
CHEMBL594676_591696	Cc1cccnc1CNC(=O)c2cc(nc(N)n2)c3occc3	7.01	8.55	semi-selective
CHEMBL608102_591777	Cc1oc(cc1)c2cc(nc(N)n2)C(=O)NCc3ncccc3C	7.05	8.52	semi-selective
CHEMBL610738_591811	Cc1oc(cc1)c2cc(nc(N)n2)C(=O)NCc3nc(C)ccc3C	7.11	8.52	semi-selective
CHEMBL611020_591832	Cc1oc(cc1)c2cc(nc(N)n2)C(=O)NCc3ccc(C)c(C)n3	7.05	8.52	semi-selective
CHEMBL608383_591712	Cc1oc(cc1)c2cc(nc(N)n2)C(=O)NCc3ccccn3	6.65	8.4	semi-selective
CHEMBL611335_591863	Cc1oc(cc1)c2cc(nc(N)n2)C(=O)NCc3ccc(C)n3C	6.78	8.3	semi-selective
CHEMBL594455_591907	CC(C)n1ccnc1CNC(=O)c2cc(nc(N)n2)c3oc(C)cc3	6.57	8.26	semi-selective
CHEMBL594454_591906	CCCn1ccnc1CNC(=O)c2cc(nc(N)n2)c3oc(C)cc3	6.56	8.22	semi-selective
CHEMBL594905_591751	COc1ccccc1CNC(=O)c2nc(N)nc(n2)c3occc3	6.7	8.19	semi-selective
CHEMBL611048_591921	Cc1oc(cc1)c2cc(nc(N)n2)C(=O)NCc3cscn3	7.14	8.19	semi-selective
CHEMBL594000_591710	Cc1cccc(CNC(=O)c2nc(N)nc(n2)c3occc3)c1	6.99	8.13	semi-selective
CHEMBL578008_568985	CCn1cc2c(nc(NC(=O)Cc3ccc4ccccc4c3)n5nc(nc25)c6occc6)n1	6.73	7.74	semi-selective
CHEMBL572653_569001	CCn1cc2c(nc(NC(=O)Cc3cccc4ccccc34)n5nc(nc25)c6occc6)n1	6.23	7.13	semi-selective
CHEMBL349954_275382	CCCCn1cc2c(nc(NC(=O)Nc3ccc(cc3)C(F)(F)F)n4nc(nc24)c5occc5)n1	6.46	7.51	semi-selective
CHEMBL572654_569002	CCn1cc2c(nc(NC(=O)Cc3ccc(cc3)c4ccccc4)n5nc(nc25)c6occc6)n1	6.25	7.15	semi-selective
CHEMBL573594_568999	Cn1cc2c(nc(NC(=O)Cc3ccc(Cl)cc3)n4nc(nc24)c5occc5)n1	5.73	6.81	semi-selective
CHEMBL573593_568998	CCCn1cc2c(nc(NC(=O)Cc3ccc(cc3)c4ccccc4)n5nc(nc25)c6occc6)n1	6.21	7.28	semi-selective
CHEMBL598819_603502	CCCN1C(=O)N(CCSCC)c2nc([nH]c2C1=O)c3ccccc3	7.03	5.84	semi-selective
CHEMBL593508_591831	Cc1cccc(c1)c2cc(nc(N)n2)C(=O)NCc3ncccc3C	7.03	8.05	semi-selective
CHEMBL596307_591854	Cc1oc(cc1)c2nc(N)nc(C(=O)NCc3ccccn3)c2C	6.5	7.92	semi-selective
CHEMBL595843_591767	Nc1nc(nc(n1)c2occc2)C(=O)NCc3cccnc3	6.39	7.06	semi-selective
CHEMBL595146_591881	Cc1oc(cc1)c2cc(ncn2)C(=O)NCc3ccccn3	5.59	7.01	semi-selective
CHEMBL593040_591840	CCOc1ccccc1c2cc(nc(N)n2)C(=O)NCc3ncccc3C	5.1	6.97	semi-selective
CHEMBL596074_591841	Cc1cccnc1CNC(=O)c2cc(nc(N)n2)c3ccccc3C#N	5.94	6.91	semi-selective
CHEMBL278039_18967	CCCN1C(=O)N(CCC)c2[nH]c(nc2C1=O)c3ccc(OCC(=O)Nc4ccc(I)cc4)cc3	6.53	5.26	semi-selective
CHEMBL16677_18821	CCCN1C(=O)N(CCC)c2[nH]c(nc2C1=O)c3ccc(OCC(=O)Nc4ccccc4)cc3	7.39	8.65	semi-selective
CHEMBL17003_18977	CCCN1C(=O)N(CCC)c2[nH]c(nc2C1=O)c3ccc(OCC(=O)Nc4ccc(Br)cc4)cc3	7.13	5.78	semi-selective
CHEMBL203998_340190	Cn1cc2c(nc(NC(=O)Nc3cccc[n+]3[O-])n4nc(nc24)c5occc5)n1	6.1	6.96	semi-selective
CHEMBL201721_336776	CN1C(=O)N(C)c2cc([nH]c2C1=O)c3ccc(OCC(=O)Nc4ccccc4)cc3	6.62	6.11	semi-selective
CHEMBL382135_336724	CN1C(=O)N(C)c2cc([nH]c2C1=O)c3ccc(OCC(=O)Nc4ccc(cc4)C#N)cc3	8.37	7.34	semi-selective
CHEMBL370378_336697	CN1C(=O)N(C)c2cc([nH]c2C1=O)c3ccc(OCC(=O)Nc4ccc(Br)cc4)cc3	7.74	5.91	semi-selective
CHEMBL211521_352715	CCCN1C(=O)Nc2[nH]c(nc2C1=O)c3ccc(cc3)S(=O)(=O)NCCc4ccccc4	6.74	6.11	semi-selective
CHEMBL595365_591920	Cc1oc(cc1)c2cc(nc(N)n2)C(=O)NCc3cc(C)on3	6.52	8.07	semi-selective
CHEMBL593746_591673	COCc1cccc(CNC(=O)c2nc(N)nc(n2)c3occc3)n1	6.23	8.06	semi-selective
CHEMBL608100_591690	Cc1cccnc1CNC(=O)c2cc(N)nc(c2)c3occc3	6.04	6.9	semi-selective
CHEMBL609304_591770	Nc1nc(cc(n1)c2cccc(c2)C#N)C(=O)NCc3ccccn3	6.3	6.89	semi-selective
CHEMBL596291_591691	COc1ccc(cc1)c2cc(nc(N)n2)C(=O)NCc3ccccn3	6.32	6.82	semi-selective
CHEMBL594197_591862	Cc1oc(cc1)c2nc(N)nc(C(=O)NCc3ncccc3C)c2C	6.24	6.81	semi-selective
CHEMBL611955_591880	CCc1c(nc(N)nc1c2oc(C)cc2)C(=O)NCc3ncccc3C	6.3	6.74	semi-selective
CHEMBL611964_591738	CCOc1ccccc1c2cc(nc(N)n2)C(=O)NCc3ccccn3	5.04	6.6	semi-selective
CHEMBL608093_591756	Nc1nc(cc(n1)c2ccccc2C#N)C(=O)NCc3ccccn3	5.78	6.59	semi-selective
CHEMBL611944_591782	Cc1csc(n1)c2cc(nc(N)n2)C(=O)NCc3ncccc3C	7.13	6.23	semi-selective
CHEMBL611337_591830	Cc1cccnc1CNC(=O)c2cc(nc(N)n2)c3ccccc3C	5.92	7.55	semi-selective
CHEMBL596075_591842	Cc1cccnc1CNC(=O)c2cc(nc(N)n2)c3cccc(c3)C#N	6.4	7.54	semi-selective
CHEMBL595363_591859	COc1ccccc1c2cc(nc(N)n2)C(=O)NCc3ncccc3C	6.14	7.52	semi-selective
CHEMBL593058_591713	Nc1nc(cc(n1)c2ccccc2Cl)C(=O)NCc3ccccn3	6.39	7.51	semi-selective
CHEMBL595174_591723	Cc1csc(n1)c2cc(nc(N)n2)C(=O)NCc3ccccn3	6.33	7.33	semi-selective
CHEMBL595405_591724	Cc1ccccc1c2cc(nc(N)n2)C(=O)NCc3ccccn3	5.86	7.31	semi-selective
CHEMBL607550_591791	COc1ccccc1c2cc(nc(N)n2)C(=O)NCc3ccccn3	5.91	7.24	semi-selective
CHEMBL1222371_688807	CC(C)CC(=O)Nc1nc(c2ccccc2)c(s1)c3nocn3	7.11	6.47	semi-selective
CHEMBL1222372_688808	O=C(Nc1nc(c2ccccc2)c(s1)c3nocn3)c4ccccc4	6.52	6.48	semi-selective
CHEMBL1221456_687882	CC(=O)Nc1nc(c2ccccc2)c(s1)c3onc(C)n3	6.43	6.96	semi-selective
CHEMBL1221504_687931	Cc1noc(n1)c2sc(NC(=O)Cc3ccccc3)nc2c4ccccc4	6.47	7.24	semi-selective
CHEMBL1650392_1062109	CCCC(=O)Nc1cc(nc(n1)c2cocc2)c3cocc3	7.19	6.26	semi-selective
CHEMBL1671933_1068957	Cc1cc(ccc1NC(=O)CC(C)(C)C)C(=O)Nc2nccs2	6.34	7.445	semi-selective
CHEMBL1671932_1068956	COc1cc(ccc1NC(=O)CC(C)(C)C)C(=O)Nc2nccs2	6.47	7.77	semi-selective
CHEMBL1671938_1068962	COc1c(F)c(NC(=O)CC(C)(C)C)ccc1C(=O)Nc2nccs2	6.66	7.92	semi-selective
CHEMBL1671935_1068959	CC(C)(C)CC(=O)Nc1ccc(cc1F)C(=O)Nc2nccs2	6.19	8.04	semi-selective
CHEMBL1671936_1068960	CC(C)(C)CC(=O)Nc1c(F)cc(cc1F)C(=O)Nc2nccs2	6.39	8.23	semi-selective
CHEMBL1221505_687932	CCn1nnc(n1)c2sc(NC(=O)c3occc3)nc2c4ccccc4	6.19	7.03	semi-selective
CHEMBL1222587_689025	CCn1nnc(n1)c2sc(NC(=O)Cc3ccc(OC)c(OC)c3)nc2c4ccccc4	5.8	7.35	semi-selective
CHEMBL1222306_688741	Cc1onc(n1)c2sc(NC(=O)Cc3ccccc3)nc2c4ccccc4	6.59	7.6	semi-selective
CHEMBL1222369_688805	O=C(Nc1nc(c2ccccc2)c(s1)c3nocn3)c4occc4	6.64	6.39	semi-selective
CHEMBL550313_564045	CCCN1C(=O)N(CCC)c2c([nH]c3cccnc23)C1=O	6.88	6.24	semi-selective
CHEMBL572602_569723	O=C(Cc1ccc(cc1)c2ccccc2)Nc3nc4nn(CCCc5ccccc5)cc4c6nc(nn36)c7occc7	5.93	6.59	semi-selective
CHEMBL578649_569722	Clc1cccc(Cl)c1CC(=O)Nc2nc3nn(CCCc4ccccc4)cc3c5nc(nn25)c6occc6	6.11	6.73	semi-selective
CHEMBL576017_569704	Clc1cccc(CC(=O)Nc2nc3nn(CCCc4ccccc4)cc3c5nc(nn25)c6occc6)c1	6.22	6.74	semi-selective
CHEMBL583960_568989	Cn1cc2c(nc(NC(=O)Cc3cccc(Cl)c3)n4nc(nc24)c5occc5)n1	6.39	7.52	semi-selective
CHEMBL573360_569007	CCCCn1cc2c(nc(NC(=O)Cc3ccc(cc3)c4ccccc4)n5nc(nc25)c6occc6)n1	6.42	7.4	semi-selective
CHEMBL1091031_622749	Cn1cc2c(nc(N)n3nc(nc23)c4ccccc4)n1	6.47	6.92	semi-selective
CHEMBL577588_568988	CC(C)CCn1cc2c(nc(NC(=O)C(c3ccccc3)c4ccccc4)n5nc(nc25)c6occc6)n1	6.36	6.8	semi-selective
CHEMBL574323_568987	Cn1cc2c(nc(NC(=O)Cc3ccc(cc3)c4ccccc4)n5nc(nc25)c6occc6)n1	5.84	6.71	semi-selective
CHEMBL575825_569724	Cn1cc2c(nc(NC(=O)Cc3cccc4ccccc34)n5nc(nc25)c6occc6)n1	6.06	7.09	semi-selective
CHEMBL576369_568994	Cn1cc2c(nc(NC(=O)Cc3ccsc3)n4nc(nc24)c5occc5)n1	6.34	7.5	semi-selective
CHEMBL573807_570222	Cn1cc2c(nc(NC(=O)Cc3cccs3)n4nc(nc24)c5occc5)n1	6.35	7.25	semi-selective
CHEMBL609578_591810	Cc1oc(cc1)c2cc(nc(N)n2)C(=O)NCc3cccc(C)n3	6.88	8.6	semi-selective
CHEMBL575855_569709	O=C(Nc1nc2nn(CCCc3ccccc3)cc2c4nc(nn14)c5occc5)C(c6ccccc6)c7ccccc7	6.51	6.49	semi-selective
CHEMBL574484_569708	Fc1ccc(CC(=O)Nc2nc3nn(CCCc4ccccc4)cc3c5nc(nn25)c6occc6)cc1	6.14	6.68	semi-selective
CHEMBL574490_569718	Cn1cc2c(nc(NC(=O)Cc3c(Cl)cccc3Cl)n4nc(nc24)c5occc5)n1	6.04	7.35	semi-selective
CHEMBL574483_569707	Cn1cc2c(nc(NC(=O)Cc3ccc(F)cc3)n4nc(nc24)c5occc5)n1	6.13	7.27	semi-selective
CHEMBL578005_570230	CC(C)CCn1cc2c(nc(NC(=O)Cc3ccc(F)cc3)n4nc(nc24)c5occc5)n1	7.29	8.43	semi-selective
CHEMBL577162_569719	Cn1cc2c(nc(NC(=O)COc3ccc(Cl)cc3)n4nc(nc24)c5occc5)n1	6.02	7.41	semi-selective
CHEMBL574489_569716	CCCCn1cc2c(nc(NC(=O)Cc3cccs3)n4nc(nc24)c5occc5)n1	7.15	8.38	semi-selective
CHEMBL575604_569714	Cn1cc2c(nc(NC(=O)Cc3ccc(cc3)C(F)(F)F)n4nc(nc24)c5occc5)n1	6.12	7.12	semi-selective
CHEMBL575386_569713	CCCCn1cc2c(nc(NC(=O)Cc3cccc4ccccc34)n5nc(nc25)c6occc6)n1	6.77	7.93	semi-selective
CHEMBL577135_569711	CCCn1cc2c(nc(NC(=O)Cc3ccc4ccccc4c3)n5nc(nc25)c6occc6)n1	6.8	8.1	semi-selective
CHEMBL576018_569705	CCCn1cc2c(nc(NC(=O)Cc3cccc4ccccc34)n5nc(nc25)c6occc6)n1	6.41	7.41	semi-selective
CHEMBL559990_558733	CCCOc1cncc2[nH]c3C(=O)N(CCC)C(=O)N(CCC)c3c12	6.46	6.79	semi-selective
LUF5746	O=C(Nc1nc(cc(n1)c2ccccc2)c3ccccc3)C4CCC4	6.96818772866963	5.87063240427701	semi-selective
LUF5900	CC(C)(C)C(=O)Nc1nc2c(CCc3ccccc23)s1	6.83863199776502	6.46470587995723	semi-selective
CHEMBL506250_489248	Nc1nc(cc(c2occc2)c1C#N)c3occc3	7.92	9.0087739243075	semi-selective
CHEMBL476311_489243	Nc1nc(cc(c2cccs2)c1C#N)c3occc3	7.55	8.85387196432176	semi-selective
LUF5752	CC(C)CC(=O)Nc1nc(cc(n1)c2ccccc2)c3ccccc3	7.60032627851896	5.92445303860747	semi-selective
LUF5968	Clc1ccc(cc1)c2nc(c3ccccc3)c4nc[nH]c4n2	7.5654310959658	6.5016894462104	semi-selective
LUF6068	CCC(CC)C(=O)Nc1cc(nc(n1)c2ccccc2)c3ccc4OCOc4c3	7.51004152057516	6.24108810760203	semi-selective
LUF6042	Nc1nc(cc(n1)c2ccc3OCOc3c2)c4ccccc4	7.45842075605342	6.41907502432438	semi-selective
LUF5704	CC(=O)Nc1cc(nc(n1)c2ccccc2)c3ccccc3	7.42596873227228	6.31069114087638	semi-selective
LUF5734	CCC(=O)Nc1nc(cc(n1)c2ccccc2)c3ccccc3	7.33348201944512	6.04914854111145	semi-selective
CHEMBL459322_472365	CC(C)c1cc(Cn2nnc3c(nc(N)nc23)c4occc4)ccc1N	7.3	8.82	semi-selective
CHEMBL518364_472364	CCc1cc(Cn2nnc3c(nc(N)nc23)c4occc4)ccc1N	7.59	9	semi-selective
CHEMBL447664_471459	Cc1cc(Cn2nnc3c(nc(N)nc23)c4occc4)ccc1N	7.17	8.89	semi-selective
CHEMBL516800_471457	Nc1ccc(Cn2nnc3c(nc(N)nc23)c4occc4)c(F)c1	6.72	8.46	semi-selective
CHEMBL460976_471456	NCc1ccc(Cn2nnc3c(nc(N)nc23)c4occc4)cc1	5.31	6.62	semi-selective
CHEMBL461008_471454	Nc1cccc(Cn2nnc3c(nc(N)nc23)c4occc4)c1	6.88	8.6	semi-selective
CHEMBL516483_471385	Nc1ccccc1Cn2nnc3c(nc(N)nc23)c4occc4	7.2	8.7	semi-selective
CHEMBL506101_471384	Nc1nc(c2occc2)c3nnn(Cc4ccsc4)c3n1	7.11	8.72	semi-selective
CHEMBL460799_471383	Nc1nc(c2occc2)c3nnn(Cc4cccs4)c3n1	6.93	8.64	semi-selective
CHEMBL517277_471381	Nc1nc(c2occc2)c3nnn(Cc4cnccn4)c3n1	5.93	6.91	semi-selective
CHEMBL449596_472363	Nc1nc(c2occc2)c3nnn(Cc4cccnc4)c3n1	6.03	7.84	semi-selective
CHEMBL462501_472362	Nc1nc(c2occc2)c3nnn(Cc4ccccn4)c3n1	5.95	7.92	semi-selective
CHEMBL460805_472361	CC(C)N(C)C(=O)c1cccc(Cn2nnc3c(nc(N)nc23)c4occc4)c1	5.95	7.66	semi-selective
CHEMBL486720_523435	COc1ccc(cc1OCCN(C)C)c2nc3N(C)C(=O)N(C)C(=O)c3[nH]2	4.87	6.4	semi-selective
CHEMBL519726_523436	CCN(CC)CCOc1cc(ccc1OC)c2nc3N(C)C(=O)N(C)C(=O)c3[nH]2	4.37	6.22	semi-selective
CHEMBL508203_509160	O=C(NCc1ccccc1)NC2=Nc3ccccc3N4C(=O)N(N=C24)c5ccccc5	7.91	6.8	semi-selective
CHEMBL486719_523434	COc1cc(ccc1OCCN2CCCC2)c3nc4N(C)C(=O)N(C)C(=O)c4[nH]3	4.95	6	semi-selective
CHEMBL491285_457039	COc1cccc(c1)N2C(=O)N(Cc3c(F)cccc3F)c4cnc(NCCN(C)C)nc24	5	6.58	semi-selective
CHEMBL521785_457038	COc1cccc(c1)N2C(=O)N(Cc3c(F)cccc3F)c4cnc(NCCN5CCOCC5)nc24	5.07	6.59	semi-selective
CHEMBL491097_457037	COc1cccc(c1)N2C(=O)N(Cc3c(F)cccc3F)c4cnc(Nc5cccnc5)nc24	5.74	6.96	semi-selective
CHEMBL465538_458068	COc1cccc(c1)N2C(=O)N(Cc3c(F)cccc3F)c4cnc(NCCc5ccccn5)nc24	5.75	7.11	semi-selective
CHEMBL516556_458067	COc1cccc(c1)N2C(=O)N(Cc3c(F)cccc3F)c4cnc(NCc5cccnc5)nc24	5.89	7.18	semi-selective
CHEMBL465338_458066	COc1cccc(c1)N2C(=O)N(Cc3c(F)cccc3F)c4cnc(NCc5ccncc5)nc24	5.92	7.3	semi-selective
CHEMBL491311_457996	COc1cccc(c1)N2C(=O)N(Cc3c(F)cccc3F)c4cnc(NC5CCCC5)nc24	5.98	6.67	semi-selective
CHEMBL491310_457995	COCCNc1ncc2N(Cc3c(F)cccc3F)C(=O)N(c4cccc(OC)c4)c2n1	5.83	6.98	semi-selective
CHEMBL474747_457724	COc1ccccc1CN2C(=O)N(c3cccc(F)c3)c4nc(NC5CC5)ncc24	6.22	7.05	semi-selective
CHEMBL515088_457726	COc1ccccc1CN2C(=O)N(c3cccc(OC(F)(F)F)c3)c4nc(NC5CC5)ncc24	5.29	6.69	semi-selective
CHEMBL490723_457793	COc1cccc(c1)N2C(=O)N(Cc3ccccc3)c4cnc(NC5CC5)nc24	6.25	7.27	semi-selective
CHEMBL489120_457795	COc1cccc(c1)N2C(=O)N(Cc3ccccc3Cl)c4cnc(NC5CC5)nc24	5.55	7.07	semi-selective
CHEMBL489126_457857	COc1cccc(c1)N2C(=O)N(Cc3c(F)cccc3F)c4cnc(NC5CC5)nc24	6.63	8.4	semi-selective
CHEMBL489321_457858	COc1cccc(c1)N2C(=O)N(Cc3c(F)cccc3OC)c4cnc(NC5CC5)nc24	6.48	8.22	semi-selective
CHEMBL491318_457924	CCNc1ncc2N(Cc3c(F)cccc3F)C(=O)N(c4cccc(OC)c4)c2n1	5.98	7.51	semi-selective
CHEMBL491321_457925	COc1cccc(c1)N2C(=O)N(Cc3c(F)cccc3F)c4cnc(NC(C)C)nc24	6.21	7.22	semi-selective
CHEMBL522462_457994	COc1cccc(c1)N2C(=O)N(Cc3c(F)cccc3F)c4cnc(NCc5ccccc5)nc24	5.53	7.14	semi-selective
LUF5740	O=C(Nc1cc(nc(n1)c2ccccc2)c3ccccc3)C4CCCC4	8.66958622665081	6.70774392864352	semi-selective
LUF5979	CCc1nc2c(cc(nc2[nH]1)c3ccccc3)c4ccccc4	8.61798295742513	6.75202673363819	semi-selective
LUF5972	CCCc1nc2c(cc(nc2[nH]1)c3ccccc3)c4ccccc4	8.61083391563547	6.94309514866353	semi-selective
LUF6046	CC(C)C(=O)Nc1nc(c2ccccc2)c(C#N)c(n1)c3ccccc3	8.54211810326601	7.45222529461218	semi-selective
LUF6044	CCCC(=O)Nc1nc(c2ccccc2)c(C#N)c(n1)c3ccccc3	8.53313237964589	7.31695296176115	semi-selective
LUF5967	Cc1ccc(cc1)c2nc(c3ccccc3)c4nc[nH]c4n2	8.39254497678533	6.52578373592374	semi-selective
LUF5952	c1ccc(cc1)c2nc(c3ccccc3)c4nc[nH]c4n2	8.38615817812393	7.27984069659404	semi-selective
LUF5964	CCCc1nc2c(nc(nc2[nH]1)c3ccccc3)c4ccccc4	8.3585258894959	6.77728352885242	semi-selective
CHEMBL456455_495696	O=C(c1ccccc1)c2sc(NCCc3ccc4OCOc4c3)nc2c5occc5	5.46	7.22	semi-selective
LUF5954	c1ccc(cc1)c2cc(c3ccccc3)c4nc[nH]c4n2	8.92081875395237	7.40560744962457	semi-selective
LUF7558	O[C@@H]1CC[C@H](CC1)Nc2ncc(c3ccc(O)c(Cl)c3)c(n2)c4ccccc4	8.86012091359876	7.83863199776502	semi-selective
LUF5768	CC1CC1C(=O)Nc2cc(nc(n2)c3ccccc3)c4ccccc4	7.88941028970075	6.16749108729376	semi-selective
LUF5982	Cc1nc2c(cc(nc2[nH]1)c3ccccc3)c4ccccc4	7.8569851997459	6.42596873227228	semi-selective
LUF5869	CCCCC(=O)Nc1cc(nc(n1)c2ccccc2)c3ccccc3	7.84163750790475	6.53610701101409	semi-selective
LUF5744	CC(C)CC(=O)Nc1cc(nc(n1)c2ccccc2)c3ccccc3	7.82973828460504	6.80410034759077	semi-selective
LUF5739	O=C(Nc1cc(nc(n1)c2ccccc2)c3ccccc3)C4CCCCC4	7.80966830182971	6.68193666503724	semi-selective
LUF6061	Nc1cc(nc(n1)c2ccccc2)c3ccc4OCOc4c3	7.80687540164554	6.25414480482627	semi-selective
LUF6029	Cc1cccc(c1)c2cc(nc(N)c2C#N)c3ccccc3	7.79317412396815	6.36653154442041	semi-selective
LUF6005	Nc1nc(cc(c2ccccc2)c1C#N)c3ccc4OCOc4c3	7.7594507517174	6.55595520408192	semi-selective
LUF5838	Nc1nc(cc(n1)c2ccccc2)c3ccccc3	7.75202673363819	6.39254497678533	semi-selective
LUF6066	O=C(Nc1cc(nc(n1)c2ccccc2)c3ccc4OCOc4c3)C5CCCC5	7.71896663275227	6.46980030179692	semi-selective
LUF6025	O=C(Nc1nc(nc(c2ccccc2)c1C#N)c3ccccc3)C4CCCC4	8.27901425584626	6.55284196865778	semi-selective
LUF6065	Nc1nc(nc(c1Br)c2ccc3OCOc3c2)c4ccccc4	8.24412514432751	6.68402965454308	semi-selective
LUF5733	CCC(CC)C(=O)Nc1cc(nc(n1)c2ccccc2)c3ccccc3	8.19722627470802	6.42021640338319	semi-selective
CHEMBL1760899_1138176	CCN(C(=O)C)c1ccc(OC)c2nc(NC(=O)N3CCC(O)(CC3)c4cccc(c4)C(F)(F)F)sc12	7.72	6.68	semi-selective
LUF6067	CCCC(=O)Nc1cc(nc(n1)c2ccccc2)c3ccc4OCOc4c3	8.1249387366083	6.65364702554936	semi-selective
LUF5743	O=C(Nc1cc(nc(n1)c2ccccc2)c3ccccc3)C4CC4	8.12033079436794	6.72353819582676	semi-selective
LUF5973	Oc1nc2c(cc(nc2[nH]1)c3ccccc3)c4ccccc4	8.06449273417529	6.71669877129645	semi-selective
LUF5732	CC(C)C(=O)Nc1cc(nc(n1)c2ccccc2)c3ccccc3	7.95467702121334	6.42492767428619	semi-selective
CHEMBL65747_101295	Nc1ncnc2nc(Br)[nH]c12	4.48	5.5	semi-selective
CHEMBL486950_516456	COc1cccc(c1)c2cc(NC(=O)C)nc(n2)n3nc(C)cc3C	7.19	9.02	semi-selective
CHEMBL485752_516615	CCOC(=O)Nc1cc(nc(n1)n2nc(C)cc2C)c3cncc(OC)c3	6.21	8.11	semi-selective
CHEMBL487372_516691	CC(=O)Nc1cc(nc(n1)n2nc(C)cc2C)c3cccc(N)n3	6.36	8.1	semi-selective
CHEMBL487371_516689	CC(=O)Nc1cc(nc(n1)n2nc(C)cc2C)c3ccnc(c3)N4CCOCC4	6.24	7.92	semi-selective
CHEMBL520238_516455	CC(=O)Nc1cc(nc(n1)n2nc(C)cc2C)c3ccncc3	6.09	7.4	semi-selective
CHEMBL485950_516616	CC(=O)Nc1cc(nc(n1)n2nc(C)cc2C)c3cc(ccn3)N4CCOCC4	5.34	7.06	semi-selective
CHEMBL487766_516454	CC(=O)Nc1cc(nc(n1)n2nc(C)cc2C)c3cccnc3	5.68	6.92	semi-selective
CHEMBL508451_472287	Nc1nc(c2occc2)c3nnn(Cc4cccc(c4)[N+](=O)[O-])c3n1	6.64	8.43	semi-selective
CHEMBL517418_471453	Nc1nc(c2occc2)c3nnn(Cc4ccccc4[N+](=O)[O-])c3n1	6.4	8.18	semi-selective
CHEMBL461007_471452	Nc1nc(c2occc2)c3nnn(Cc4ccc(cc4)C#N)c3n1	6.13	7.14	semi-selective
CHEMBL517417_471451	Nc1nc(c2occc2)c3nnn(Cc4cccc(c4)C#N)c3n1	6.88	8.41	semi-selective
CHEMBL518497_471450	COc1cccc(Cn2nnc3c(nc(N)nc23)c4occc4)c1	7.11	8.75	semi-selective
CHEMBL443665_471449	COc1ccccc1Cn2nnc3c(nc(N)nc23)c4occc4	6.5	8.27	semi-selective
CHEMBL461649_471379	Nc1nc(c2occc2)c3nnn(Cc4cccc(c4)C(F)(F)F)c3n1	7	8.66	semi-selective
CHEMBL461651_471378	Cc1cccc(Cn2nnc3c(nc(N)nc23)c4occc4)c1	7.35	8.52	semi-selective
CHEMBL516611_471377	Cc1ccccc1Cn2nnc3c(nc(N)nc23)c4occc4	6.74	8.52	semi-selective
CHEMBL462488_471376	Nc1nc(c2occc2)c3nnn(Cc4cccc(Cl)c4)c3n1	7.12	8.64	semi-selective
CHEMBL467246_472286	Nc1nc(c2occc2)c3nnn(Cc4c(F)cccc4F)c3n1	7.38	8.72	semi-selective
CHEMBL506450_476372	CCCn1c(Br)nc2c(N)ncnc12	5.96	6.52	semi-selective
CHEMBL446264_476374	CC(C)n1c(Br)nc2c(N)ncnc12	6.08	7.13	semi-selective
CHEMBL437804_427383	Nc1nc(c2occc2)c3cnn(Cc4occc4)c3n1	6.15	7.44	semi-selective
CHEMBL259416_427382	Nc1nc(c2occc2)c3cnn(Cc4cccnc4)c3n1	5.71	7.55	semi-selective
CHEMBL405789_427381	Nc1nc(c2occc2)c3cnn(CC4CCCCC4)c3n1	6.225	7.935	semi-selective
CHEMBL260557_427426	Nc1nc(c2occc2)c3cn[nH]c3n1	6.19	7.32	semi-selective
CHEMBL406499_427420	Nc1nc(c2occc2)c3cc[nH]c3n1	5.56	6.62	semi-selective
CHEMBL410678_427378	Nc1nc(c2occc2)c3ccn(Cc4ccccc4F)c3n1	6.15	7.8	semi-selective
CHEMBL257982_427100	Nc1nc(c2ccccn2)c3cnn(Cc4ccccc4F)c3n1	6.29	7.92	semi-selective
CHEMBL258006_427139	Nc1nc(c2cccs2)c3cnn(Cc4ccccc4F)c3n1	6.71	8.05	semi-selective
CHEMBL402409_427145	Nc1nc(c2occc2)c3cnn(Cc4c(F)cccc4F)c3n1	6.89	8.7	semi-selective
CHEMBL403252_427187	Nc1nc(c2occc2)c3cnn(Cc4ccccc4F)c3n1	6.58	8.4	semi-selective
CHEMBL258181_427191	Nc1cccc(Cn2ncc3c(nc(N)nc23)c4occc4)c1	6.91	8.4	semi-selective
CHEMBL403470_427190	Nc1ccccc1Cn2ncc3c(nc(N)nc23)c4occc4	6.5	8.1	semi-selective
CHEMBL256153_427237	Nc1nc(c2occc2)c3cnn(Cc4ccc(cc4)[N+](=O)[O-])c3n1	5.79	6.92	semi-selective
CHEMBL256359_427238	Nc1nc(c2occc2)c3cnn(Cc4ccccc4[N+](=O)[O-])c3n1	5.8	7.59	semi-selective
CHEMBL257756_427284	Nc1nc(c2occc2)c3cnn(Cc4ccccc4Cl)c3n1	6.14	8.05	semi-selective
CHEMBL512290_479342	CN1C(=O)N(C)c2cc([nH]c2C1=O)c3ccc(COC(=O)Nc4ccccc4)cc3	8.66	7.46	semi-selective
CHEMBL401321_418971	CC(=O)Nc1cc(nc(n1)c2occc2)n3cccn3	8.0275	9.22	semi-selective
CHEMBL485765_516693	CC(=O)Nc1cc(nc(n1)n2nc(C)cc2C)c3cccc(n3)N4CCCC4	8.14	9.59	semi-selective
CHEMBL487554_516844	COC1CN(C1)c2cccc(n2)c3cc(NC(=O)C)nc(n3)n4nc(C)cc4C	7.47	9.33	semi-selective
CHEMBL521356_516775	CC(=O)Nc1cc(nc(n1)n2nc(C)cc2C)c3cccc(n3)N4CCCCC4	7.51	9.25	semi-selective
CHEMBL485972_516778	COCCN(C)c1cccc(n1)c2cc(NC(=O)C)nc(n2)n3nc(C)cc3C	7.26	9.14	semi-selective
CHEMBL486140_516613	CCC(=O)Nc1cc(nc(n1)n2nc(C)cc2C)c3cncc(OC)c3	7.16	8.75	semi-selective
CHEMBL458242_496797	COc1cncc(c1)c2cc(NC(=O)C)nc(n2)n3nc(C)cc3C	6.72	8.64	semi-selective
CHEMBL486130_516533	CC(=O)Nc1cc(nc(n1)n2nc(C)cc2C)c3cncc(O)c3	6.71	8.54	semi-selective
CHEMBL521029_516617	CC(=O)Nc1cc(nc(n1)n2nc(C)cc2C)c3cncc(c3)N4CCOCC4	6.66	8.52	semi-selective
CHEMBL519383_516534	COCCOc1cncc(c1)c2cc(NC(=O)C)nc(n2)n3nc(C)cc3C	6.96	8.51	semi-selective
CHEMBL402172_427283	Cc1cccc(Cn2ncc3c(nc(N)nc23)c4occc4)c1	6.6	8.52	semi-selective
CHEMBL260146_427338	Nc1nc(c2occc2)c3cnn(C(=O)NCc4ccccc4)c3n1	7.89	9	semi-selective
CHEMBL259210_427380	Nc1nc(c2occc2)c3cnn(CCc4ccccc4)c3n1	6.34	6.96	semi-selective
CHEMBL516871_495694	O=C(c1ccccc1)c2sc(NCc3occc3)nc2c4occc4	5.84	7.37	semi-selective
CHEMBL456457_495695	O=C(c1ccccc1)c2sc(NCc3cccs3)nc2c4occc4	5.52	7.27	semi-selective
CHEMBL461665_495629	CNc1nc(c2occc2)c(s1)C(=O)c3ccccc3	5.45	7.17	semi-selective
CHEMBL260547_428383	COc1nc(C(=O)c2cccs2)c3sccc3n1	6.15	7.1	semi-selective
CHEMBL452203_495692	Fc1ccccc1CN2CCC(CC2)Nc3nc(c4occc4)c(s3)C(=O)c5ccccc5	5.43	6.98	semi-selective
CHEMBL457103_495757	O=C(c1ccccc1)c2sc(NCCCc3ccccc3)nc2c4occc4	5.2	6.98	semi-selective
CHEMBL460171_495632	COC(C)CNc1nc(c2occc2)c(s1)C(=O)c3ccccc3	5.4	6.81	semi-selective
CHEMBL508555_495760	CN(Cc1occc1)c2nc(c3occc3)c(s2)C(=O)c4ccccc4	5.47	6.8	semi-selective
CHEMBL460170_495631	COCCNc1nc(c2occc2)c(s1)C(=O)c3ccccc3	5.17	6.71	semi-selective
CHEMBL506888_476519	Nc1ncnc2c1nc(Br)n2CC=C	5.08	6.14	semi-selective
CHEMBL502005_509935	O=C(NC1=Nc2ccccc2N3C(=O)N(N=C13)c4ccccc4)c5ccncc5	5.62	6.73	semi-selective
CHEMBL442670_472439	Nc1nc(c2occc2)c3nnn(Cc4ccc5[nH]nnc5c4)c3n1	6.54	7.92	semi-selective
CHEMBL512812_472438	Nc1nc(c2occc2)c3nnn(Cc4ccc5[nH]ncc5c4)c3n1	6.72	8.07	semi-selective
CHEMBL468256_472437	Nc1nc(c2occc2)c3nnn(Cc4ccc5[nH]ccc5c4)c3n1	7.57	8.96	semi-selective
CHEMBL511413_472368	CC(=O)Nc1ccc(Cn2nnc3c(nc(N)nc23)c4occc4)cc1	5.6	6.94	semi-selective
CHEMBL510134_472367	CNc1ccc(Cn2nnc3c(nc(N)nc23)c4occc4)cc1	7.4	8.8	semi-selective
CHEMBL457015_513654	CCCN1C(=O)N(C)c2c(O)c([nH]c2C1=O)c3ccc(cc3)S(=O)(=O)C	6.62	6.33	semi-selective
CHEMBL196306_327802	Nc1ccc2c(O)c(cnc2n1)C(=O)NCc3ccc(Cl)cc3	5.21	6.3	semi-selective
CHEMBL289413_56065	CCCN1C(=O)N(CCC)c2cc([nH]c2C1=O)c3ccccc3	7.47	6.19	semi-selective
CHEMBL460172_495633	CC(=O)NCCNc1nc(c2occc2)c(s1)C(=O)c3ccccc3	5.62	6.55	semi-selective
CHEMBL475146_457659	COc1cccc(c1)N2C(=O)N(Cc3ccccc3OC)c4cnc(NC5CC5)nc24	6.4	7.62	semi-selective
CHEMBL515877_457662	COc1cc(OC)cc(c1)N2C(=O)N(Cc3ccccc3OC)c4cnc(NC5CC5)nc24	5.33	7.12	semi-selective
CHEMBL564224_565193	COc1ccccc1CC(=O)Nc2nc(N)nc(c3occc3)c2[N+](=O)[O-]	6.05	8	semi-selective
CHEMBL557084_567015	Nc1nc(cc(n1)c2occc2)C(=O)NCc3ccccc3F	7.27	8.46	semi-selective
CHEMBL467245_472285	Nc1nc(c2occc2)c3nnn(Cc4cc(F)ccc4F)c3n1	7.01	8.66	semi-selective
CHEMBL513661_472284	Nc1nc(c2occc2)c3nnn(Cc4ccc(F)cc4F)c3n1	6.93	8.7	semi-selective
CHEMBL467244_472283	Nc1nc(c2occc2)c3nnn(Cc4cccc(F)c4F)c3n1	6.96	8.64	semi-selective
CHEMBL467035_472282	Nc1nc(c2occc2)c3nnn(CC4CCCCC4)c3n1	6.86	8.395	semi-selective
CHEMBL467867_472216	Nc1nc(c2cncs2)c3nnn(Cc4ccccc4F)c3n1	6.05	7.51	semi-selective
CHEMBL511405_472214	Nc1nc(c2cccs2)c3nnn(Cc4ccccc4F)c3n1	6.81	8.09	semi-selective
CHEMBL468701_472213	Nc1nc(c2occn2)c3nnn(Cc4ccccc4F)c3n1	6.22	7.39	semi-selective
CHEMBL505787_472211	Cc1csc(n1)c2nc(N)nc3c2nnn3Cc4ccccc4F	6.69	8.66	semi-selective
CHEMBL508558_471448	Nc1nc(c2nccs2)c3nnn(Cc4ccccc4F)c3n1	6.26	8.07	semi-selective
CHEMBL461858_471447	Nc1nc(c2cc[nH]n2)c3nnn(Cc4ccccc4F)c3n1	5.78	6.62	semi-selective
CHEMBL517278_471445	Nc1nc(c2occc2)c3nnn(Cc4ccccc4F)c3n1	6.98	8.57	semi-selective
CHEMBL459312_471444	Nc1nc(c2occc2)c3nn[nH]c3n1	5.44	6.71	semi-selective
CHEMBL460596_472360	CC(C)NC(=O)c1cccc(Cn2nnc3c(nc(N)nc23)c4occc4)c1	6.14	7.97	semi-selective
CHEMBL518178_472359	NC(=O)c1cccc(Cn2nnc3c(nc(N)nc23)c4occc4)c1	6.16	7.96	semi-selective
CHEMBL506511_472290	Nc1nc(c2occc2)c3nnn(Cc4cccc(O)c4)c3n1	6.5	8.4	semi-selective
CHEMBL517429_472289	COC(=O)c1cccc(Cn2nnc3c(nc(N)nc23)c4occc4)c1	6.98	8.39	semi-selective
CHEMBL505977_472288	Nc1nc(c2occc2)c3nnn(Cc4ccc(cc4)[N+](=O)[O-])c3n1	6.11	7.55	semi-selective
CHEMBL475455_476607	Nc1ncnc2c1nc(Br)n2CCCO	6	7.07	semi-selective
CHEMBL560904_556432	Nc1nc(cc(n1)c2occc2)C(=O)NCc3ccccc3Cl	7.14	8.59	semi-selective
CHEMBL551368_565205	Cc1ccccc1CNC(=O)c2cc(nc(N)n2)c3occc3	7.14	8.66	semi-selective
CHEMBL553449_554695	Cc1cccc(CNC(=O)c2cc(nc(N)n2)c3occc3)c1	7.42	8.59	semi-selective
CHEMBL557696_567029	Cc1ccc(CNC(=O)c2cc(nc(N)n2)c3occc3)cc1	6.99	8.02	semi-selective
CHEMBL556083_563425	COc1ccccc1CNC(=O)c2cc(nc(N)n2)c3occc3	7.46	8.46	semi-selective
CHEMBL549885_563438	Nc1nc(cc(n1)c2occc2)C(=O)NCc3ccccn3	6.91	8.37	semi-selective
CHEMBL571672_565218	Nc1nc(cc(n1)c2occc2)C(=O)NCc3cccnc3	6.91	8.03	semi-selective
CHEMBL558291_567046	Nc1nc(cc(n1)c2occc2)C(=O)NCc3occc3	6.67	7.85	semi-selective
CHEMBL551373_565219	Nc1cccc(CNC(=O)c2cc(nc(N)n2)c3occc3)n1	6.88	8.16	semi-selective
CHEMBL538949_565220	Nc1nc(cc(n1)c2occc2)C(=O)NCc3cccc(CO)n3	6.59	8.03	semi-selective
CHEMBL557624_563405	Nc1nc(NC(=O)c2ccccc2)c(c(n1)c3occc3)[N+](=O)[O-]	5.69	6.51	semi-selective
CHEMBL540156_554673	Nc1nc(NC(=O)c2ccncc2)c(c(n1)c3occc3)[N+](=O)[O-]	5.7	6.82	semi-selective
CHEMBL562421_559906	Nc1nc(NC(=O)c2ccccc2F)c(c(n1)c3occc3)[N+](=O)[O-]	6.51	7.64	semi-selective
CHEMBL563034_561740	COc1ccccc1C(=O)Nc2nc(N)nc(c3occc3)c2[N+](=O)[O-]	6.11	6.77	semi-selective
CHEMBL561163_558124	Nc1nc(NC(=O)c2ccccc2OC(F)(F)F)c(c(n1)c3occc3)[N+](=O)[O-]	6.53	7.8	semi-selective
CHEMBL424869_346718	CCCc1nc2[nH]c(nc(c3ccccc3)c2n1)c4ccccc4	8.36	6.78	semi-selective
CHEMBL205194_346748	Cc1ccc(cc1)c2nc(c3ccccc3)c4[nH]cnc4n2	8.4	6.54	semi-selective
CHEMBL205586_346742	Clc1ccc(cc1)c2nc(c3ccccc3)c4[nH]cnc4n2	7.57	6.5	semi-selective
CHEMBL209217_349906	CCCN1C(=O)N(CCC)c2[nH]c(nc2C1=O)c3cnn(CCc4ccccc4)c3	7.77	6.24	semi-selective
CHEMBL380176_349622	CCCN1C(=O)N(CCC)c2[nH]c(nc2C1=O)c3cn[nH]c3	7.7	6.64	semi-selective
CHEMBL304726_103067	COc1ccc(NC(=O)Nc2nc3nn(CC=C)cc3c4nc(nn24)c5occc5)cc1	5.82	6.75	semi-selective
CHEMBL359379_238233	COc1ccc(NC(=O)Nc2nc3nn(CCc4cc(Br)c(Br)cc4Br)cc3c5nc(nn25)c6occc6)cc1	6.59	5.69	semi-selective
CHEMBL342059_238513	Cn1cc2c(nc(N)n3nc(nc23)c4occc4)n1	7	8.55	semi-selective
CHEMBL144972_238844	Nc1nc2nn(CCc3cc(Br)c(Br)cc3Br)cc2c4nc(nn14)c5occc5	6.61	6.46	semi-selective
CHEMBL352345_276124	CCn1cc2c(nc(NC(=O)Nc3ccccc3Cl)n4nc(nc24)c5occc5)n1	6.46	6.82	semi-selective
CHEMBL164905_274806	CCCn1cc2c(nc(NC(=O)Nc3ccc(Cl)cc3)n4nc(nc24)c5occc5)n1	6.49	6.85	semi-selective
CHEMBL352073_276093	CCn1cc2c(nc(NC(=O)Nc3ccc(Cl)cc3)n4nc(nc24)c5occc5)n1	6.4	6.8	semi-selective
CHEMBL166684_275973	CCCCn1cc2c(nc(NC(=O)Nc3ccc(C)cc3)n4nc(nc24)c5occc5)n1	6.55	7.62	semi-selective
CHEMBL164509_274950	CCCn1cc2c(nc(NC(=O)Nc3ccc(cc3)C(F)(F)F)n4nc(nc24)c5occc5)n1	6.4	7.47	semi-selective
CHEMBL349464_275242	CCCn1cc2c(nc(NC(=O)Cc3ccccc3)n4nc(nc24)c5occc5)n1	6.46	6.51	semi-selective
CHEMBL165778_274922	CCCn1cc2c(nc(NC(=O)Nc3ccc(F)cc3)n4nc(nc24)c5occc5)n1	6.43	7.38	semi-selective
CHEMBL418564_29116	CN1CCN(CC1)S(=O)(=O)c2ccc(CCn3ncc4c3nc(N)n5nc(nc45)c6occc6)cc2	6.43	8.42	semi-selective
CHEMBL217085_361734	CCCCNC(=O)[C@@H]1CC[C@H](CC1)c2nc3C(=O)N(CCC)C(=O)N(CCC)c3[nH]2	7.34	5.65	semi-selective
CHEMBL142926_238388	COc1ccc(NC(=O)Nc2nc3nn(CC=C(C)C)cc3c4nc(nn24)c5occc5)cc1	6.52	5.99	semi-selective
CHEMBL164381_276127	CCn1cc2c(nc(NC(=O)Nc3cccc(OC)c3)n4nc(nc24)c5occc5)n1	6.4	6.85	semi-selective
CHEMBL3754333_2057902	CNc1nc(NC2CCCCC2)n3nc(nc3n1)c4occc4	6.44	6.85	semi-selective
CHEMBL214228_361725	CCCN1C(=O)N(CCC)c2[nH]c(nc2C1=O)[C@@H]3CC[C@@H](COCc4ccccc4)CC3	6.77	5.57	semi-selective
CHEMBL387440_361742	CCCN1C(=O)N(CCC)c2[nH]c(nc2C1=O)[C@@H]3CC[C@H](CC3)C(=O)NCCN(C)C	7.92	6.78	semi-selective
CHEMBL274199_361774	CCCN1C(=O)N(CCC)c2[nH]c(nc2C1=O)[C@@H]3CC[C@H](CC3)NC(=O)OCc4ccccc4	6.96	5.53	semi-selective
CHEMBL217179_361668	CCCN1C(=O)N(CCC)c2[nH]c(nc2C1=O)[C@@]34CC[C@@](CC3)(CC4)C(=O)O	7.48	5.97	semi-selective
CHEMBL217541_361669	CCCN1C(=O)N(CCC)c2[nH]c(nc2C1=O)[C@@]34CC[C@@](CC3)(CC4)C(=O)NCCN(C)C	8.22	6.88	semi-selective
CHEMBL424908_361681	CCCN1C(=O)N(CCC)c2[nH]c(nc2C1=O)[C@@]34CC[C@@](CC3)(CC4)C(=O)NCC(=O)OC	8.1	6.17	semi-selective
CHEMBL384257_361708	CCCN1C(=O)N(CCC)c2[nH]c(nc2C1=O)[C@@]34CC[C@@](CC3)(CC4)C(=O)NCCC(=O)OC	7.66	5.85	semi-selective
CHEMBL385856_361717	CCCN1C(=O)N(CCC)c2[nH]c(nc2C1=O)[C@@]34CC[C@@](CC3)(CC4)C(=O)N5CCC(CC5)C(=O)O	7.02	5.11	semi-selective
CHEMBL220118_368940	Nc1nc(cc(c2ccc(F)cc2)c1C#N)C3CC3	6.06	6.98	semi-selective
CHEMBL203660_339873	C[n+]1cccc(NC(=O)Nc2nc3nn(C)cc3c4nc(nn24)c5occc5)c1	6.48	7.38	semi-selective
CHEMBL383689_339874	C[n+]1ccccc1NC(=O)Nc2nc3nn(C)cc3c4nc(nn24)c5occc5	6.4	7.19	semi-selective
CHEMBL203060_340196	Cn1cc2c(nc(NC(=O)Nc3ccc[n+]([O-])c3)n4nc(nc24)c5occc5)n1	6.26	7.13	semi-selective
CHEMBL381729_346744	c1ccc(cc1)c2nc(c3ccccc3)c4[nH]cnc4n2	8.39	7.28	semi-selective
CHEMBL438827_361743	CCCN1C(=O)N(CCC)c2[nH]c(nc2C1=O)[C@@]34CC[C@@](CO)(CC3)CC4	7.8	6.38	semi-selective
CHEMBL216517_361752	CCCN1C(=O)N(CCC)c2[nH]c(nc2C1=O)[C@@]34CC[C@@](CC3)(CC4)C=O	7.82	6.1	semi-selective
CHEMBL426504_349104	CCN1C(=O)N(CC)c2[nH]c(nc2C1=O)c3cnn(Cc4cccc(F)c4)c3	6.42	6.54	semi-selective
CHEMBL210271_349423	CCN1C(=O)N(CC)c2[nH]c(nc2C1=O)c3cnn(Cc4ccccc4)c3	6.24	6.92	semi-selective
CHEMBL261722_430291	CN1C(=O)N(C)c2nc([nH]c2C1=O)c3cnn(Cc4cccc(F)c4)c3	6.34	6.7	semi-selective
CHEMBL251870_422417	CCCN1C(=O)N(CCC)c2nc([nH]c2C1=O)c3cnn(Cc4cccc(c4)C(F)(F)F)c3	6.785	6.4	semi-selective
CHEMBL426530_368930	COc1ccc(cn1)c2cccc(c2)c3nc(N)nc(SC)n3	6.08	7.64	semi-selective
CHEMBL220445_368929	CCSc1nc(N)nc(n1)c2ccccc2	7.17	8.3	semi-selective
CHEMBL211183_351350	Nc1cccc2N3C(=O)N(N=C3C(=Nc12)NC(=O)c4ccccc4)c5ccccc5	7.01	5.31	semi-selective
CHEMBL380284_349327	CCCN1C(=O)N(CCC)c2[nH]c(nc2C1=O)c3cnn(Cc4ccc(Cl)cc4)c3	8.16	7.06	semi-selective
CHEMBL2113095_1385346	N#Cc1cccc(c1)c2nc(Nc3cnccn3)sc2n4ccnc4	7.34	6.46	semi-selective
CHEMBL2113096_1385347	Cc1nccn1c2sc(Nc3cnccn3)nc2c4cccc(c4)C#N	6.71	5.78	semi-selective
CHEMBL365026_315994	C1CCCC(CCC1)Nc2[nH]c(Nc3ccccc3)nc4ncnc24	5.35	4.34	semi-selective
CHEMBL368442_302671	CCCN1C(=O)N(CCC)c2[nH]c(nc2C1=O)c3ccc(OCc4onc(n4)c5cccc(Cl)c5)cc3	8.19	6.39	semi-selective
CHEMBL262353_433096	CCN(CC)c1nc2ccccc2n3nc(nc13)c4occc4	6.87	6.4	semi-selective
CHEMBL258848_433132	COCCCNc1nc2ccccc2n3nc(nc13)c4occc4	7.13	6.43	semi-selective
CHEMBL270355_440545	CN(C)[C@@H]1CCN(CC(=O)Nc2cc(nc(n2)c3oc(C)cc3)n4nc(C)cc4C)C1	6.58	8.4	semi-selective
CHEMBL406397_440546	Cc1oc(cc1)c2nc(NC(=O)CN3CCCC3)cc(n2)n4nc(C)cc4C	6.46	8.07	semi-selective
CHEMBL271786_439973	COC1CCN(CC(=O)Nc2cc(nc(n2)c3oc(C)cc3)n4nc(C)cc4C)CC1	5.92	7.82	semi-selective
CHEMBL261176_440012	Cc1oc(cc1)c2nc(NC(=O)CN3CCOCC3)cc(n2)n4nc(C)cc4C	6.3	8.24	semi-selective
CHEMBL409460_440015	CN(C)C[C@@H]1CCCN(CC(=O)Nc2cc(nc(n2)c3oc(C)cc3)n4nc(C)cc4C)C1	7.15	8.82	semi-selective
CHEMBL429428_440059	CN(C)C[C@H]1CCCN(CC(=O)Nc2cc(nc(n2)c3oc(C)cc3)n4nc(C)cc4C)C1	6.05	8	semi-selective
CHEMBL428605_431751	COc1cc(OCC(=O)N2CCN(CC2)c3ccccc3)ccc1c4cc5N(C)C(=O)N(C)C(=O)c5[nH]4	6.27	5.15	semi-selective
CHEMBL412112_431129	CCCN1C(=O)N(C)C(=O)c2[nH]c(cc12)c3ccc(OCC(=O)N4CCN(CC4)c5ccc(cc5)C(F)(F)F)cc3	7.05	6.49	semi-selective
CHEMBL258849_433133	COCCNc1nc2ccccc2n3nc(nc13)c4occc4	6.52	5.51	semi-selective
CHEMBL259178_433166	CC(O)CNc1nc2ccccc2n3nc(nc13)c4occc4	8.4	7.32	semi-selective
CHEMBL180236_302622	CCCN1C(=O)N(CCC)c2[nH]c(nc2C1=O)c3ccc(OCc4noc(n4)c5ccc(C)cc5)cc3	6.95	6	semi-selective
CHEMBL196436_325280	Nc1nc(c2occc2)c3ncn(Cc4ccccc4)c3n1	5.48	7.43	semi-selective
CHEMBL410066_431249	COc1cc(OCC(=O)N2CCc3ccccc3C2)ccc1c4cc5N(C)C(=O)N(C)C(=O)c5[nH]4	6.57	4.92	semi-selective
CHEMBL271753_439457	CCCOc1cc(NC(=O)CC)nc(SCCC)n1	5.84	7.15	semi-selective
CHEMBL263370_432996	O=C(Nc1nc2ccccc2n3nc(nc13)c4occc4)c5occc5	6.7	6.4	semi-selective
CHEMBL351075_274614	CCCn1cc2c(nc(NC(=O)Nc3ccc(C)cc3)n4nc(nc24)c5occc5)n1	6.52	7.92	semi-selective
CHEMBL572765_275377	Cn1cc2c(nc(NC(=O)Nc3ccc(F)cc3)n4nc(nc24)c5occc5)n1	6.16	6.92	semi-selective
CHEMBL164686_274831	Cn1cc2c(nc(NC(=O)Nc3ccc(cc3)C(F)(F)F)n4nc(nc24)c5occc5)n1	6.13	6.85	semi-selective
CHEMBL349019_274974	Cn1cc2c(nc(NC(=O)Nc3ccc(Cl)c(Cl)c3)n4nc(nc24)c5occc5)n1	6.41	6.85	semi-selective
CHEMBL196375_327803	Nc1ccc2c(O)c(cnc2n1)C(=O)NCc3ccccc3	6.2	6.8	semi-selective
CHEMBL198200_329554	Cn1c(nc2c(N)nccc12)n3nccn3	5.98	7.29	semi-selective
CHEMBL197682_329555	Cc1cc2c(nc(n2C)n3nccn3)c(N)n1	6.47	6.92	semi-selective
CHEMBL200636_331823	c1ccc2nc(cnc2c1)c3nc4ccccc4[nH]3	7.3	6.25	semi-selective
CHEMBL194331_327860	Cc1ccc2c(O)c(cnc2n1)C(=O)NCc3ccccc3	6.2	7.52	semi-selective
CHEMBL195522_327865	Cc1ccc2c(O)c(cnc2n1)C(=O)NCc3ccc(Cl)cc3	5.79	6.82	semi-selective
CHEMBL194704_327886	CC1CCC(CC1)NC(=O)c2cnc3nc(C)ccc3c2O	5.25	6.44	semi-selective
CHEMBL196665_327894	Cc1ccc2c(O)c(cnc2n1)C(=O)NCc3ccc(F)cc3	5.78	6.94	semi-selective
CHEMBL194956_327903	Cc1ccc(CNC(=O)c2cnc3nc(C)ccc3c2O)cc1	5.8	6.8	semi-selective
CHEMBL383134_327913	CC(NC(=O)c1cnc2nc(C)ccc2c1O)c3ccccc3	6.14	6.94	semi-selective
CHEMBL349240_274832	CCCCn1cc2c(nc(NC(=O)Nc3ccccc3)n4nc(nc24)c5occc5)n1	6.39	6.83	semi-selective
CHEMBL164992_276092	COc1cccc(NC(=O)Nc2nc3nn(C)cc3c4nc(nn24)c5occc5)c1	6.3	6.8	semi-selective
CHEMBL351211_274830	COc1ccccc1NC(=O)Nc2nc3nn(C)cc3c4nc(nn24)c5occc5	6.35	6.75	semi-selective
CHEMBL167753_276054	Cn1cc2c(nc(NC(=O)Nc3ccc(Cl)cc3)n4nc(nc24)c5occc5)n1	6.37	6.75	semi-selective
CHEMBL164281_276027	Cn1cc2c(nc(NC(=O)Nc3ccccc3Cl)n4nc(nc24)c5occc5)n1	6.4	6.7	semi-selective
CHEMBL165600_275456	CCn1cc2c(nc(NC(=O)Nc3ccc(Br)cc3)n4nc(nc24)c5occc5)n1	6.3	7.4	semi-selective
CHEMBL352796_276022	CCn1cc2c(nc(NC(=O)Nc3ccccc3)n4nc(nc24)c5occc5)n1	6.49	7.4	semi-selective
CHEMBL348925_275312	Cn1cc2c(nc(NC(=O)Nc3ccc(Br)cc3)n4nc(nc24)c5occc5)n1	6.22	7	semi-selective
CHEMBL351285_275343	Cc1ccc(NC(=O)Nc2nc3nn(C)cc3c4nc(nn24)c5occc5)cc1	6.14	6.96	semi-selective
CHEMBL350205_274951	CCCn1cc2c(nc(NC(=O)Nc3ccc(Br)cc3)n4nc(nc24)c5occc5)n1	6.46	7.3	semi-selective
CHEMBL164685_276222	CCn1cc2c(nc(NC(=O)Nc3ccc(F)cc3)n4nc(nc24)c5occc5)n1	6.22	7.22	semi-selective
CHEMBL165044_276175	CCn1cc2c(nc(NC(=O)Nc3ccc(cc3)C(F)(F)F)n4nc(nc24)c5occc5)n1	6.35	7.28	semi-selective
CHEMBL385372_361670	CCCN1C(=O)N(CCC)c2[nH]c(nc2C1=O)C34CC5CC(C3)C(C5)C4	8.1	6.17	semi-selective
CHEMBL216269_361728	CCCN1C(=O)N2C[C@H](N=C2c3[nH]c(nc13)C45CCC(O)(CC4)CC5)C(C)C	7.46	5.8	semi-selective
CHEMBL198461_331844	CCc1nc2c3[nH]c(CC)nc3c4[nH]c(CC)nc4c2[nH]1	7.34	6.14	semi-selective
CHEMBL200780_335252	CCCN1C(=O)N(CCC)c2[nH]c(nc2C1=O)c3cnn(CC(=O)Nc4ccccc4Cl)c3	6.99	5.82	semi-selective
CHEMBL2165804_1429245	CC(C)N1C=C(C=CC1=O)c2ncc(N)nc2c3ccc(F)cc3	8.05	8.75	A1AR/A2AAR dataset
CHEMBL1095488_628703	Nc1nc(c2ccccc2)c3C(=O)c4ccc(OCCN5CCOCC5)cc4c3n1	7.32	8.19	A1AR/A2AAR dataset
CHEMBL1087185_629659	CN1CCN(CC1)C(=O)c2ccc3C(=O)c4c(nc(N)nc4c3c2)c5ccccc5	7.23	8.09	A1AR/A2AAR dataset
CHEMBL2165802_1429243	Nc1nc(c2ccccc2)c3C(=O)c4ccc(cc4c3n1)C(=O)c5cccnc5	8.75	9.3	A1AR/A2AAR dataset
CHEMBL2165801_1429242	Nc1nc(c2ccccc2)c3C(=O)c4ccc(Cc5cnccc5Cl)cc4c3n1	9.3	10	A1AR/A2AAR dataset
CHEMBL2165800_1429241	Nc1nc(c2ccccc2)c3C(=O)c4ccc(Cc5ccncc5F)cc4c3n1	8.6	9.16	A1AR/A2AAR dataset
CHEMBL2165799_1429240	Nc1nc(c2ccccc2)c3C(=O)c4ccc(Cc5cncc(F)c5)cc4c3n1	8.22	8.89	A1AR/A2AAR dataset
CHEMBL2165808_1429249	Nc1nc(c2ccccc2)c3C(=O)c4ccc(Cc5cncc(c5)C#N)cc4c3n1	8.28	8.85	A1AR/A2AAR dataset
CHEMBL2165807_1429248	Nc1nc(c2ccccc2)c3C(=O)c4ccc(Cc5cccnc5)cc4c3n1	8.62	9.52	A1AR/A2AAR dataset
CHEMBL1087189_629001	Nc1nc(c2ccccc2)c3C(=O)c4ccc(CN5CCCC5)cc4c3n1	7.77	8.39	A1AR/A2AAR dataset
CHEMBL207524_349068	CCCN1C(=O)N(CCC)c2[nH]c(nc2C1=O)c3cnn(Cc4ccc(C)cc4)c3	7.42	7.1	A1AR/A2AAR dataset
CHEMBL2181151_1441973	CC[C@H](C)Nc1nc2nn(C)cc2c3nc(nn13)c4occc4	6.89	6.61	A1AR/A2AAR dataset
CHEMBL261177_440014	CC(=O)N1CCN(CC(=O)Nc2cc(nc(n2)c3oc(C)cc3)n4nc(C)cc4C)CC1	6.27	8.44	A1AR/A2AAR dataset
CHEMBL135719_224479	O=C(Cc1cccc2ccccc12)Nc3nc4nn(CCc5ccccc5)cc4c6nc(nn36)c7occc7	7.05	7.26	A1AR/A2AAR dataset
CHEMBL3596504_1953448	COc1cccc2c1nc(N)n3nc(CN4CCN(C[C@H]4C)c5cccc(F)c5)nc23	5.86	8.28	A1AR/A2AAR dataset
CHEMBL260209_427690	Nc1nc(c2occc2)c3ncn(Cc4ccccc4F)c3n1	5.84	8.3	A1AR/A2AAR dataset
CHEMBL2181965_1442795	CCCN1C(=O)N2CCN=C2c3[nH]c(nc13)c4ccc(Br)cc4	5.75	6.33	A1AR/A2AAR dataset
CHEMBL88147_142294	Clc1ccc2nc(NC(=O)Cc3ccccc3)n4nc(nc4c2c1)c5occc5	6.64	7.6	A1AR/A2AAR dataset
CHEMBL2180909_1441729	Cn1cc2c(nc(N3CCOCC3)n4nc(nc24)c5occc5)n1	5.62	5.78	A1AR/A2AAR dataset
CHEMBL2180908_1441728	CN1CCN(CC1)c2nc3nn(C)cc3c4nc(nn24)c5occc5	4.82	5.11	A1AR/A2AAR dataset
CHEMBL2180907_1441727	Cn1cc2c(nc(N3CCCCC3)n4nc(nc24)c5occc5)n1	5.67	6.45	A1AR/A2AAR dataset
CHEMBL2180926_1441746	CCN(CCO)c1nc2nn(C)cc2c3nc(nn13)c4occc4	4.82	5.19	A1AR/A2AAR dataset
CHEMBL2180925_1441745	Cn1cc2c(nc(N(Cc3ccccc3)Cc4ccccc4)n5nc(nc25)c6occc6)n1	6.15	5.94	A1AR/A2AAR dataset
CHEMBL2180924_1441744	CN(Cc1ccccc1)c2nc3nn(C)cc3c4nc(nn24)c5occc5	6.25	5.97	A1AR/A2AAR dataset
CHEMBL2180923_1441743	CN(C1CCCCC1)c2nc3nn(C)cc3c4nc(nn24)c5occc5	5.99	5.56	A1AR/A2AAR dataset
CHEMBL2180922_1441742	CCCCCN(CCCCC)c1nc2nn(C)cc2c3nc(nn13)c4occc4	5.48	5.13	A1AR/A2AAR dataset
CHEMBL2180921_1441741	CCN(CC)c1nc2nn(C)cc2c3nc(nn13)c4occc4	5.84	6.1	A1AR/A2AAR dataset
CHEMBL2165805_1429246	C[C@@H]1CCC(C)N1Cc2ccc3C(=O)c4c(nc(N)nc4c3c2)c5ccccc5	7.43	7.88	A1AR/A2AAR dataset
CHEMBL1487093_910977	Nc1nc(nc(n1)c2ccccc2O)c3ccccc3	8.14	7.37	A1AR/A2AAR dataset
CHEMBL2180917_1441737	COCCNc1nc2nn(C)cc2c3nc(nn13)c4occc4	5.62	6.39	A1AR/A2AAR dataset
CHEMBL2180912_1441732	Cn1cc2c(nc(NC(CO)CO)n3nc(nc23)c4occc4)n1	6.19	6.22	A1AR/A2AAR dataset
CHEMBL2180911_1441731	CCC(CO)Nc1nc2nn(C)cc2c3nc(nn13)c4occc4	6.66	6.68	A1AR/A2AAR dataset
CHEMBL2181143_1441965	Cn1cc2c(nc(NCCCO)n3nc(nc23)c4occc4)n1	6.67	6.81	A1AR/A2AAR dataset
CHEMBL2181140_1441962	CC(CCc1ccccc1)Nc2nc3nn(C)cc3c4nc(nn24)c5occc5	6.88	6.83	A1AR/A2AAR dataset
CHEMBL3764081_2068979	Nc1nc(C(=O)NCc2cncc3ccccc23)c4cccc(F)c4n1	7.11	7.57	A1AR/A2AAR dataset
CHEMBL3764552_2068981	Nc1nc(C(=O)NCc2ccc3ccccc3n2)c4cccc(F)c4n1	7.11	7.82	A1AR/A2AAR dataset
CHEMBL3763374_2068982	COc1ccnc2c(CNC(=O)c3nc(N)nc4c(F)cccc34)cccc12	7.16	7.82	A1AR/A2AAR dataset
CHEMBL3764812_2068983	CCOc1ccnc2c(CNC(=O)c3nc(N)nc4c(F)cccc34)cccc12	6.6	7.14	A1AR/A2AAR dataset
CHEMBL3763829_2068985	Nc1nc(C(=O)NCc2cccc3c(ccnc23)C(=O)N4CCN(CC4)c5ccccc5)c6cccc(F)c6n1	5.22	5.81	A1AR/A2AAR dataset
CHEMBL3764736_2068719	Cn1nccc1c2cccc3c(nc(N)nc23)C(=O)NCc4cccc5cccnc45	5.22	5.99	A1AR/A2AAR dataset
CHEMBL3764338_2068721	Nc1nc(C(=O)NCc2cccc3cccnc23)c4cc(Cl)cc(Cl)c4n1	7.3	8.18	A1AR/A2AAR dataset
CHEMBL3764613_2068723	Nc1nc(C(=O)NCc2ccccc2)c3cccc(F)c3n1	6.925	7.81	A1AR/A2AAR dataset
CHEMBL341852_239376	Clc1cccc(NC(=O)Nc2nc3nn(CCc4cc(Br)c(Br)cc4Br)cc3c5nc(nn25)c6occc6)c1	6.41	5.44	A1AR/A2AAR dataset
CHEMBL3828238_2095350	OC[C@@H]1CCCN1c2ncnc3sc(Nc4ccc(Cl)cc4)nc23	6.2	6.33	A1AR/A2AAR dataset
CHEMBL3828306_2095351	COc1ccc(Nc2nc3c(ncnc3s2)N4CCC[C@H]4CO)cc1	6.15	5.96	A1AR/A2AAR dataset
CHEMBL3828388_2095353	Cc1ccc(Nc2nc3c(ncnc3s2)N4CCC[C@H]4CO)cc1	6.4	6.5	A1AR/A2AAR dataset
CHEMBL3828448_2095356	OC[C@@H]1CCCN1c2ncnc3sc(Nc4c(F)cccc4F)nc23	5.1	5.49	A1AR/A2AAR dataset
CHEMBL3827583_2095570	CCN1C(=O)N(CC)c2nc3N(CCc4ccc(O)cc4)CCCn3c2C1=O	5.7	5.66	A1AR/A2AAR dataset
CHEMBL3827331_2095576	CCCCN1C(=O)N(CCCC)c2nc3N(CCc4ccc(OCCN(CC)CC)cc4)CCCn3c2C1=O	5.81	6.26	A1AR/A2AAR dataset
CHEMBL3088337_1605824	Clc1ccc(Nc2nc3c(Cl)ncnc3s2)cc1	4.6	5.57	A1AR/A2AAR dataset
CHEMBL3828648_2095267	Fc1cccc(F)c1Nc2nc3c(Cl)ncnc3s2	4.75	5.09	A1AR/A2AAR dataset
CHEMBL3828047_2095268	Clc1ncnc2sc(Nc3cccc(Br)c3)nc12	4.9	5.53	A1AR/A2AAR dataset
CHEMBL3088338_1605825	Clc1ncnc2sc(NC(=O)c3ccccc3)nc12	5.14	5.82	A1AR/A2AAR dataset
CHEMBL3088349_1605836	CCN(CC)c1ncnc2sc(Nc3ccc(Cl)cc3)nc12	4.78	4.95	A1AR/A2AAR dataset
CHEMBL3827396_2095360	COc1cc(Nc2nc3c(ncnc3s2)N4CCC[C@H]4CO)cc(OC)c1OC	6.01	6.48	A1AR/A2AAR dataset
CHEMBL3765164_2068977	Nc1nc(C(=O)NCc2cccc3CNC(=O)c23)c4cccc(F)c4n1	8.27	8.75	A1AR/A2AAR dataset
CHEMBL3827623_2095556	CCCN1C(=O)N(CCC)c2nc3N(CCCn3c2C1=O)c4ccc(OCCN5CCCC5)cc4	5.7	5.62	A1AR/A2AAR dataset
CHEMBL3827598_2095560	CCCCN1C(=O)N(CCCC)c2nc3N(CCCn3c2C1=O)c4ccc(OCCN(C)C)cc4	6.27	5.99	A1AR/A2AAR dataset
CHEMBL3827187_2095561	CCCCN1C(=O)N(CCCC)c2nc3N(CCCn3c2C1=O)c4ccc(OCCN(CC)CC)cc4	5.92	6	A1AR/A2AAR dataset
CHEMBL3827074_2095562	CCCCN1C(=O)N(CCCC)c2nc3N(CCCn3c2C1=O)c4ccc(OCCN5CCCC5)cc4	6.18	6.18	A1AR/A2AAR dataset
CHEMBL3827201_2095563	CCCCN1C(=O)N(CCCC)c2nc3N(CCCn3c2C1=O)c4ccc(OCCN5CCCCC5)cc4	6.15	6.04	A1AR/A2AAR dataset
CHEMBL3797284_2083673	Nc1nc(nc2cn(nc12)c3ccccc3)c4occc4	6.69	6.71	A1AR/A2AAR dataset
CHEMBL3800254_2083697	Cc1oc(cc1)c2nc(N)c3nn(Cc4cccc(O)c4)cc3n2	7.19	7.85	A1AR/A2AAR dataset
CHEMBL3799921_2083696	Cc1oc(cc1)c2nc(N)c3nn(Cc4ccccc4O)cc3n2	6.96	7.42	A1AR/A2AAR dataset
CHEMBL3799848_2083695	Cc1oc(cc1)c2nc(N)c3nn(Cc4ccccc4Cl)cc3n2	7.22	8.21	A1AR/A2AAR dataset
CHEMBL3798214_2083694	Cc1oc(cc1)c2nc(N)c3nn(Cc4cccc(F)c4)cc3n2	6.6	7.29	A1AR/A2AAR dataset
CHEMBL163968_275241	CCCCn1cc2c(nc(NC(=O)Cc3ccccc3)n4nc(nc24)c5occc5)n1	6.22	6.4	A1AR/A2AAR dataset
CHEMBL3799351_2083691	COc1ccccc1Cn2cc3nc(nc(N)c3n2)c4oc(C)cc4	7.75	8.44	A1AR/A2AAR dataset
CHEMBL3763766_2068968	C[C@@H](NC(=O)c1nc(N)nc2c(F)cccc12)c3cccc4cccnc34	7.24	8.17	A1AR/A2AAR dataset
CHEMBL3765449_2068970	Nc1nc(C(=O)NCc2cccc3ccccc23)c4cccc(F)c4n1	7.05	8	A1AR/A2AAR dataset
CHEMBL3763972_2068972	Nc1nc(C(=O)NCc2cccc3OCCOc23)c4cccc(F)c4n1	6.99	7.7	A1AR/A2AAR dataset
CHEMBL3764687_2068975	CCn1cnc2c(CNC(=O)c3nc(N)nc4c(F)cccc34)cccc12	7.62	8.51	A1AR/A2AAR dataset
CHEMBL3765062_2068976	Nc1nc(C(=O)NCc2cccc3cc[nH]c23)c4cccc(F)c4n1	7.27	8.09	A1AR/A2AAR dataset
CHEMBL3797433_2083676	Cc1oc(cc1)c2nc(N)c3nn(cc3n2)c4ccccc4	7.38	7	A1AR/A2AAR dataset
CHEMBL3818884_2090502	Oc1cccc2C=C(C(=O)Oc12)c3cccs3	5.47	5.13	A1AR/A2AAR dataset
CHEMBL3819594_2090503	Oc1ccc2C=C(C(=O)Oc2c1O)c3cccs3	5.49	5	A1AR/A2AAR dataset
CHEMBL3819227_2090504	Oc1cccc2C=C(C(=O)Oc12)c3ccsc3	5.23	5.01	A1AR/A2AAR dataset
CHEMBL3818574_2090505	Oc1ccc2C=C(C(=O)Oc2c1O)c3ccsc3	5.47	4.83	A1AR/A2AAR dataset
CHEMBL3818390_2090507	Oc1ccc2C=C(C(=O)Oc2c1O)c3cc(Br)cs3	4.79	4.91	A1AR/A2AAR dataset
CHEMBL2312725_1511774	Nc1nc2ccccc2c3cc(nn13)c4occc4	7.46	7.1	A1AR/A2AAR dataset
CHEMBL2180929_1441749	Cn1cc2c(nc(NC3C4CC5CC(CC3C5)C4)n6nc(nc26)c7occc7)n1	6.13	6.07	A1AR/A2AAR dataset
CHEMBL2181161_1441983	Cn1cc2c(nc(NC3CCCCC3)n4nc(nc24)c5occc5)n1	6.78	6.63	A1AR/A2AAR dataset
CHEMBL2181160_1441982	Cn1cc2c(nc(NC3CCCC3)n4nc(nc24)c5occc5)n1	7.1	6.89	A1AR/A2AAR dataset
CHEMBL2181159_1441981	Cn1cc2c(nc(NC3CCC3)n4nc(nc24)c5occc5)n1	6.77	7.08	A1AR/A2AAR dataset
CHEMBL2181158_1441980	Cn1cc2c(nc(NC3CC3)n4nc(nc24)c5occc5)n1	6.68	6.95	A1AR/A2AAR dataset
CHEMBL2382435_1561854	COc1cccc(CCCC(=O)NC2=Nc3ccccc3C(=O)S2)c1	6.67	6.94	A1AR/A2AAR dataset
CHEMBL2391835_1565411	Cc1sc2nc(nc(N)c2c1C)c3sc(NC(=O)c4occc4)nc3c5ccccc5	4.92	5.23	A1AR/A2AAR dataset
CHEMBL2391847_1565423	Cc1sc2nc(nc(N)c2c1C)c3sc(NC(=O)c4ccccc4)nc3c5ccccc5	5.14	5.31	A1AR/A2AAR dataset
CHEMBL2391842_1565418	COc1ccc(cc1)C(=O)Nc2nc(c3ccccc3)c(s2)C(=O)c4nc(N)nc(n4)N(C)C	4.98	5.7	A1AR/A2AAR dataset
CHEMBL2391843_1565419	CN(C)c1nc(N)nc(n1)c2sc(NC(=O)c3ccc(C)cc3)nc2c4ccccc4	5.44	6.25	A1AR/A2AAR dataset
CHEMBL2181152_1441974	CC[C@@H](C)Nc1nc2nn(C)cc2c3nc(nn13)c4occc4	6.78	6.57	A1AR/A2AAR dataset
CHEMBL2181150_1441972	CCC(C)Nc1nc2nn(C)cc2c3nc(nn13)c4occc4	6.88	6.61	A1AR/A2AAR dataset
CHEMBL2181149_1441971	CC(C)Nc1nc2nn(C)cc2c3nc(nn13)c4occc4	6.48	6.41	A1AR/A2AAR dataset
CHEMBL2181147_1441969	CNc1nc2nn(C)cc2c3nc(nn13)c4occc4	5.71	6.43	A1AR/A2AAR dataset
CHEMBL2181146_1441968	CCOc1nc2nn(C)cc2c3nc(nn13)c4occc4	5.11	5.21	A1AR/A2AAR dataset
CHEMBL2181144_1441966	Cn1cc2c(nc(Cl)n3nc(nc23)c4occc4)n1	5.18	4.52	A1AR/A2AAR dataset
CHEMBL2261733_1479566	O=C1CC(CC2=C1C=C(C(=O)N2)S(=O)(=O)c3ccccc3)c4ccccc4	5.11	5.16	A1AR/A2AAR dataset
CHEMBL1770311_1142611	Clc1ccc(cc1)c2nc3c4cn(CCc5ccccc5)nc4nc(NC(=O)Cc6ccccc6)n3n2	6.03	5.51	A1AR/A2AAR dataset
CHEMBL808_52874	Clc1ccc(COC(Cn2ccnc2)c3ccc(Cl)cc3Cl)cc1	5.01	5.09	A1AR/A2AAR dataset
CHEMBL434063_244653	CN(CCOc1ccc(C[C@H](Nc2ccccc2C(=O)c3ccccc3)C(=O)O)cc1)c4ccccn4	5.06	4.68	A1AR/A2AAR dataset
CHEMBL44_2658	Oc1ccc(cc1)C2=COc3cc(O)cc(O)c3C2=O	4.94	5.01	A1AR/A2AAR dataset
CHEMBL104_13494	Clc1ccccc1C(c2ccccc2)(c3ccccc3)n4ccnc4	5.11	5.15	A1AR/A2AAR dataset
CHEMBL411_860	CC\C(=C(\CC)/c1ccc(O)cc1)\c2ccc(O)cc2	5.78	5.3	A1AR/A2AAR dataset
CHEMBL1795502_1158542	Cn1cc2c3cccc(OCc4ccccc4)c3nc(N)c2n1	6.01	6.13	A1AR/A2AAR dataset
CHEMBL1800791_1161859	CC1CN2C(=O)N(Cc3ccccc3)c4nc([nH]c4C2=N1)c5cc(OCc6ccccc6)nn5C	5.59	5.7	A1AR/A2AAR dataset
CHEMBL1800792_1161860	CCC1CN2C(=O)N(Cc3ccccc3)c4nc([nH]c4C2=N1)c5cc(OCc6ccccc6)nn5C	5.78	5.67	A1AR/A2AAR dataset
CHEMBL1800862_1161931	CCC1CN2C(=O)N(CC=C)c3nc([nH]c3C2=N1)c4onc(OC)c4	5.52	5.82	A1AR/A2AAR dataset
CHEMBL1834622_1178668	Cn1cc2c(nc(NC(=O)Nc3ccccc3)n4nc(nc24)c5ccc(Cl)cc5)n1	5.26	6.01	A1AR/A2AAR dataset
CHEMBL1834624_1178670	Cn1cc2c(nc(NC(=O)Nc3ccccc3)n4nc(nc24)c5ccc(cc5)C(F)(F)F)n1	4.89	4.44	A1AR/A2AAR dataset
CHEMBL1834630_1178676	COc1ccc(NC(=O)Nc2nc3nn(C)cc3c4nc(nn24)c5ccc(Cl)cc5)cc1	5.19	5.84	A1AR/A2AAR dataset
CHEMBL2181157_1441979	Cn1cc2c(nc(NC(C)(C)C(C)(C)C)n3nc(nc23)c4occc4)n1	6.01	5.49	A1AR/A2AAR dataset
CHEMBL2181156_1441978	CCCCC(CC)CNc1nc2nn(C)cc2c3nc(nn13)c4occc4	6.22	6.29	A1AR/A2AAR dataset
CHEMBL2322918_1517071	Nc1nc(Cc2ccccc2)nc3cn(nc13)c4ccccc4	6.82	6.96	A1AR/A2AAR dataset
CHEMBL2322916_1517069	Cc1nc(N)c2nn(cc2n1)c3ccccc3	7.16	6.61	A1AR/A2AAR dataset
CHEMBL2347374_1529202	CCOc1cccc2C=C(C(=O)NCc3ccccn3)C(=N)Oc12	6.4	6.13	A1AR/A2AAR dataset
CHEMBL1170525_647514	CNC(=O)CN(C(=O)C)c1ccc(OC)c2nc(NC(=O)c3ccc(F)cc3)sc12	6.1	6.48	A1AR/A2AAR dataset
CHEMBL2377100_1558944	Nc1nc(nc2sc(Cc3ccccc3)cc12)c4ccccn4	5.43	6.23	A1AR/A2AAR dataset
CHEMBL2377085_1558929	Cn1cnc(c1)c2nc(N)c3cc(Cc4ccccc4)sc3n2	5.63	6.27	A1AR/A2AAR dataset
CHEMBL2377094_1558938	CC(c1ccccc1)c2cc3c(N)nc(nc3s2)c4cccc(c4)C#N	5.75	6.47	A1AR/A2AAR dataset
CHEMBL2377087_1558931	Nc1nc(nc2sc(cc12)c3ccccc3)c4ccccc4	6.63	6.68	A1AR/A2AAR dataset
CHEMBL2311741_1510780	COc1cccc(c1)c2cc(NC(=O)C)nc(n2)c3cccc(OC)c3	7.65	7.31	A1AR/A2AAR dataset
CHEMBL2151264_1421930	O=C(COCc1ccccc1)Nc2nc(n[nH]2)c3ccccc3	5.09	5.3	A1AR/A2AAR dataset
CHEMBL2151118_1421782	Cc1ccc(cc1)c2n[nH]c(NC(=O)COc3ccccc3)n2	5.19	5.44	A1AR/A2AAR dataset
CHEMBL2151126_1421790	CCCC(=O)Nc1nc(n[nH]1)c2ccccc2	6.1	5.96	A1AR/A2AAR dataset
CHEMBL2151127_1421791	O=C(Nc1nc(n[nH]1)c2ccccc2)C3CCCO3	5.5	5.23	A1AR/A2AAR dataset
CHEMBL2151128_1421792	O=C(Nc1nc(n[nH]1)c2ccccc2)c3ccccc3	5.72	6.4	A1AR/A2AAR dataset
CHEMBL2153614_1424304	CN1C(=O)N(C)c2nc3N(CCC4=CCCCC4)CCCn3c2C1=O	5.16	6.03	A1AR/A2AAR dataset
CHEMBL2151249_1421915	C[C@@H](Oc1cccc(Cl)c1)C(=O)Nc2nc(n[nH]2)c3ccccc3	5.96	6	A1AR/A2AAR dataset
CHEMBL2151250_1421916	C[C@@H](Oc1ccccc1)C(=O)Nc2nc(n[nH]2)c3ccccc3	5.28	6	A1AR/A2AAR dataset
CHEMBL2151252_1421918	C[C@@H](Oc1ccc(Cl)cc1)C(=O)Nc2nc(n[nH]2)c3ccccc3	5.41	5.4	A1AR/A2AAR dataset
CHEMBL2151253_1421919	C[C@@H](Oc1ccccc1F)C(=O)Nc2nc(n[nH]2)c3ccccc3	5.43	6	A1AR/A2AAR dataset
CHEMBL1093270_622934	CCCN1C(=S)Sc2c1ncn3nc(nc23)c4occc4	6.64	9.42	A1AR/A2AAR dataset
CHEMBL2151256_1421922	Cc1cccc(OCC(=O)Nc2nc(n[nH]2)c3ccccc3)c1	5.64	5.7	A1AR/A2AAR dataset
CHEMBL2180920_1441740	CCCCN(C)c1nc2nn(C)cc2c3nc(nn13)c4occc4	5.98	5.86	A1AR/A2AAR dataset
CHEMBL2180919_1441739	CN(C)c1nc2nn(C)cc2c3nc(nn13)c4occc4	5.32	5.99	A1AR/A2AAR dataset
CHEMBL2071046_1361202	Cn1cc2c(nc(NC(=O)NC3CCN(CC3)C(=O)NCc4ccc(F)cc4)n5nc(nc25)c6occc6)n1	6.39	5.49	A1AR/A2AAR dataset
CHEMBL2071047_1361203	Cn1cc2c(nc(NC(=O)NC3CCN(CC3)C(=O)NCc4ccc(Cl)cc4)n5nc(nc25)c6occc6)n1	6.21	5.94	A1AR/A2AAR dataset
CHEMBL2071048_1361204	Cc1ccc(CNC(=O)N2CCC(CC2)NC(=O)Nc3nc4nn(C)cc4c5nc(nn35)c6occc6)cc1	6.4	5.55	A1AR/A2AAR dataset
CHEMBL2071050_1361206	Cn1cc2c(nc(NC(=O)NC3CCN(CC3)C(=O)Nc4ccncc4)n5nc(nc25)c6occc6)n1	5.89	5.73	A1AR/A2AAR dataset
CHEMBL2071051_1361207	CN1CCN(CC1)C(=O)N2CCC(CC2)NC(=O)Nc3nc4nn(C)cc4c5nc(nn35)c6occc6	5.95	5.89	A1AR/A2AAR dataset
CHEMBL2070882_1361036	CCCN1CCC(CC1)NC(=O)Nc2nc3nn(C)cc3c4nc(nn24)c5occc5	5.55	5.92	A1AR/A2AAR dataset
CHEMBL2070883_1361037	Cn1cc2c(nc(NC(=O)NC3CCN(CC=C)CC3)n4nc(nc24)c5occc5)n1	5.47	5.85	A1AR/A2AAR dataset
CHEMBL2070884_1361038	Cn1cc2c(nc(NC(=O)NC3CCN(CC#C)CC3)n4nc(nc24)c5occc5)n1	6.1	6.1	A1AR/A2AAR dataset
CHEMBL2070885_1361039	Cn1cc2c(nc(NC(=O)NC3CCN(Cc4ccccc4)CC3)n5nc(nc25)c6occc6)n1	5.81	6.28	A1AR/A2AAR dataset
CHEMBL2071038_1361193	CCOC(=O)CN1CCC(CC1)NC(=O)Nc2nc3nn(C)cc3c4nc(nn24)c5occc5	6.46	5.97	A1AR/A2AAR dataset
CHEMBL2151261_1421927	Cc1cc(C)cc(OCC(=O)Nc2nc(n[nH]2)c3ccccc3)c1	5.8	5.5	A1AR/A2AAR dataset
CHEMBL2151262_1421928	C[C@@H](Sc1ccccc1)C(=O)Nc2nc(n[nH]2)c3ccccc3	5.48	5.66	A1AR/A2AAR dataset
CHEMBL2377088_1558932	Nc1nc(nc2sc(Cc3ccccc3)cc12)c4ccccc4	6.82	7.53	A1AR/A2AAR dataset
CHEMBL2377225_1559070	Nc1nc(nc2sc(Cc3ccccc3)cc12)c4oc(cc4)C(F)F	5.52	7.6	A1AR/A2AAR dataset
CHEMBL2391844_1565420	CN(C)c1nc(N)nc(n1)c2sc(NC(=O)c3ccccc3)nc2c4ccccc4	6.1	6.49	A1AR/A2AAR dataset
CHEMBL2391833_1565409	O=C(Nc1nc(c2ccccc2)c(s1)c3ccccn3)c4occc4	6.56	6.71	A1AR/A2AAR dataset
CHEMBL2398485_1569007	Cn1c(nc2c(N)nc(CCCCO)nc12)n3nccn3	6.82	7.28	A1AR/A2AAR dataset
CHEMBL2398484_1569006	C[C@@H](O)CCc1nc(N)c2nc(n(C)c2n1)n3nccn3	7.47	8.13	A1AR/A2AAR dataset
CHEMBL2398483_1569005	C[C@H](O)CCc1nc(N)c2nc(n(C)c2n1)n3nccn3	7.28	7.72	A1AR/A2AAR dataset
CHEMBL2398482_1569004	CC(O)CCc1nc(N)c2nc(n(C)c2n1)n3nccn3	7.545	8.09	A1AR/A2AAR dataset
CHEMBL2398480_1569002	CCCC(O)c1nc(N)c2nc(n(C)c2n1)n3nccn3	6.8	7.66	A1AR/A2AAR dataset
CHEMBL2377233_1559078	Cc1csc(n1)c2nc(N)c3cc(Cc4ccccc4F)sc3n2	7.54	8.01	A1AR/A2AAR dataset
CHEMBL2377232_1559077	Cc1csc(n1)c2nc(N)c3cc(Cc4ccccc4Cl)sc3n2	7.31	8.16	A1AR/A2AAR dataset
CHEMBL2377110_1558954	Cc1oc(cc1)c2nc(N)c3cc(Cc4ccccc4Cl)sc3n2	7.58	8.54	A1AR/A2AAR dataset
CHEMBL2377114_1558958	CC(C)c1oc(cc1)c2nc(N)c3cc(Cc4ccccc4)sc3n2	6.55	6.78	A1AR/A2AAR dataset
CHEMBL2377099_1558943	COc1cccc(c1)c2nc(N)c3cc(Cc4ccccc4)sc3n2	6.58	6.93	A1AR/A2AAR dataset
CHEMBL2377084_1558928	Cc1nc(cs1)c2nc(N)c3cc(Cc4ccccc4)sc3n2	6.58	7.24	A1AR/A2AAR dataset
CHEMBL2377113_1558957	CCc1oc(cc1)c2nc(N)c3cc(Cc4ccccc4)sc3n2	6.65	7.31	A1AR/A2AAR dataset
CHEMBL2377097_1558941	Nc1nc(nc2sc(Cc3ccccc3)cc12)c4cccc(F)c4	6.91	7.38	A1AR/A2AAR dataset
CHEMBL428086_430342	CCCN1C(=O)N(CC)c2nc([nH]c2C1=O)c3cnn(Cc4onc(n4)c5ccc(Cl)cc5)c3	6.04	5.42	A1AR/A2AAR dataset
CHEMBL410529_430373	CCCN1C(=O)N(CC)c2nc([nH]c2C1=O)c3cnn(c3)c4ccc[n+]([O-])c4	5.95	5.71	A1AR/A2AAR dataset
CHEMBL427736_430375	CCN1C(=O)N(CC2CC2)C(=O)c3[nH]c(nc13)c4cnn(c4)c5ccc(nc5)C(F)(F)F	5.89	5.64	A1AR/A2AAR dataset
CHEMBL259565_430374	CCN1C(=O)N(CC(C)C)C(=O)c2[nH]c(nc12)c3cnn(c3)c4ccc(nc4)C(F)(F)F	5.45	5.27	A1AR/A2AAR dataset
CHEMBL259772_430376	CCCN1C(=O)N(CC)c2nc([nH]c2C1=O)c3cnn(c3)c4ccc(nc4)C(F)(F)F	5.6	5.65	A1AR/A2AAR dataset
CHEMBL260878_430404	CCCN1C(=O)N(CC)c2nc([nH]c2C1=O)c3cnn(c3)c4ccc(C)nc4	5.82	6.17	A1AR/A2AAR dataset
CHEMBL261525_430405	CCCN1C(=O)N(CC)c2nc([nH]c2C1=O)c3cnn(c3)c4ccccn4	6.39	6.39	A1AR/A2AAR dataset
CHEMBL258499_429977	CCN1C(=O)N(CC(C)C)C(=O)c2[nH]c(nc12)c3cnn(Cc4cccc(c4)C(F)(F)F)c3	6.2	5.96	A1AR/A2AAR dataset
CHEMBL261819_429976	CCN1C(=O)N(CC(C)C)C(=O)c2[nH]c(nc12)c3cnn(Cc4cccc(F)c4)c3	5.83	5.42	A1AR/A2AAR dataset
CHEMBL261817_429979	CCN1C(=O)N(CC(C)C)C(=O)c2[nH]c(nc12)c3cn[nH]c3	6.46	5.91	A1AR/A2AAR dataset
CHEMBL411452_429978	CCN1C(=O)N(CC2CC2)C(=O)c3[nH]c(nc13)c4cnn(Cc5cccc(c5)C(F)(F)F)c4	6.66	6.57	A1AR/A2AAR dataset
CHEMBL408936_430008	CCN1C(=O)N(CC2CC2)C(=O)c3[nH]c(nc13)c4cnn(Cc5ccccc5)c4	6.5	6.74	A1AR/A2AAR dataset
CHEMBL265213_430030	CCCN1C(=O)N(CC)c2nc([nH]c2C1=O)c3cnn(Cc4cccc(F)c4)c3	5.92	5.6	A1AR/A2AAR dataset
CHEMBL576351_568995	CC(C)CCn1cc2c(nc(NC(=O)Cc3ccc(cc3)c4ccccc4)n5nc(nc25)c6occc6)n1	7.07	8.04	A1AR/A2AAR dataset
CHEMBL412747_430032	CN1C(=O)N(CC2CC2)C(=O)c3[nH]c(nc13)c4cnn(Cc5cccc(c5)C(F)(F)F)c4	6.78	6.51	A1AR/A2AAR dataset
CHEMBL259300_430051	CN1C(=O)N(CC2CC2)C(=O)c3[nH]c(nc13)c4cnn(Cc5cccc(F)c5)c4	6.73	7.14	A1AR/A2AAR dataset
CHEMBL259524_430055	CN1C(=O)N(CC2CC2)C(=O)c3[nH]c(nc13)c4cnn(Cc5ccccc5)c4	6.81	6.83	A1AR/A2AAR dataset
CHEMBL259129_430076	CC(C)CN1C(=O)N(C)c2nc([nH]c2C1=O)c3cnn(Cc4cccc(c4)C(F)(F)F)c3	6.21	6.2	A1AR/A2AAR dataset
CHEMBL409852_430098	CC(C)CN1C(=O)N(C)c2nc([nH]c2C1=O)c3cnn(Cc4ccccc4)c3	6.46	6.39	A1AR/A2AAR dataset
CHEMBL406775_430101	CC(C)CN1C(=O)N(C)c2nc([nH]c2C1=O)c3cn[nH]c3	6.43	5.86	A1AR/A2AAR dataset
CHEMBL258507_430100	CCCCN1C(=O)N(C)c2nc([nH]c2C1=O)c3cnn(Cc4cccc(c4)C(F)(F)F)c3	6.37	6.32	A1AR/A2AAR dataset
CHEMBL427911_430104	CCCCN1C(=O)N(C)c2nc([nH]c2C1=O)c3cnn(Cc4cccc(F)c4)c3	6.52	6.66	A1AR/A2AAR dataset
CHEMBL260976_430133	CCCN1C(=O)N(C)c2nc([nH]c2C1=O)c3cnn(Cc4cccc(F)c4)c3	6.54	6.86	A1AR/A2AAR dataset
CHEMBL260975_430132	CCCN1C(=O)N(C)c2nc([nH]c2C1=O)c3cnn(Cc4cccc(c4)C(F)(F)F)c3	6.36	6.35	A1AR/A2AAR dataset
CHEMBL408266_430196	CCN1C(=O)N(C)c2nc([nH]c2C1=O)c3cnn(Cc4ccccc4)c3	6.59	7.14	A1AR/A2AAR dataset
CHEMBL407969_430315	CCCN1C(=O)N(CC)c2nc([nH]c2C1=O)c3cnn(Cc4cc(on4)c5ccc(cc5)C(F)(F)F)c3	5.66	5.63	A1AR/A2AAR dataset
CHEMBL405026_428340	Nc1nc(C(=O)c2cccs2)c3sccc3n1	6.74	7.64	A1AR/A2AAR dataset
CHEMBL264698_428479	FC(F)(F)c1nc(C(=O)c2ccccn2)c3sccc3n1	4.76	5.24	A1AR/A2AAR dataset
CHEMBL408869_427895	OC(c1ccccc1)c2cc(nc3ccccc23)C(F)(F)F	4.78	5.02	A1AR/A2AAR dataset
CHEMBL411685_427934	O[C@H]([C@@H]1CCCCN1)c2cc(nc3c(cccc23)C(F)(F)F)C(F)(F)F	5.07	5.6	A1AR/A2AAR dataset
CHEMBL172_303542	O[C@H]([C@H]1CCCCN1)c2cc(nc3c(cccc23)C(F)(F)F)C(F)(F)F	4.85	5.18	A1AR/A2AAR dataset
CHEMBL253753_427061	Clc1nc(c2cccs2)c3sccc3n1	5.69	6.41	A1AR/A2AAR dataset
CHEMBL260718_427485	OC[C@@H]1CCCN1c2nc(c3nccs3)c4sccc4n2	7.85	8.55	A1AR/A2AAR dataset
CHEMBL259342_430165	CCN1C(=O)N(C)c2nc([nH]c2C1=O)c3cnn(Cc4cccc(c4)C(F)(F)F)c3	6.56	6.63	A1AR/A2AAR dataset
CHEMBL411329_427978	O[C@@H]([C@@H]1CCCCN1)c2cc(nc3c(cccc23)C(F)(F)F)C(F)(F)F	6.6	7.22	A1AR/A2AAR dataset
CHEMBL405235_428289	OCCCNc1nc(C(=O)c2cccs2)c3sccc3n1	7.5	8.09	A1AR/A2AAR dataset
CHEMBL405234_428288	OCCNc1nc(C(=O)c2cccs2)c3sccc3n1	7.85	8.37	A1AR/A2AAR dataset
CHEMBL404985_428337	CCNc1nc(C(=O)c2cccs2)c3sccc3n1	6.97	7.6	A1AR/A2AAR dataset
CHEMBL264435_428336	NNc1nc(C(=O)c2cccs2)c3sccc3n1	7.48	7.22	A1AR/A2AAR dataset
CHEMBL265695_427806	CCc1nc(c2occc2)c3sccc3n1	5.49	7.52	A1AR/A2AAR dataset
CHEMBL407638_427484	OCCNc1nc(c2nccs2)c3sccc3n1	7.24	7.75	A1AR/A2AAR dataset
CHEMBL407307_427541	CC(C)c1nc(c2nccs2)c3sccc3n1	6.68	8.85	A1AR/A2AAR dataset
CHEMBL406745_427547	CN(C)c1nc(c2cn[nH]c2)c3sccc3n1	5.26	5.51	A1AR/A2AAR dataset
CHEMBL407064_427601	CN(C)c1nc(c2ncc(C)s2)c3sccc3n1	6.04	8.24	A1AR/A2AAR dataset
CHEMBL406315_427600	CN(C)c1nc(c2nc(C)cs2)c3sccc3n1	6.52	8.89	A1AR/A2AAR dataset
CHEMBL430227_433169	C(Cc1ccccc1)Nc2nc3ccccc3n4nc(nc24)c5occc5	7.03	7.29	A1AR/A2AAR dataset
CHEMBL261167_432963	C(Nc1nc2ccccc2n3nc(nc13)c4occc4)c5ccccc5	6.99	6.52	A1AR/A2AAR dataset
CHEMBL261346_432967	N(c1ccccc1)c2nc3ccccc3n4nc(nc24)c5occc5	7.34	7.19	A1AR/A2AAR dataset
CHEMBL261754_427704	CN(C)c1nc(c2cc3ccccc3s2)c4sccc4n1	5.9	5.88	A1AR/A2AAR dataset
CHEMBL408624_427703	CCc1nc(c2cccc(C)n2)c3sccc3n1	5.9	7.92	A1AR/A2AAR dataset
CHEMBL407652_427754	CCc1nc(c2sccc2n1)n3nccn3	5.31	6.11	A1AR/A2AAR dataset
CHEMBL259323_427752	CCc1nc(c2nc(C)cs2)c3sccc3n1	6.38	8.68	A1AR/A2AAR dataset
CHEMBL407650_427758	CCc1nc(c2nccs2)c3sccc3n1	6.41	8.8	A1AR/A2AAR dataset
CHEMBL265937_427809	COc1nc(c2cccs2)c3sccc3n1	5.8	6.35	A1AR/A2AAR dataset
CHEMBL259164_427469	Nc1nc(c2ccccc2)c3ncn(C(=O)NCc4ccccc4)c3n1	7.22	7.77	A1AR/A2AAR dataset
CHEMBL264431_427520	Nc1nc(c2cccs2)c3ncn(C(=O)NCc4ccccc4)c3n1	6.9	7.89	A1AR/A2AAR dataset
CHEMBL409682_427637	C[C@H](NC(=O)n1cnc2c(nc(N)nc12)c3occc3)c4ccccc4	6.64	8.7	A1AR/A2AAR dataset
CHEMBL430050_430010	CCN1C(=O)N(CC2CC2)C(=O)c3[nH]c(nc13)c4cn[nH]c4	7.12	6.63	A1AR/A2AAR dataset
CHEMBL260933_430009	CCCN1C(=O)N(CC)c2nc([nH]c2C1=O)c3cnn(Cc4cccc(c4)C(F)(F)F)c3	5.71	5.48	A1AR/A2AAR dataset
CHEMBL402464_427656	CN(C)c1nc(c2nccs2)c3sccc3n1	6.44	8.64	A1AR/A2AAR dataset
CHEMBL258901_427655	CN(C)c1nc(c2cocc2)c3sccc3n1	5.46	6.13	A1AR/A2AAR dataset
CHEMBL260989_427636	Nc1nc(c2occc2)c3ncn(C(=O)NCCc4ccccc4)c3n1	6.21	8.22	A1AR/A2AAR dataset
CHEMBL260008_427686	CS(=O)(=O)c1ccc(Cn2cnc3c(nc(N)nc23)c4occc4)cc1	5.12	6.11	A1AR/A2AAR dataset
CHEMBL410463_427737	Nc1nc(c2occc2)c3ncn(Cc4cccc(c4)C(=O)O)c3n1	5.19	5.39	A1AR/A2AAR dataset
CHEMBL260788_427736	Nc1cccc(Cn2cnc3c(nc(N)nc23)c4occc4)c1	5.4	7.64	A1AR/A2AAR dataset
CHEMBL261349_427790	Nc1nc(c2occc2)c3ncn(Cc4cccc(Cl)c4)c3n1	6.01	8.1	A1AR/A2AAR dataset
CHEMBL261534_427792	Cc1cccc(Cn2cnc3c(nc(N)nc23)c4occc4)c1	5.97	8.22	A1AR/A2AAR dataset
CHEMBL255939_427045	Nc1nc(c2ncc[nH]2)c3cnn(Cc4ccccc4F)c3n1	5.31	5.68	A1AR/A2AAR dataset
CHEMBL256151_427049	Cn1ccnc1c2nc(N)nc3c2cnn3Cc4ccccc4F	5.21	5.79	A1AR/A2AAR dataset
CHEMBL256755_424900	Cc1oc(cc1)c2nc(NC(=O)COc3ccccc3CCN4CCOCC4)cc(n2)n5nc(C)cc5C	5.92	8.92	A1AR/A2AAR dataset
CHEMBL402781_424899	COc1cccc(CN(C)C)c1OCC(=O)Nc2cc(nc(n2)c3oc(C)cc3)n4nc(C)cc4C	5.85	8.24	A1AR/A2AAR dataset
CHEMBL429850_424898	COc1ccc(OCC(=O)Nc2cc(nc(n2)c3oc(C)cc3)n4nc(C)cc4C)c(CN(C)C)c1	6.7	9.05	A1AR/A2AAR dataset
CHEMBL256548_424897	CN(C)Cc1cc(C)ccc1OCC(=O)Nc2cc(nc(n2)c3oc(C)cc3)n4nc(C)cc4C	6.57	9	A1AR/A2AAR dataset
CHEMBL256547_424896	CN(C)Cc1ccccc1OCC(=O)Nc2cc(nc(n2)c3oc(C)cc3)n4nc(C)cc4C	6.57	9	A1AR/A2AAR dataset
CHEMBL256546_424895	Cc1oc(cc1)c2nc(NC(=O)COc3cccc(CCN4CCOCC4)c3)cc(n2)n5nc(C)cc5C	6.27	8.64	A1AR/A2AAR dataset
CHEMBL403846_424894	CN(C)CCc1cccc(OCC(=O)Nc2cc(nc(n2)c3oc(C)cc3)n4nc(C)cc4C)c1	7.11	9.3	A1AR/A2AAR dataset
CHEMBL256327_424893	Cc1oc(cc1)c2nc(NC(=O)COc3cc(F)cc(CN4CCOCC4)c3)cc(n2)n5nc(C)cc5C	6.32	8.85	A1AR/A2AAR dataset
CHEMBL256332_424892	Cc1oc(cc1)c2nc(NC(=O)COc3cc(F)cc(CN4CCCC4)c3)cc(n2)n5nc(C)cc5C	6.92	9.3	A1AR/A2AAR dataset
CHEMBL256331_424891	CN(C)Cc1cc(F)cc(OCC(=O)Nc2cc(nc(n2)c3oc(C)cc3)n4nc(C)cc4C)c1	6.85	9.3	A1AR/A2AAR dataset
CHEMBL403845_424890	Cc1oc(cc1)c2nc(NC(=O)COc3cccc(CN)c3)cc(n2)n4nc(C)cc4C	7.14	9.16	A1AR/A2AAR dataset
CHEMBL256125_424889	Cc1oc(cc1)c2nc(NC(=O)COc3cccc(CN4CCOCC4)c3)cc(n2)n5nc(C)cc5C	6.22	8.92	A1AR/A2AAR dataset
CHEMBL256124_424888	CCN(C)Cc1cccc(OCC(=O)Nc2cc(nc(n2)c3oc(C)cc3)n4nc(C)cc4C)c1	7.17	9.52	A1AR/A2AAR dataset
CHEMBL256123_424883	CCNCc1cccc(OCC(=O)Nc2cc(nc(n2)c3oc(C)cc3)n4nc(C)cc4C)c1	7.17	9.52	A1AR/A2AAR dataset
CHEMBL401895_424882	CN(C)Cc1cccc(OCC(=O)Nc2cc(nc(n2)c3oc(C)cc3)n4nc(C)cc4C)c1	7.31	9.4	A1AR/A2AAR dataset
CHEMBL255267_424869	Cc1oc(cc1)c2nc(NC(=O)COc3cccc(F)c3)cc(n2)n4nc(C)cc4C	5.01	8.43	A1AR/A2AAR dataset
CHEMBL255861_424865	Cc1oc(cc1)c2nc(NC(=O)COc3cccc(Cl)c3)cc(n2)c4nccs4	5.82	7.85	A1AR/A2AAR dataset
CHEMBL255860_424864	Cc1oc(cc1)c2nc(NC(=O)COc3cccc(c3)C#N)cc(n2)c4nccs4	5.37	8.17	A1AR/A2AAR dataset
CHEMBL255859_424862	Cc1oc(cc1)c2nc(NC(=O)COc3cccc(F)c3)cc(n2)c4nccs4	5.66	7.96	A1AR/A2AAR dataset
CHEMBL255649_424860	Cc1oc(cc1)c2nc(NC(=O)COc3ccccc3)cc(n2)c4nccs4	5.96	8.13	A1AR/A2AAR dataset
CHEMBL253528_424907	Cc1oc(cc1)c2nc(NC(=O)COc3cc(C)nc(C)c3)cc(n2)n4nc(C)cc4C	6.13	9.16	A1AR/A2AAR dataset
CHEMBL253317_424903	COc1cc(OCC(=O)Nc2cc(nc(n2)c3oc(C)cc3)n4nc(C)cc4C)ccc1CN(C)C	6.82	9.52	A1AR/A2AAR dataset
CHEMBL429125_424902	COc1cc(CN(C)C)ccc1OCC(=O)Nc2cc(nc(n2)c3oc(C)cc3)n4nc(C)cc4C	7	9.7	A1AR/A2AAR dataset
CHEMBL404863_424901	CN(C)Cc1ccc(OCC(=O)Nc2cc(nc(n2)c3oc(C)cc3)n4nc(C)cc4C)cc1	6.92	9.52	A1AR/A2AAR dataset
CHEMBL399577_419352	CN(C)CC(=O)Nc1cc(nc(n1)c2occc2)n3cccn3	7.55	8.28	A1AR/A2AAR dataset
CHEMBL398272_418973	CN1CCN(CC(=O)Nc2cc(nc(n2)c3occc3)c4nccs4)CC1	6.66	9.05	A1AR/A2AAR dataset
CHEMBL251873_422424	CCN1C(=O)Nc2nc([nH]c2C1=O)c3cnn(Cc4ccccc4)c3	5.25	5.42	A1AR/A2AAR dataset
CHEMBL253252_422438	Fc1cccc(Cn2cc(cn2)c3nc4NC(=O)N(CC5CC5)C(=O)c4[nH]3)c1	6.68	7	A1AR/A2AAR dataset
CHEMBL404131_422432	CCCN1C(=O)Nc2nc([nH]c2C1=O)c3cnn(Cc4cccc(F)c4)c3	5.75	5.76	A1AR/A2AAR dataset
CHEMBL252069_422428	O=C1Nc2nc([nH]c2C(=O)N1CC3CC3)c4cnn(Cc5ccccc5)c4	5.48	5.56	A1AR/A2AAR dataset
CHEMBL251874_422426	CCCCN1C(=O)Nc2nc([nH]c2C1=O)c3cnn(Cc4ccccc4)c3	5.29	5.47	A1AR/A2AAR dataset
CHEMBL240624_410123	COCCOc1ccc(cc1)N2CCN(CCn3ncc4c3nc(N)n5nc(nc45)c6occc6)CC2	6.18	8.82375	A1AR/A2AAR dataset
CHEMBL165910_275354	CCn1cc2c(nc(NC(=O)Nc3ccc(cc3)[N+](=O)[O-])n4nc(nc24)c5occc5)n1	5.95	6.21	A1AR/A2AAR dataset
CHEMBL270314_440405	CN(C)[C@H]1CCN(CCC(=O)Nc2cc(nc(n2)c3oc(C)cc3)n4nc(C)cc4C)C1	6.2	8.62	A1AR/A2AAR dataset
CHEMBL410234_440430	CN(C)CCC(=O)Nc1cc(nc(n1)c2oc(C)cc2)n3nc(C)cc3C	6.68	8.68	A1AR/A2AAR dataset
CHEMBL272637_440434	CN(C)C[C@@H]1CCN(CC(=O)Nc2cc(nc(n2)c3oc(C)cc3)n4nc(C)cc4C)C1	6.66	8.68	A1AR/A2AAR dataset
CHEMBL429575_440436	CCN(CC)[C@H]1CCN(CC(=O)Nc2cc(nc(n2)c3oc(C)cc3)n4nc(C)cc4C)C1	5.59	8.36	A1AR/A2AAR dataset
CHEMBL409229_440472	CCN[C@H]1CCN(CC(=O)Nc2cc(nc(n2)c3oc(C)cc3)n4nc(C)cc4C)C1	6.43	8.6	A1AR/A2AAR dataset
CHEMBL271202_441815	CN1CCN(CC(=O)Nc2cc(nc(n2)c3nccs3)n4nc(C)cc4C)CC1	5.7	8.05	A1AR/A2AAR dataset
CHEMBL409711_441817	CN1CCN(CC(=O)Nc2cc(nc(n2)c3ccccn3)n4nc(C)cc4C)CC1	5.36	7.59	A1AR/A2AAR dataset
CHEMBL395472_407649	COCCOc1ccc(cc1)N2CCN(CCn3cnc4c3nc(N)n5nc(nc45)c6occc6)CC2	6.22	9.05	A1AR/A2AAR dataset
CHEMBL246675_407666	COCCOc1ccc(cc1)N2CCN(CCn3cnc4c3nc(N)n5nc(nc45)c6ccccn6)CC2	5.87	7.9	A1AR/A2AAR dataset
CHEMBL388459_387827	CC(=O)Nc1nc2ccccc2c3cn(nc13)c4ccc(C)cc4	6.34	5.82	A1AR/A2AAR dataset
CHEMBL3596516_1953460	COc1cccc2c1nc(N)n3nc(CN4CCN(C[C@H]4C)c5cnc(C)s5)nc23	5.37	8.17	A1AR/A2AAR dataset
CHEMBL3764697_2068965	Cc1ccccc1CNC(=O)c2nc(N)nc3c(F)cccc23	6.94	7.87	A1AR/A2AAR dataset
CHEMBL236958_402797	NC1=Nc2ccccc2N3N1N=C(C3=O)c4ccccc4	7.36	6.87	A1AR/A2AAR dataset
CHEMBL235935_402821	Clc1cccc(NC(=O)NC2=Nc3ccccc3N4N2N=C(C4=O)c5ccccc5)c1	6.12	6.2	A1AR/A2AAR dataset
CHEMBL392136_402808	Cc1ccc(cc1)C2=NN3N(C2=O)c4cc(Cl)ccc4N=C3N	7.72	8.64	A1AR/A2AAR dataset
CHEMBL235076_402807	NC1=Nc2ccc(Cl)cc2N3N1N=C(C3=O)c4ccc(Cl)cc4	6.97	7.17	A1AR/A2AAR dataset
CHEMBL394063_402802	Cc1ccc(cc1)C2=NN3N(C2=O)c4ccccc4N=C3N	7.34	7.3	A1AR/A2AAR dataset
CHEMBL235071_402798	NC1=Nc2ccccc2N3N1N=C(C3=O)c4ccc(F)cc4	7.19	7.7	A1AR/A2AAR dataset
CHEMBL412622_368938	Nc1nc(cc(c2ccc(F)cc2)c1C#N)c3ccccc3	7.23	7.06	A1AR/A2AAR dataset
CHEMBL3314888_1781613	CCNc1ncc(C(=O)OCC)c2nc(nn12)c3occc3	6.79	7.3	A1AR/A2AAR dataset
CHEMBL3314890_1781615	CCOC(=O)c1cnc(NC(C)C)n2nc(nc12)c3occc3	7.4	6.99	A1AR/A2AAR dataset
CHEMBL3314892_1781617	CCOC(=O)c1cnc(NC2CC2)n3nc(nc13)c4occc4	7.22	7.43	A1AR/A2AAR dataset
CHEMBL3314893_1781618	CCOC(=O)c1cnc(NC2CCCC2)n3nc(nc13)c4occc4	7.46	7.36	A1AR/A2AAR dataset
CHEMBL3317575_1782212	COc1ccccc1CCCc2nc(N)c3nn(cc3n2)c4ccccc4	8.88	6.82	A1AR/A2AAR dataset
CHEMBL3359411_1823579	CCc1nc2C(=O)N(Cc3ccccc3)N=C(C4CCCC4)c2c5cc(nn15)c6ccccc6	8.46	6.18	A1AR/A2AAR dataset
CHEMBL3359410_1823578	O=C1N(Cc2ccccc2)N=C(C3CCCC3)c4c1ncn5nc(cc45)c6ccccc6	7.49	7.12	A1AR/A2AAR dataset
CHEMBL3356373_1820511	Cc1ccc2ncc3nc(nn3c2c1)c4ccccc4	5.88	5.62	A1AR/A2AAR dataset
CHEMBL3317565_1782202	Nc1nc(Cc2ccccc2F)nc3cn(nc13)c4ccccc4	7.46	6.81	A1AR/A2AAR dataset
CHEMBL3317554_1782190	Nc1nc(Cc2ccccc2O)nc3cn(nc13)c4ccccc4	7.19	7.05	A1AR/A2AAR dataset
CHEMBL3350613_1799220	CC(C)(C)OC(=O)C1CCCN1C[C@@H](O)[C@H](Cc2ccccc2)NC(=O)[C@H](CC(=O)N)NC(=O)OCc3ccccc3	7.22	8.19	A1AR/A2AAR dataset
CHEMBL1095999_628932	Nc1nc(c2occc2)c3C(=O)c4ccccc4c3n1	9.4	10	A1AR/A2AAR dataset
CHEMBL1095172_628846	Nc1nc(c2ccccc2)c3C(=O)c4ccc(NCCN5CCOCC5)cc4c3n1	7.49	8.36	A1AR/A2AAR dataset
CHEMBL3260725_1745676	COc1ccc(C2CCOCC2)c3oc(NC(=O)c4ccnc(c4)N5CCOCC5)nc13	5.06	7.6	A1AR/A2AAR dataset
CHEMBL3260726_1745677	COc1cnc(N2CCOCC2)c3sc(NC(=O)c4ccc(F)cc4)nc13	5.68	8.3	A1AR/A2AAR dataset
CHEMBL2105747_1378017	COc1ccc(N2CCOCC2)c3sc(NC(=O)N4CCC(C)(O)CC4)nc13	5.87	8.3	A1AR/A2AAR dataset
CHEMBL3260727_1745678	CC1(C)CCCN(C1)c2nnc(N)nc2c3ccccc3	5	7.39	A1AR/A2AAR dataset
CHEMBL3260728_1745679	CC1CN(CC(C)O1)c2nnc(N)nc2c3ccccc3	5	7.8	A1AR/A2AAR dataset
CHEMBL3222095_1728512	C[C@H]1CCC[C@@H](C)N1Cc2cc3c(N)nc(nc3s2)c4nc(C)cs4	6.52	7.05	A1AR/A2AAR dataset
CHEMBL3222072_1728488	CC(C)c1oc(cc1)c2nc(N)c3cc(CN4[C@H](C)CCC[C@@H]4C)sc3n2	6.85	7.77	A1AR/A2AAR dataset
CHEMBL3222070_1728486	CCc1oc(cc1)c2nc(N)c3cc(CN4[C@H](C)CCC[C@@H]4C)sc3n2	6.72	7.6	A1AR/A2AAR dataset
CHEMBL3317576_1782213	COc1cccc(CCCc2nc(N)c3nn(cc3n2)c4ccccc4)c1	9.82	6.83	A1AR/A2AAR dataset
CHEMBL3317578_1782215	Nc1nc(CCCc2ccccc2O)nc3cn(nc13)c4ccccc4	9.27	6.99	A1AR/A2AAR dataset
CHEMBL3317579_1782216	Nc1nc(CCCc2cccc(O)c2)nc3cn(nc13)c4ccccc4	9.66	6.84	A1AR/A2AAR dataset
CHEMBL3314870_1781594	CCOC(=O)c1cnc(SC)n2nc(nc12)c3occc3	5.24	5.02	A1AR/A2AAR dataset
CHEMBL3314871_1781595	CCOC(=O)c1cnc(NCc2ccc(OC)c(OC)c2)n3nc(nc13)c4occc4	6.5	6.94	A1AR/A2AAR dataset
CHEMBL3314872_1781596	COc1ccc(CNc2ncc(C(=O)O)c3nc(nn23)c4occc4)cc1OC	6.02	5.27	A1AR/A2AAR dataset
CHEMBL3314875_1781599	CNC(=O)c1cnc(N)n2nc(nc12)c3occc3	6.87	7.82	A1AR/A2AAR dataset
CHEMBL3222068_1728484	Nc1nc(nc2sc(CN3CCC(F)(F)C3)cc12)c4occc4	5.91	8.06	A1AR/A2AAR dataset
CHEMBL3222067_1728483	Nc1nc(nc2sc(CN3CCC(F)C3)cc12)c4occc4	5.87	7.99	A1AR/A2AAR dataset
CHEMBL3222089_1728506	C[C@H]1CCC[C@@H](C)N1Cc2cc3c(N)nc(nc3s2)c4oc(Br)cc4	7.4	7.92	A1AR/A2AAR dataset
CHEMBL3133075_1625165	CCOc1cc2OC=C(C(=O)c2cc1CC)c3nc(C)cs3	5.3	7.4	A1AR/A2AAR dataset
CHEMBL2419145_1577923	Fc1ccc(\C=N\C2=C(SC(=S)N2CCc3ccccc3)C#N)cc1	6.05	8.58	A1AR/A2AAR dataset
CHEMBL3114160_1617126	CC(C)n1cc2c(Cl)nc(nc2n1)N(C(=O)c3ccccc3)C(=O)c4ccccc4	5.1	6.1	A1AR/A2AAR dataset
CHEMBL3121720_1621044	CN(C)CCOc1ccc(cc1)c2nc3N(C)C(=O)N(C)C(=O)c3[nH]2	8.74	9.4	A1AR/A2AAR dataset
CHEMBL3121723_1621047	CN1C(=O)N(C)c2nc([nH]c2C1=O)c3ccc(OCCN4CCOCC4)cc3	8.59	9.51	A1AR/A2AAR dataset
CHEMBL3121722_1621046	CN1C(=O)N(C)c2nc([nH]c2C1=O)c3ccc(OCCC4CCNCC4)cc3	8.88	9.54	A1AR/A2AAR dataset
CHEMBL3121721_1621045	CCN(CC)CCOc1ccc(cc1)c2nc3N(C)C(=O)N(C)C(=O)c3[nH]2	8.8	9.6	A1AR/A2AAR dataset
CHEMBL3121724_1621048	CN1C(=O)N(C)c2nc([nH]c2C1=O)c3ccc(OCCN4CCCC4)cc3	8.92	9.7	A1AR/A2AAR dataset
CHEMBL3114165_1617131	CC(C)(C)Cn1cc2c(Cl)nc(NC(=O)Cc3ccccc3)nc2n1	4.5	4.63	A1AR/A2AAR dataset
CHEMBL3114158_1617124	Cc1ccc(cc1)C(=O)Nc2nc(Cl)c3cn(CCc4ccccc4)nc3n2	4.97	5	A1AR/A2AAR dataset
CHEMBL3114139_1617105	Cn1cc2c(Cl)nc(N)nc2n1	4.53	5.04	A1AR/A2AAR dataset
CHEMBL3114166_1617132	Clc1nc(NC(=O)Cc2ccccc2)nc3nn(CCc4ccccc4)cc13	5.19	5.07	A1AR/A2AAR dataset
CHEMBL196138_327912	Cc1ccc2c(O)c(cnc2n1)C(=O)NCc3occc3	6.52	7.46	A1AR/A2AAR dataset
CHEMBL3114147_1617113	CC(C)n1cc2c(Cl)nc(NC(=O)c3ccccc3)nc2n1	4.71	5.34	A1AR/A2AAR dataset
CHEMBL3114141_1617107	CC(C)(C)Cn1cc2c(Cl)nc(N)nc2n1	4.92	5.39	A1AR/A2AAR dataset
CHEMBL3114142_1617108	Nc1nc(Cl)c2cn(CCc3ccccc3)nc2n1	5.37	5.43	A1AR/A2AAR dataset
CHEMBL3114151_1617117	CC(C)(C)Cn1cc2c(Cl)nc(NC(=O)c3ccccc3)nc2n1	4.96	5.46	A1AR/A2AAR dataset
CHEMBL3114140_1617106	CC(C)n1cc2c(Cl)nc(N)nc2n1	5.05	5.48	A1AR/A2AAR dataset
CHEMBL3114155_1617121	Clc1nc(NC(=O)c2ccccc2)nc3nn(CCc4ccccc4)cc13	5.42	5.51	A1AR/A2AAR dataset
CHEMBL3114149_1617115	CC(C)n1cc2c(Cl)nc(NC(=O)c3ccc(cc3)C(F)(F)F)nc2n1	4.86	5.57	A1AR/A2AAR dataset
CHEMBL2419140_1577918	Clc1ccc(\C=N\C2=C(SC(=S)N2c3ccccc3)C#N)cc1	6.38	9.85	A1AR/A2AAR dataset
CHEMBL2419147_1577925	CCCN1C(=S)SC(=C1\N=C\c2ccc(F)cc2)C#N	6.99	10.52	A1AR/A2AAR dataset
CHEMBL2419146_1577924	CCCCN1C(=S)SC(=C1\N=C\c2ccc(F)cc2)C#N	7.78	10.57	A1AR/A2AAR dataset
CHEMBL3093329_1607709	CN1C(=O)N(CC#C)C(=O)c2c1nc3N(CCCn23)c4ccc(F)cc4	5.44	5.67	A1AR/A2AAR dataset
CHEMBL3093327_1607707	CN1C(=O)N(C)c2nc([nH]c2C1=O)[C@]34C[C@@H]5C[C@H](C[C@@H]3C5)C4	9.16	6.01	A1AR/A2AAR dataset
CHEMBL3114163_1617129	Cn1cc2c(Cl)nc(NC(=O)Cc3ccccc3)nc2n1	4.79	4.52	A1AR/A2AAR dataset
CHEMBL3093237_1607616	CN1C(=O)N(C)c2nc3N(Cc4cc(Cl)cc(Cl)c4)CCCn3c2C1=O	5.77	5.42	A1AR/A2AAR dataset
CHEMBL3093323_1607703	CN1C(=O)N(CC#C)C(=O)c2c1nc3N(CC4CCCCC4)CCCn23	6.165	6.445	A1AR/A2AAR dataset
CHEMBL3093322_1607702	CN1C(=O)N(CC#C)C(=O)c2c1nc3N(CC4CCCO4)CCCn23	5.94	5.96	A1AR/A2AAR dataset
CHEMBL3093320_1607699	CN1C(=O)N(CC#C)C(=O)c2c1nc3N(CCc4cccs4)CCCn23	5.85	6.5	A1AR/A2AAR dataset
CHEMBL3093318_1607697	COc1ccc(CCN2CCCn3c2nc4N(C)C(=O)N(CC#C)C(=O)c34)cc1	5.36	6.29	A1AR/A2AAR dataset
CHEMBL3093316_1607695	CN1C(=O)N(CC#C)C(=O)c2c1nc3N(CCc4ccccc4)CCCn23	4.94	5.92	A1AR/A2AAR dataset
CHEMBL3093315_1607694	CN1C(=O)N(CC#C)C(=O)c2c1nc3N(Cc4cccs4)CCCn23	6.39	6.2	A1AR/A2AAR dataset
CHEMBL3093312_1607691	COc1cccc(CN2CCCn3c2nc4N(C)C(=O)N(CC#C)C(=O)c34)c1	5.88	6.49	A1AR/A2AAR dataset
CHEMBL3093311_1607690	COc1ccccc1CN2CCCn3c2nc4N(C)C(=O)N(CC#C)C(=O)c34	6.22	6.38	A1AR/A2AAR dataset
CHEMBL3087709_1605189	Cn1c(nc2c(NC(=O)c3ccc(cc3)c4ccccc4)ncnc12)c5occc5	6.19	5.9	A1AR/A2AAR dataset
CHEMBL3087707_1605187	Nc1ncnc2c1nc(c3occc3)n2CCCO	7.22	7.82	A1AR/A2AAR dataset
CHEMBL3087706_1605186	CCCn1c(nc2c(N)ncnc12)c3occc3	7.72	7.75	A1AR/A2AAR dataset
CHEMBL3087717_1605197	Nc1ncnc2c1nc(c3occc3)n2CCO	7.16	7.48	A1AR/A2AAR dataset
CHEMBL3087716_1605196	Cn1c(nc2c(N)ncnc12)c3occc3	7.21	8.13	A1AR/A2AAR dataset
CHEMBL3087715_1605195	CCn1c(nc2c(N)ncnc12)c3occc3	7.62	8.43	A1AR/A2AAR dataset
CHEMBL2413248_1574471	Nc1ccc2C(=C3C=CC(=N)C(=C3Oc2c1S(=O)(=O)O)S(=O)(=O)O)c4ccc(cc4C(=O)O)C(=O)NCCCCCCn5cc(CCCC(=O)Nc6nc7ccc(Cl)cc7c8nc(nn68)c9occc9)nn5	7.06	7.13	A1AR/A2AAR dataset
CHEMBL2419138_1577916	CCCN1C(=S)SC(=C1\N=C\c2ccc(Br)cc2)C#N	6.22	8.75	A1AR/A2AAR dataset
CHEMBL2419150_1577928	Brc1ccc(\C=N\C2=C(SC(=S)N2CCc3ccccc3)C#N)cc1	9.6	10.17	A1AR/A2AAR dataset
CHEMBL2419141_1577919	CCCCN1C(=S)SC(=C1\N=C\c2ccc(Cl)cc2)C#N	4.61	8.02	A1AR/A2AAR dataset
CHEMBL17127_18511	Nc1nc2c(cnn2CCc3ccccc3)c4nc(nn14)c5occc5	6.2525	8.88666666666667	A1AR/A2AAR dataset
CHEMBL440115_77702	OCC[C@H]1CCCCN1C(=O)\C=C\c2c(nn3ccccc23)c4ccccc4	9.31	5.89	A1AR/A2AAR dataset
CHEMBL441806_128449	Cc1[nH]c2nc(nc(N[C@@H]3Cc4ccccc4[C@H]3O)c2c1C)c5ccccc5	6.05	5.49	A1AR/A2AAR dataset
CHEMBL333860_201618	CCCCc1nc2[nH]cnc2c3nc(nn13)c4ccc(OCCC)cc4	7.5	7.31	A1AR/A2AAR dataset
CHEMBL123705_201826	CCCCc1nc2[nH]cnc2c3nc(nn13)c4ccc(cc4)C(F)(F)F	8.4	7.51	A1AR/A2AAR dataset
CHEMBL331111_201593	CCCCc1nc2[nH]cnc2c3nc(nn13)c4ccc(OC)cc4	6.4	6.05	A1AR/A2AAR dataset
CHEMBL122819_201592	CCCCc1nc2[nH]cnc2c3nc(nn13)c4ccc(OCC)cc4	6.38	6.24	A1AR/A2AAR dataset
CHEMBL81616_127630	CC(=O)NCCNc1[nH]c(nc2nc(C)c(C)c12)c3ccccc3	7.92	7.64	A1AR/A2AAR dataset
CHEMBL312503_128353	Cc1[nH]c2nc(nc(N[C@@H]3CCCCNC3=O)c2c1C)c4ccccc4	6.11	6.02	A1AR/A2AAR dataset
CHEMBL82197_127633	Cc1[nH]c2nc(nc(NCCN3CCNC3=O)c2c1C)c4ccccc4	6.84	6.67	A1AR/A2AAR dataset
CHEMBL78659_127595	CC(C)C[C@@H](CO)Nc1[nH]c(nc2nc(C)c(C)c12)c3ccccc3	6.02	5.95	A1AR/A2AAR dataset
CHEMBL81336_128190	C[C@@H](Nc1[nH]c(nc2nc(C)c(C)c12)c3ccccc3)c4ccccc4	6.01	5.41	A1AR/A2AAR dataset
CHEMBL324735_197388	Cn1cc2c(nc(NC(=O)Nc3ccccc3)n4nc(nc24)c5occc5)n1	6.23	6.42	A1AR/A2AAR dataset
CHEMBL118923_197514	Cn1cc2c(nc(NC(=O)Nc3ccncc3)n4nc(nc24)c5occc5)n1	6.51714285714286	7.08428571428571	A1AR/A2AAR dataset
CHEMBL207824_346460	C1CCC(C1)c2nc3[nH]c(nc(c4ccccc4)c3n2)c5ccccc5	9.54	7.26	A1AR/A2AAR dataset
CHEMBL330286_149856	CCCCn1cc2c(nc(NC(=O)Nc3ccc(OC)cc3)n4nc(nc24)c5occc5)n1	6.53	7.1	A1AR/A2AAR dataset
CHEMBL113512_185410	CCN1C(=O)N(Cc2ccccc2)c3nc4ccccn4c3C1=O	6.49	6.23	A1AR/A2AAR dataset
CHEMBL114832_185480	C=CCN1C(=O)N(Cc2ccccc2)c3nc4ccccn4c3C1=O	7.38	6.79	A1AR/A2AAR dataset
CHEMBL322250_186120	CCCN1C(=O)N(Cc2ccccc2)c3nc4ccccn4c3C1=O	7.3	6.92	A1AR/A2AAR dataset
CHEMBL112098_186088	CCCN1C(=O)N(Cc2ccccc2)c3nc4cc(ccn4c3C1=O)C(C)(C)C	5.84	6.42	A1AR/A2AAR dataset
CHEMBL326319_185479	O=C1N(CC#C)C(=O)c2c(nc3ccccn23)N1Cc4ccccc4	6.91	7.02	A1AR/A2AAR dataset
CHEMBL413079_230600	COc1cccc(\C=C\c2nc3N(CCCO)C(=O)N(CC#C)C(=O)c3n2C)c1	5.6	8.165	A1AR/A2AAR dataset
CHEMBL67026_105991	Nc1nc2c(cnn2CCCc3ccc(O)cc3)c4nc(nn14)c5occc5	5.975	8.07	A1AR/A2AAR dataset
CHEMBL3235280_1733802	CCN(CC)CCN1CCN(CC1)C(=O)CCc2cccc(CSc3nc(N)c(C#N)c(n3)c4ccc(NC(=O)C)cc4)n2	9	8.52	A1AR/A2AAR dataset
CHEMBL372148_337015	CCCN1C(=O)N(C)c2cc([nH]c2C1=O)c3ccc(OCC(=O)Nc4ccc(cc4)c5ccccc5)cc3	7.96	5.58	A1AR/A2AAR dataset
CHEMBL193_419596	COC(=O)C1=C(C)NC(=C(C1c2ccccc2[N+](=O)[O-])C(=O)OC)C	5.35	4.65	A1AR/A2AAR dataset
CHEMBL17121_18321	Nc1nc2c(cnn2CCCc3ccccc3)c4nc(nn14)c5occc5	6.46	8.92	A1AR/A2AAR dataset
CHEMBL217899_365916	CCc1nn(C2CCCC2)c3c1CCn4c(nnc34)c5cccs5	5.585	5.36	A1AR/A2AAR dataset
CHEMBL62350_100299	CN1C(=O)N(C)c2[nH]c(nc2C1=O)c3ccccc3	5.87	6.34	A1AR/A2AAR dataset
CHEMBL52735_77726	COC(=O)C1=C2C=CN(C)C=C2c3nc(nn3C1)c4ccccc4	5.28	4.56	A1AR/A2AAR dataset
CHEMBL3217873_1724247	Nc1nc(nc2sc(CN3CC=CC3)cc12)c4cccc(c4)C(F)(F)F	5.53	5.97	A1AR/A2AAR dataset
CHEMBL3222051_1728467	Nc1nc(nc2sc(CN3CCCC3)cc12)c4occc4	5.19	7.55	A1AR/A2AAR dataset
CHEMBL3222102_1728519	Nc1nc(nc2sc(CN3CCC(F)CC3)cc12)c4oc5ccccc5c4	6.2	6.46	A1AR/A2AAR dataset
CHEMBL3222106_1728523	Nc1nc(nc2sc(CN3CCOCC3)cc12)c4cc(F)cc(F)c4	5.64	6.46	A1AR/A2AAR dataset
CHEMBL3222090_1728507	Nc1nc(nc2sc(CN3CCOCC3)cc12)c4occn4	5.49	6.44	A1AR/A2AAR dataset
CHEMBL3222107_1728524	Nc1nc(nc2sc(CN3CCOCC3)cc12)c4ccc(F)c(F)c4	5.54	6.44	A1AR/A2AAR dataset
CHEMBL3217881_1724255	COc1cccc(c1)c2nc(N)c3cc(CN4CCOCC4)sc3n2	5.52	6.43	A1AR/A2AAR dataset
CHEMBL3222096_1728513	Nc1nc(nc2sc(CN3CCOCC3)cc12)c4ccon4	6.17	6	A1AR/A2AAR dataset
CHEMBL3217869_1724243	Nc1nc(nc2sc(CN3CCC(F)CC3)cc12)c4ccccc4C#N	5.3	5.99	A1AR/A2AAR dataset
CHEMBL69794_106065	COc1ccc(CCCn2ncc3c2nc(N)n4nc(nc34)c5occc5)cc1OC	5.78	8.57	A1AR/A2AAR dataset
CHEMBL65271_102918	CCn1cc2c(nc(NC(=O)Nc3ccc(OC)cc3)n4nc(nc24)c5occc5)n1	5.99	5.98	A1AR/A2AAR dataset
CHEMBL16687_18409	Nc1nc2ccc(Cl)cc2c3nc(nn13)c4occc4	8.355	9.19076923076923	A1AR/A2AAR dataset
CHEMBL273807_18536	CCCN1C(=O)N(CCC)c2nc([nH]c2C1=O)c3ccc(OCC(=O)Nc4ccc(cc4)C#N)cc3	6.43857142857143	6.29833333333333	A1AR/A2AAR dataset
CHEMBL307748_105179	Nc1nc2c(cnn2CCCc3ccc4OCOc4c3)c5nc(nn15)c6occc6	5.66	8.48	A1AR/A2AAR dataset
CHEMBL22717_28677	Nc1nc2c(cnn2CCc3ccc(cc3)S(=O)(=O)N(CCO)CCO)c4nc(nn14)c5occc5	5.6	9.37333333333333	A1AR/A2AAR dataset
CHEMBL422820_231184	COc1ccc(NC(=O)Nc2nc3nn(CCc4ccccc4)cc3c5nc(nn25)c6occc6)cc1	6.7	6.91666666666667	A1AR/A2AAR dataset
CHEMBL137879_231245	CCn1cc2c(nc(N)n3nc(nc23)c4occc4)n1	8.3	8.71333333333333	A1AR/A2AAR dataset
CHEMBL344706_230878	CCCn1cc2c(nc(N)n3nc(nc23)c4occc4)n1	8	8.59666666666667	A1AR/A2AAR dataset
CHEMBL329791_149831	COc1ccc(NC(=O)Nc2nc3nn(C)cc3c4nc(nn24)c5occc5)cc1	5.96	5.86	A1AR/A2AAR dataset
CHEMBL252171_418975	CN1CCN(CC(=O)Nc2cc(nc(n2)c3occc3)n4nc(C)cc4C)CC1	5.765	8.7	A1AR/A2AAR dataset
CHEMBL3741012_2054315	CCCn1c(Br)nc2c(NCCCc3ccccc3)ncnc12	5.57	5.99	A1AR/A2AAR dataset
CHEMBL1221457_687883	Cc1noc(n1)c2sc(NC(=O)C3CC3)nc2c4ccccc4	7.39	7.92	A1AR/A2AAR dataset
CHEMBL16867_18414	Nc1nc2nn(CCc3ccccc3)cc2c4nc(nn14)c5occc5	9	9.49	A1AR/A2AAR dataset
CHEMBL141154_230749	CCn1cc2c(nc(NC(=O)Nc3cccc(Cl)c3)n4nc(nc24)c5occc5)n1	6.6	6.745	A1AR/A2AAR dataset
CHEMBL137950_230877	Clc1cccc(NC(=O)Nc2nc3nn(CCc4ccccc4)cc3c5nc(nn25)c6occc6)c1	6.6	6.97333333333333	A1AR/A2AAR dataset
CHEMBL1935758_1273240	COc1ccc(NC(=O)Nc2nc3cnn(CCc4ccccc4)c3c5nc(nn25)c6occc6)cc1	6.28	6.2	A1AR/A2AAR dataset
CHEMBL1935760_1273242	Cn1cc2nc(N)n3nc(nc3c2n1)c4occc4	7.52	8.09	A1AR/A2AAR dataset
CHEMBL1935761_1273243	CCCn1cc2nc(N)n3nc(nc3c2n1)c4occc4	7.66	7.77	A1AR/A2AAR dataset
CHEMBL1935762_1273244	Nc1nc2cn(CCc3ccccc3)nc2c4nc(nn14)c5occc5	8.31	8.04	A1AR/A2AAR dataset
CHEMBL1935763_1273245	Nc1nc2cn(CCCc3ccccc3)nc2c4nc(nn14)c5occc5	8.15	7.96	A1AR/A2AAR dataset
CHEMBL1935765_1273247	CCCn1cc2nc(NC(=O)Nc3ccc(OC)cc3)n4nc(nc4c2n1)c5occc5	6.62	6.68	A1AR/A2AAR dataset
CHEMBL1935743_1273225	Cn1cc2nc(N)n3nc(nc3c2c1)c4occc4	7	7.7	A1AR/A2AAR dataset
CHEMBL1935744_1273226	CCCn1cc2nc(N)n3nc(nc3c2c1)c4occc4	7.46	7.52	A1AR/A2AAR dataset
CHEMBL1935745_1273227	Nc1nc2cn(CCc3ccccc3)cc2c4nc(nn14)c5occc5	8.37	8.41	A1AR/A2AAR dataset
CHEMBL1935746_1273228	Nc1nc2cn(CCCc3ccccc3)cc2c4nc(nn14)c5occc5	7.75	7.3	A1AR/A2AAR dataset
CHEMBL2042058_1348485	COc1cccc2C=C(C(=O)NC3CCCC3)C(=N)Oc12	5.5	6.4	A1AR/A2AAR dataset
CHEMBL2042061_1348488	COc1cccc2C=C(C(=O)NCCCN3CCN(CCCNC(=O)C4=Cc5cccc(OC)c5OC4=N)CC3)C(=N)Oc12	5.6	6.5	A1AR/A2AAR dataset
CHEMBL1935747_1273229	COc1ccc(NC(=O)Nc2nc3cn(C)cc3c4nc(nn24)c5occc5)cc1	6.1	6.3	A1AR/A2AAR dataset
CHEMBL1935749_1273231	COc1ccc(NC(=O)Nc2nc3cn(CCc4ccccc4)cc3c5nc(nn25)c6occc6)cc1	6.75	6.83	A1AR/A2AAR dataset
CHEMBL1935750_1273232	COc1ccc(NC(=O)Nc2nc3cn(CCCc4ccccc4)cc3c5nc(nn25)c6occc6)cc1	6.68	6.89	A1AR/A2AAR dataset
CHEMBL1935752_1273234	Cn1ncc2nc(N)n3nc(nc3c12)c4occc4	8	8.44	A1AR/A2AAR dataset
CHEMBL1935753_1273235	CCCn1ncc2nc(N)n3nc(nc3c12)c4occc4	7.85	7.92	A1AR/A2AAR dataset
CHEMBL1935754_1273236	Nc1nc2cnn(CCc3ccccc3)c2c4nc(nn14)c5occc5	7.48	7.38	A1AR/A2AAR dataset
CHEMBL1935755_1273237	Nc1nc2cnn(CCCc3ccccc3)c2c4nc(nn14)c5occc5	7.07	6.91	A1AR/A2AAR dataset
CHEMBL1935756_1273238	COc1ccc(NC(=O)Nc2nc3cnn(C)c3c4nc(nn24)c5occc5)cc1	6.89	7.17	A1AR/A2AAR dataset
CHEMBL1935757_1273239	CCCn1ncc2nc(NC(=O)Nc3ccc(OC)cc3)n4nc(nc4c12)c5occc5	7.22	7.7	A1AR/A2AAR dataset
CHEMBL3410313_1837089	CCOC(=O)c1nc(NC(=O)c2ccc(cc2)C(F)(F)F)nc3nn(CCc4ccccc4)cc13	5.6	5.13	A1AR/A2AAR dataset
CHEMBL3314925_1781650	COc1ccc(CNc2ncc(C(=O)O)c3nc(nn23)c4occc4)cc1	5.24	4.91	A1AR/A2AAR dataset
CHEMBL1935766_1273248	COc1ccc(NC(=O)Nc2nc3cn(CCc4ccccc4)nc3c5nc(nn25)c6occc6)cc1	6.12	6.17	A1AR/A2AAR dataset
CHEMBL1935768_1273250	Cn1ncc2nc(NC3CCCCC3)n4nc(nc4c12)c5occc5	7.92	6.92	A1AR/A2AAR dataset
CHEMBL1762515_1139809	NC1=Nc2c(cnn2CCN3CCOCC3)C4=NN(Cc5cccc(Cl)c5)C(=O)N14	5.85	7.85	A1AR/A2AAR dataset
CHEMBL1762513_1139807	CN(C)CCn1ncc2C3=NN(Cc4cccc(Cl)c4)C(=O)N3C(=Nc12)N	5.85	8.28	A1AR/A2AAR dataset
CHEMBL1672613_1070015	CCC(=O)Nc1cnc(c2ccncc2)c(n1)c3occc3	7.38	7.26	A1AR/A2AAR dataset
CHEMBL1672615_1070017	O=C(Nc1cnc(c2ccncc2)c(n1)c3occc3)C4CCC4	7.77	6.85	A1AR/A2AAR dataset
CHEMBL1672616_1070018	O=C(Nc1cnc(c2ccncc2)c(n1)c3occc3)C4CCCC4	7.57	6.84	A1AR/A2AAR dataset
CHEMBL1672618_1070020	O=C(CC1CCCC1)Nc2cnc(c3ccncc3)c(n2)c4occc4	7.01	6.98	A1AR/A2AAR dataset
CHEMBL1672619_1070021	Cc1oc(cc1)c2nc(NC(=O)C3CC3)cnc2c4ccncc4	7.96	8.92	A1AR/A2AAR dataset
CHEMBL1672620_1070022	O=C(Nc1cnc(c2ccncc2)c(n1)c3ccccn3)C4CC4	6.51	6.51	A1AR/A2AAR dataset
CHEMBL1672623_1070025	Fc1ccccc1c2nc(NC(=O)C3CC3)cnc2c4ccncc4	7.6	7.29	A1AR/A2AAR dataset
CHEMBL1672631_1070033	Fc1ccccc1c2nc(NC(=O)C3CC3)cnc2c4ccncc4F	6.89	7	A1AR/A2AAR dataset
CHEMBL1760897_1138174	CCN(C(=O)C)c1ccc(OC)c2nc(NC(=O)[C@@H]3CC[C@H](CC3)NCc4cccc(c4)C(F)(F)F)sc12	7.17	6.55	A1AR/A2AAR dataset
CHEMBL1760901_1138178	CCN(C(=O)C)c1ccc(OC)c2nc(NC(=O)N3CCC(CC3)S(=O)(=O)c4cccc(c4)C(F)(F)F)sc12	6.16	6.28	A1AR/A2AAR dataset
CHEMBL186322_312146	Nc1nc(nc2nc(nn12)c3occc3)N4CCN(Cc5ccc(Cl)cc5)CC4	6.66	6.99	A1AR/A2AAR dataset
CHEMBL1927432_1268388	Nc1nc(nc2nc(nn12)c3occc3)N4CCN(Cc5ccc(Br)cc5)CC4	7.06	7.56	A1AR/A2AAR dataset
CHEMBL9514_5575	COC(=O)Nc1nc2ccc(cc2[nH]1)C(=O)c3cccs3	4.53	5.38	A1AR/A2AAR dataset
CHEMBL91_8917	Clc1ccc(COC(Cn2ccnc2)c3ccc(Cl)cc3Cl)c(Cl)c1	5.14	5.1	A1AR/A2AAR dataset
CHEMBL83_6968	CC\C(=C(/c1ccccc1)\c2ccc(OCCN(C)C)cc2)\c3ccccc3	4.86	5.4	A1AR/A2AAR dataset
CHEMBL115769_186191	COc1cc(N)[nH]c2nc(c3ccc(F)cc3)c(c4ccncc4)c12	6.29	6.24	A1AR/A2AAR dataset
CHEMBL10_250	CS(=O)c1ccc(cc1)c2nc(c3ccc(F)cc3)c([nH]2)c4ccncc4	5.76	5.47	A1AR/A2AAR dataset
CHEMBL1927422_1268378	CC(C)(C)OC(=O)N1CCN(CC1)c2nc(N)n3nc(nc3n2)c4occc4	5.27	7.68	A1AR/A2AAR dataset
CHEMBL7608_2342	Oc1c(nnc2nc3ccccc3n12)c4occc4	7.6	7.48	A1AR/A2AAR dataset
CHEMBL1370747_794631	Nc1nnc(c2ccccc2)c(n1)c3ccccc3	6.565	6.935	A1AR/A2AAR dataset
CHEMBL2024111_1339496	Nc1nnc(c2cccc(Cl)c2)c(n1)c3ccccc3	7.25	7.29	A1AR/A2AAR dataset
CHEMBL2024113_1339498	Cc1cc(C)cc(c1)c2nnc(N)nc2c3ccccc3	6.71	7.67	A1AR/A2AAR dataset
CHEMBL2024114_1339499	Nc1nnc(c2ccc(O)c(Cl)c2)c(n1)c3ccccc3	9.79	8.85	A1AR/A2AAR dataset
CHEMBL2021950_1339500	Cc1cc(cc(C)c1O)c2nnc(N)nc2c3ccccc3	7.78	8.39	A1AR/A2AAR dataset
CHEMBL2024117_1339503	Cc1cc(cc(C)n1)c2nnc(N)nc2c3cc(F)cc(F)c3	6.77	7.56	A1AR/A2AAR dataset
CHEMBL2024119_1339505	Cc1cc(cc(n1)C(F)(F)F)c2nnc(N)nc2c3ccccc3	7.505	8.46	A1AR/A2AAR dataset
CHEMBL2042091_1348519	COC(=O)\C(=C\c1cccc(OC)c1O)\C#N	5.6	6.5	A1AR/A2AAR dataset
CHEMBL1760894_1138171	CCN(C(=O)C)c1ccc(OC)c2nc(NC(=O)C3CCN(Cc4cccc(c4)C(F)(F)F)CC3)sc12	8	6	A1AR/A2AAR dataset
CHEMBL1771806_1144121	Nc1nc2c(cnn2CCCc3ccc(OCC(=O)O)cc3)c4nc(nn14)c5occc5	5.77	7.99	A1AR/A2AAR dataset
CHEMBL1771807_1144122	NCCNC(=O)COc1ccc(CCCn2ncc3c2nc(N)n4nc(nc34)c5occc5)cc1	5.9	8.17	A1AR/A2AAR dataset
CHEMBL1771812_1144127	Nc1nc2c(cnn2CCCc3ccc(OCC(=O)NCCNC(=O)CCCCc4cn(CCCCCCC(=O)CCOCCOCCOCCOCCNC(=O)CCCC[C@@H]5SC[C@@H]6NC(=O)N[C@H]56)nn4)cc3)c7nc(nn17)c8occc8	5.89	6.48	A1AR/A2AAR dataset
CHEMBL1760889_1138166	CCN(C(=O)C)c1ccc(OC)c2nc(NC(=O)[C@@H]3CC[C@H](C3)NC(=O)c4cccc(c4)C(F)(F)F)sc12	7.51	7.51	A1AR/A2AAR dataset
CHEMBL1760898_1138175	CCN(C(=O)C)c1ccc(OC)c2nc(NC(=O)[C@@H]3CC[C@@H](CC3)NC(=O)c4cccc(c4)C(F)(F)F)sc12	7.7	7.28	A1AR/A2AAR dataset
CHEMBL1760888_1138165	CCN(C(=O)C)c1ccc(OC)c2nc(NC(=O)[C@@H]3CC[C@@H](C3)NC(=O)c4cccc(c4)C(F)(F)F)sc12	7.22	7.09	A1AR/A2AAR dataset
CHEMBL1760884_1138161	CCN(C(=O)C)c1ccc(OC)c2nc(NC(=O)[C@@H]3CC[C@@H](CC3)NS(=O)(=O)c4cccc(c4)C(F)(F)F)sc12	7.34	6.96	A1AR/A2AAR dataset
CHEMBL1760891_1138168	CCN(C(=O)C)c1ccc(OC)c2nc(NC(=O)[C@@H]3CC[C@@H](C3)NCc4cccc(c4)C(F)(F)F)sc12	6.66	6.75	A1AR/A2AAR dataset
CHEMBL1760892_1138169	CCN(C(=O)C)c1ccc(OC)c2nc(NC(=O)C3CCN(CC3)C(=O)c4cccc(c4)C(F)(F)F)sc12	8.7	6.64	A1AR/A2AAR dataset
CHEMBL3754656_2059095	Nc1nc(nc2cn(nc12)c3ccccc3)c4cccs4	7.28	6.94	A1AR/A2AAR dataset
CHEMBL3753937_2059092	Nc1nc(nc2cn(Cc3ccccc3)nc12)c4ccccc4	6.6	6.52	A1AR/A2AAR dataset
CHEMBL3763717_2068708	Nc1nc(C(=O)NCc2cccc3cccnc23)c4ccc(F)cc4n1	7.51	9.52	A1AR/A2AAR dataset
CHEMBL3763199_2068713	Nc1nc(C(=O)NCc2cccc3cccnc23)c4cccc(c4n1)C(F)(F)F	5.89	8.64	A1AR/A2AAR dataset
CHEMBL3745868_2057010	O=C(Nc1nc(cs1)C2CC2)c3cc4ccccc4s3	5.43	5.54	A1AR/A2AAR dataset
CHEMBL3752421_2057893	O=C(Nc1nc(NC2CCCCC2)nc3nc(nn13)c4occc4)c5ccccc5	5.12	5.99	A1AR/A2AAR dataset
CHEMBL3752621_2057890	O=C(Nc1ccccc1)Nc2nc(NCc3ccccc3)nc4nc(nn24)c5occc5	6.51	8.84	A1AR/A2AAR dataset
CHEMBL3753012_2057889	O=C(Nc1ccccc1)Nc2nc(NC3CCCCC3)nc4nc(nn24)c5occc5	6.02	8.1	A1AR/A2AAR dataset
CHEMBL3740619_2054312	CCCn1c(Br)nc2c(NCCc3ccccc3)ncnc12	5.71	6.3	A1AR/A2AAR dataset
CHEMBL3741337_2054313	CCCn1c(nc2c(NCCc3ccccc3)ncnc12)c4occc4	5.61	6.26	A1AR/A2AAR dataset
CHEMBL3739802_2054314	CCCn1cnc2c(NCCCc3ccccc3)ncnc12	4.73	4.89	A1AR/A2AAR dataset
CHEMBL3739985_2054302	CCCn1cnc2c(N)nc(NCCc3ccccc3)nc12	5.63	6.13	A1AR/A2AAR dataset
CHEMBL3740141_2054304	CCCn1c(nc2c(N)nc(NCCc3ccccc3)nc12)c4occc4	7.1	7.85	A1AR/A2AAR dataset
CHEMBL3741942_2054305	CCCn1cnc2c(N)nc(NCCCc3ccccc3)nc12	5.44	5.04	A1AR/A2AAR dataset
CHEMBL3740992_2054307	CCCn1c(nc2c(N)nc(NCCCc3ccccc3)nc12)c4occc4	6.64	6.95	A1AR/A2AAR dataset
CHEMBL3739799_2054308	CCCn1cnc2c(NCc3ccccc3)ncnc12	4.37	4.65	A1AR/A2AAR dataset
CHEMBL3741167_2054309	CCCn1c(Br)nc2c(NCc3ccccc3)ncnc12	5.25	5.93	A1AR/A2AAR dataset
CHEMBL3742213_2054311	CCCn1cnc2c(NCCc3ccccc3)ncnc12	4.72	4.92	A1AR/A2AAR dataset
CHEMBL3114152_1617118	CC(C)(C)Cn1cc2c(Cl)nc(NC(=O)c3ccc(F)cc3)nc2n1	4.78	5.66	A1AR/A2AAR dataset
CHEMBL3114154_1617120	Cc1ccc(cc1)C(=O)Nc2nc(Cl)c3cn(CC(C)(C)C)nc3n2	4.96	5.68	A1AR/A2AAR dataset
CHEMBL3114156_1617122	Fc1ccc(cc1)C(=O)Nc2nc(Cl)c3cn(CCc4ccccc4)nc3n2	5.57	5.69	A1AR/A2AAR dataset
CHEMBL3114148_1617114	CC(C)n1cc2c(Cl)nc(NC(=O)c3ccc(F)cc3)nc2n1	5.47	5.8	A1AR/A2AAR dataset
CHEMBL3753079_2057898	O=C(Cc1ccccc1)Nc2nc(NCc3ccccc3)nc4nc(nn24)c5occc5	6.17	8.27	A1AR/A2AAR dataset
CHEMBL3753698_2057903	CC(C)Nc1nc(NC2CCCCC2)n3nc(nc3n1)c4occc4	6.1	6.4	A1AR/A2AAR dataset
CHEMBL3753384_2057904	C1CCC(CC1)Nc2nc(NC3CCCCC3)n4nc(nc4n2)c5occc5	6.51	6.75	A1AR/A2AAR dataset
CHEMBL3753690_2057905	C(Nc1nc(NC2CCCCC2)n3nc(nc3n1)c4occc4)c5ccccc5	7.19	7.82	A1AR/A2AAR dataset
CHEMBL3596589_1953534	CCn1cc(cn1)N2CCN(Cc3nc4c5cccc(OC)c5nc(N)n4n3)[C@H](C)C2	4.7	7.7	A1AR/A2AAR dataset
CHEMBL3596590_1953535	COc1cccc2c1nc(N)n3nc(CN4CCN(C[C@H]4C)c5cnn(c5)C(C)(C)C)nc23	4.72	8.03	A1AR/A2AAR dataset
CHEMBL567012_581041	CCn1cnc2c(NCCc3ccccc3)ncnc12	5.06	5.87	A1AR/A2AAR dataset
CHEMBL3740172_2054299	CCCn1cnc2c(N)nc(NCc3ccccc3)nc12	5.12	5.85	A1AR/A2AAR dataset
CHEMBL3314916_1781641	CCNc1ncc(C(=O)O)c2nc(nn12)c3occc3	4.92	5.43	A1AR/A2AAR dataset
CHEMBL3314917_1781642	CCCCCNc1ncc(C(=O)O)c2nc(nn12)c3occc3	4.98	4.57	A1AR/A2AAR dataset
CHEMBL3314918_1781643	CC(C)Nc1ncc(C(=O)O)c2nc(nn12)c3occc3	5.35	5.12	A1AR/A2AAR dataset
CHEMBL3314920_1781645	OC(=O)c1cnc(NC2CC2)n3nc(nc13)c4occc4	5.96	6.23	A1AR/A2AAR dataset
CHEMBL3314921_1781646	OC(=O)c1cnc(NC2CCCC2)n3nc(nc13)c4occc4	5.42	4.43	A1AR/A2AAR dataset
CHEMBL3314922_1781647	OC(=O)c1cnc(NCC2CCCCC2)n3nc(nc13)c4occc4	5.425	4.955	A1AR/A2AAR dataset
CHEMBL3314924_1781649	Cc1ccc(CNc2ncc(C(=O)O)c3nc(nn23)c4occc4)cc1	5.56	5.92	A1AR/A2AAR dataset
CHEMBL3403724_1833948	CCOC(=O)c1c2CCCCc2sc1NC(=O)c3sc(Nc4ccccc4)nc3N(C)C	4.39	5.19	A1AR/A2AAR dataset
CHEMBL3403728_1833952	CCOC(=O)c1c2CCCCc2sc1NC(=O)c3sc(Nc4ccccc4)nc3c5ccc(C)cc5	5.11	4.55	A1AR/A2AAR dataset
CHEMBL3403729_1833953	CCOC(=O)c1c2CCCCc2sc1NC(=O)c3sc(Nc4ccc(C)cc4)nc3N(C)C	4.63	4.75	A1AR/A2AAR dataset
CHEMBL3403733_1833957	CN(C)c1nc(Nc2ccc(C)cc2)sc1C(=O)Nc3sc4CCCCc4c3C(=O)N	4.49	4.65	A1AR/A2AAR dataset
CHEMBL3596506_1953450	COc1cccc2c1nc(N)n3nc(CN4CCN(C[C@H]4C)c5ccccc5)nc23	5.96	8	A1AR/A2AAR dataset
CHEMBL3596505_1953449	COc1cccc2c1nc(N)n3nc(CN4CCN(C[C@H]4C)c5ccc(F)cn5)nc23	5.57	7.88	A1AR/A2AAR dataset
CHEMBL3596503_1953447	COc1cccc2c1nc(N)n3nc(CN4CCN(C[C@H]4C)c5ccccc5F)nc23	5.45	8.07	A1AR/A2AAR dataset
CHEMBL3596502_1953446	COc1cccc2c1nc(N)n3nc(CN4CCN(C[C@H]4C)c5ccc(F)cc5)nc23	5.84	8.26	A1AR/A2AAR dataset
CHEMBL3596508_1953452	COc1cccc2c1nc(N)n3nc(CN4CCN(C[C@H]4C)c5cccnc5)nc23	5.06	7.4	A1AR/A2AAR dataset
CHEMBL3596511_1953455	COc1ccccc1N2CCN(Cc3nc4c5cccc(OC)c5nc(N)n4n3)[C@H](C)C2	5.08	8.05	A1AR/A2AAR dataset
CHEMBL3596512_1953456	COc1cccc(c1)N2CCN(Cc3nc4c5cccc(OC)c5nc(N)n4n3)[C@H](C)C2	5.3	8.11	A1AR/A2AAR dataset
CHEMBL3596513_1953457	COc1ccc(cc1)N2CCN(Cc3nc4c5cccc(OC)c5nc(N)n4n3)[C@H](C)C2	5.62	8.32	A1AR/A2AAR dataset
CHEMBL3596514_1953458	COc1cccc2c1nc(N)n3nc(CN4CCN(C[C@H]4C)c5cnn(C)c5)nc23	4.8	7.61	A1AR/A2AAR dataset
CHEMBL3596515_1953459	COc1cccc2c1nc(N)n3nc(CN4CCN(C[C@H]4C)c5ncc(C)s5)nc23	5.23	7.64	A1AR/A2AAR dataset
CHEMBL3596517_1953461	COc1cccc2c1nc(N)n3nc(CN4CCN(C[C@H]4C)c5sc(C)nc5C)nc23	5.72	8.85	A1AR/A2AAR dataset
CHEMBL3596518_1953462	COc1cccc2c1nc(N)n3nc(CN4CCN(C[C@H]4C)c5nsnc5Cl)nc23	5.9	8.28	A1AR/A2AAR dataset
CHEMBL3410302_1837078	CCOC(=O)c1nc(NC(=O)c2ccccc2)nc3nn(C)cc13	4.85	4.79	A1AR/A2AAR dataset
CHEMBL3410301_1837077	CCOC(=O)c1nc(N)nc2nn(CCc3ccccc3)cc12	5.46	5.32	A1AR/A2AAR dataset
CHEMBL3410300_1837076	CCOC(=O)c1nc(N)nc2nn(CC(C)(C)C)cc12	5.4	5.3	A1AR/A2AAR dataset
CHEMBL3410299_1837075	CCOC(=O)c1nc(N)nc2nn(cc12)C(C)C	6.05	5.59	A1AR/A2AAR dataset
CHEMBL3410298_1837074	CCOC(=O)c1nc(N)nc2nn(C)cc12	5.06	5.7	A1AR/A2AAR dataset
CHEMBL3410297_1837073	NC(=O)c1nc(N)nc2nn(CCc3ccccc3)cc12	4.4	4.8	A1AR/A2AAR dataset
CHEMBL3410295_1837071	CC(C)n1cc2c(nc(N)nc2n1)C(=O)N	5.09	5.04	A1AR/A2AAR dataset
CHEMBL3410294_1837070	Cn1cc2c(nc(N)nc2n1)C(=O)N	4.99	5.52	A1AR/A2AAR dataset
CHEMBL3410324_1837101	CCOC(=O)c1nc(NC(=O)Cc2ccccc2)nc3nn(CCc4ccccc4)cc13	6.22	5.62	A1AR/A2AAR dataset
CHEMBL3407529_1837100	CCOC(=O)c1nc(NC(=O)Cc2ccccc2)nc3nn(CC(C)(C)C)cc13	5.57	5.24	A1AR/A2AAR dataset
CHEMBL3410322_1837098	CCOC(=O)c1nc(NC(=O)Cc2ccccc2)nc3nn(C)cc13	5.23	5.14	A1AR/A2AAR dataset
CHEMBL3410315_1837091	CCOC(=O)c1nc(NC(=O)c2ccc(Br)cc2)nc3nn(CCc4ccccc4)cc13	5.59	5.38	A1AR/A2AAR dataset
CHEMBL3403739_1833963	CCOC(=O)c1c(C)c(sc1NC(=O)c2sc(Nc3ccc(OC)cc3)nc2N(C)C)C(=O)OC	4.85	5.02	A1AR/A2AAR dataset
CHEMBL3403741_1833965	CCOC(=O)c1c(C)c(sc1NC(=O)c2sc(Nc3ccc(C)cc3)nc2N(C)C)C(=O)OC	4.72	4.58	A1AR/A2AAR dataset
CHEMBL3410312_1837088	CCOC(=O)c1nc(NC(=O)c2ccc(F)cc2)nc3nn(CCc4ccccc4)cc13	5.3	5.22	A1AR/A2AAR dataset
CHEMBL3410311_1837087	CCOC(=O)c1nc(NC(=O)c2ccccc2)nc3nn(CCc4ccccc4)cc13	5.29	5.43	A1AR/A2AAR dataset
CHEMBL3410310_1837086	CCOC(=O)c1nc(NC(=O)c2ccc(F)cc2)nc3nn(CC(C)(C)C)cc13	5.57	5.24	A1AR/A2AAR dataset
CHEMBL3410309_1837085	CCOC(=O)c1nc(NC(=O)c2ccc(C)cc2)nc3nn(cc13)C(C)C	6.16	5.64	A1AR/A2AAR dataset
CHEMBL3403734_1833958	Cc1ccc(cc1)c2nc(Nc3ccccc3)sc2C(=O)Nc4sc5CCCCc5c4C(=O)N	5.62	5.46	A1AR/A2AAR dataset
CHEMBL3314902_1781627	CCOC(=O)c1cnc(NC(c2ccccc2)c3ccccc3)n4nc(nc14)c5occc5	6.03	6.42	A1AR/A2AAR dataset
CHEMBL3314903_1781628	CCOC(=O)c1cnc(NC2CCC2)n3nc(nc13)c4occc4	7.12	7.54	A1AR/A2AAR dataset
CHEMBL3314904_1781629	CCOC(=O)c1cnc(NC2CCCCCC2)n3nc(nc13)c4occc4	6.64	6.63	A1AR/A2AAR dataset
CHEMBL3314906_1781631	CCOC(=O)c1cnc(N2CCCC2)n3nc(nc13)c4occc4	4.81	4.99	A1AR/A2AAR dataset
CHEMBL3314907_1781632	CCOC(=O)c1cnc(N2CCCCC2)n3nc(nc13)c4occc4	5.05	5.09	A1AR/A2AAR dataset
CHEMBL3314909_1781634	CCOC(=O)c1cnc(N(C)C)n2nc(nc12)c3occc3	4.87	5.19	A1AR/A2AAR dataset
CHEMBL3314911_1781636	CCOC(=O)c1cnc(NC2CCCCC2)n3nc(nc13)c4occc4	6.85	7.23	A1AR/A2AAR dataset
CHEMBL3314913_1781638	CCOC(=O)c1cnc(NCC(C)C)n2nc(nc12)c3occc3	7.34	7.35	A1AR/A2AAR dataset
CHEMBL3410307_1837083	CCOC(=O)c1nc(NC(=O)c2ccc(F)cc2)nc3nn(cc13)C(C)C	5.55	5.55	A1AR/A2AAR dataset
CHEMBL3410306_1837082	CCOC(=O)c1nc(NC(=O)c2ccccc2)nc3nn(cc13)C(C)C	5.37	5.48	A1AR/A2AAR dataset
CHEMBL592435_597839	OC1CCC(CC1)Nc2nc(nc3[nH]ccc23)c4ccccc4	9	6.4	A1AR/A2AAR dataset
CHEMBL592679_597391	Cc1ccc(cc1)C(=O)c2sc(NC(=O)c3ccccc3)nc2c4ccccc4	7.24	5.2	A1AR/A2AAR dataset
CHEMBL1081812_612895	O=C(Nc1ccc(c2ccncc2)c(n1)c3occc3)C4CC4	7.09	7.52	A1AR/A2AAR dataset
CHEMBL1076562_612960	Brc1ccc(NC(=O)C2CC2)nc1c3occc3	6.55	7.46	A1AR/A2AAR dataset
CHEMBL1082005_613042	Cc1oc(cc1)c2nc(NC(=O)C3CC3)ccc2c4ccncc4	7.6	7.96	A1AR/A2AAR dataset
CHEMBL1089904_622886	Cn1cc2c(nc(NC(=O)c3ccccc3)n4nc(nc24)c5ccccc5)n1	6.21	6.49	A1AR/A2AAR dataset
CHEMBL1093202_623048	O=C(Nc1nc2nn(CCc3ccccc3)cc2c4nc(nn14)c5ccccc5)c6ccccc6	6.5	6.02	A1AR/A2AAR dataset
CHEMBL1091268_623050	Cn1cc2c(nc(NC(=O)Cc3ccccc3)n4nc(nc24)c5ccccc5)n1	6.25	6.11	A1AR/A2AAR dataset
CHEMBL1091640_623114	Cn1cc2c(nc(NC(=O)Cc3ccccc3)n4nc(nc24)c5ccc(F)cc5)n1	5.64	5.6	A1AR/A2AAR dataset
CHEMBL1091641_623115	Cn1cc2c(nc(NC(=O)Cc3ccccc3)n4nc(nc24)c5ccc(Cl)cc5)n1	5.31	5.08	A1AR/A2AAR dataset
CHEMBL1090461_622021	Cn1cc2c(nc(NC(=O)Cc3ccccc3)n4nc(nc24)c5ccc(cc5)[N+](=O)[O-])n1	4.64	4.62	A1AR/A2AAR dataset
CHEMBL2151255_1421921	CC[C@@H](Oc1ccccc1)C(=O)Nc2nc(n[nH]2)c3ccccc3	5.82	5.85	A1AR/A2AAR dataset
CHEMBL1092270_623026	CCCCN1C(=S)Sc2c1ncn3nc(nc23)c4occc4	6.83	9.92	A1AR/A2AAR dataset
CHEMBL1092271_623027	C=CCN1C(=S)Sc2c1ncn3nc(nc23)c4occc4	7.72	10.8	A1AR/A2AAR dataset
CHEMBL1090576_623029	Fc1ccc(cc1)N2C(=S)Sc3c2ncn4nc(nc34)c5occc5	8.49	8.7	A1AR/A2AAR dataset
CHEMBL1090577_623030	Clc1ccc(cc1)N2C(=S)Sc3c2ncn4nc(nc34)c5occc5	10.52	9.82	A1AR/A2AAR dataset
CHEMBL1090578_623031	Clc1cccc(c1)N2C(=S)Sc3c2ncn4nc(nc34)c5occc5	9.72	10.42	A1AR/A2AAR dataset
CHEMBL1093018_623096	Ic1ccccc1N2C(=S)Sc3c2ncn4nc(nc34)c5occc5	9.4	9.16	A1AR/A2AAR dataset
CHEMBL1169934_647462	CCN(C(=O)C)c1ccc(OC)c2nc(NC(=O)c3ccc(cc3)C#N)sc12	7.15	7.3	A1AR/A2AAR dataset
CHEMBL1172274_647461	CCN(C(=O)C)c1ccc(OC)c2nc(NC(=O)c3ccc(cc3)C(=O)OC)sc12	6.73	6.77	A1AR/A2AAR dataset
CHEMBL1170137_647417	CCN(C(=O)C)c1ccc(OC)c2nc(NC(=O)c3ccc(NS(=O)(=O)C)cc3)sc12	6.96	7.34	A1AR/A2AAR dataset
CHEMBL1172275_647414	CCN(C(=O)C)c1ccc(OC)c2nc(NC(=O)c3ccc(cc3)n4ccnc4)sc12	6.82	7.11	A1AR/A2AAR dataset
CHEMBL1171349_647360	CCN(C(=O)C)c1ccc(OC)c2nc(NC(=O)c3ccc(cc3)n4cnnn4)sc12	6.89	7.1	A1AR/A2AAR dataset
CHEMBL1170136_647359	CCN(C(=O)C)c1ccc(OC)c2nc(NC(=O)c3ccc(cc3)n4cccn4)sc12	7.11	7.18	A1AR/A2AAR dataset
CHEMBL1170135_647358	CCN(C(=O)C)c1ccc(OC)c2nc(NC(=O)c3ccc(cc3)C(=O)N4CCCCC4)sc12	6.52	7	A1AR/A2AAR dataset
CHEMBL1170134_647357	CCN(C(=O)C)c1ccc(OC)c2nc(NC(=O)c3ccc(cc3)C(=O)N4CCOCC4)sc12	6.8	7.12	A1AR/A2AAR dataset
CHEMBL1082171_613044	O=C(Nc1ccc(c2ccncc2)c(n1)c3cncs3)C4CC4	6.5	6.09	A1AR/A2AAR dataset
CHEMBL1080500_613045	O=C(Nc1ccc(c2ccncc2)c(n1)c3occn3)C4CC4	6.15	5.87	A1AR/A2AAR dataset
CHEMBL1080676_613117	O=C(Nc1ccc(c2ccncc2)c(n1)c3ocnc3)C4CC4	6.2	6.2	A1AR/A2AAR dataset
CHEMBL1082028_613121	Fc1ccccc1c2nc(NC(=O)C3CC3)ccc2c4ccncc4	6.91	7.22	A1AR/A2AAR dataset
LUF5977	c1ccc(cc1)c2nc(c3cccs3)c4nc[nH]c4n2	8.57839607313017	7.82681373158773	A1AR/A2AAR dataset
CHEMBL1082208_613179	CC(=O)Nc1ccc(c2ccncc2)c(n1)c3cccc(F)c3	7.24	6.54	A1AR/A2AAR dataset
CHEMBL1081038_613180	Fc1ccc(cc1)c2nc(NC(=O)C3CC3)ccc2c4ccncc4	7.46	7.41	A1AR/A2AAR dataset
CHEMBL1081039_613181	O=C(Nc1ccc(c2ccncc2)c(n1)c3ccccn3)C4CC4	6.03	6.06	A1AR/A2AAR dataset
CHEMBL1080497_612976	O=C1NNc2nc(c3occc3)c(cc12)c4ccncn4	7.09	6.75	A1AR/A2AAR dataset
CHEMBL1080327_612975	o1cccc1c2nc3[nH]cnc3cc2c4ccncn4	6.14	5.44	A1AR/A2AAR dataset
CHEMBL1650371_1062087	CCC(=O)Nc1cc(nc(n1)c2ccccc2F)c3ccccc3F	7.5	6.99	A1AR/A2AAR dataset
CHEMBL1650372_1062088	CCCC(=O)Nc1cc(nc(n1)c2ccccc2F)c3ccccc3F	7.73	6.85	A1AR/A2AAR dataset
CHEMBL1650379_1062095	CC(=O)Nc1cc(nc(n1)c2ccc3OCOc3c2)c4ccc5OCOc5c4	7.76	5.48	A1AR/A2AAR dataset
CHEMBL1650380_1062096	CCC(=O)Nc1cc(nc(n1)c2ccc3OCOc3c2)c4ccc5OCOc5c4	8.28	5.6	A1AR/A2AAR dataset
CHEMBL1650384_1062101	CC(=O)Nc1cc(nc(n1)c2occc2)c3occc3	7.39	8.09	A1AR/A2AAR dataset
CHEMBL1276853_712824	Cc1nc2C(=O)N(Cc3ccccc3)N=C(Cl)c2c4cc(nn14)c5ccccc5	5.79	5.5	A1AR/A2AAR dataset
CHEMBL341777_224967	O=C(COc1ccccc1)Nc2nc3nn(CCc4ccccc4)cc3c5nc(nn25)c6occc6	7.7	7.4	A1AR/A2AAR dataset
CHEMBL1277025_712997	O=C1N(Cc2ccccc2)N=C(c3ccncc3)c4c1ncn5nc(cc45)c6ccccc6	7.99	7.17	A1AR/A2AAR dataset
CHEMBL1290210_716624	C[C@H](NC(=O)COc1ccc2NC(=O)C(=C(CCc3ccccc3)c2c1)c4nccs4)c5ccccc5	7.82	5.61	A1AR/A2AAR dataset
CHEMBL1289569_715976	CC[C@H](NC(=O)COc1ccc2NC(=O)C(=C(CCc3ccccc3)c2c1)c4nccs4)c5ccccc5	8.07	5.84	A1AR/A2AAR dataset
CHEMBL1289676_716084	OC[C@H](NC(=O)COc1ccc2NC(=O)C(=C(CCc3ccccc3)c2c1)c4nccs4)c5ccccc5	8.22	5.72	A1AR/A2AAR dataset
CHEMBL1290102_716515	Cc1cc(on1)C2=C(CCc3ccccc3)c4cc(OCC(=O)NC(C)(C)c5ccccc5)ccc4NC2=O	7.92	5.55	A1AR/A2AAR dataset
CHEMBL1671923_1068947	CC(C)(C)CC(=O)Nc1ccc(cc1)C(=O)Nc2ncc(Cl)s2	6.66	7.55	A1AR/A2AAR dataset
CHEMBL1082002_612974	o1cccc1c2nc3[nH]ncc3cc2c4ccncn4	6.32	5.78	A1AR/A2AAR dataset
CHEMBL1082001_612973	Nc1n[nH]c2nc(c3occc3)c(cc12)c4ccncn4	6.45	6.07	A1AR/A2AAR dataset
CHEMBL1081841_612972	CN1C(=O)Nc2nc(c3occc3)c(cc12)c4ccncn4	5.61	5.67	A1AR/A2AAR dataset
CHEMBL1076563_612971	O=C1Nc2cc(c3ccncn3)c(nc2N1)c4occc4	6.5	6.11	A1AR/A2AAR dataset
CHEMBL572906_568643	CCCCn1cc2c(nc(NC(=O)C(c3ccccc3)c4ccccc4)n5nc(nc25)c6occc6)n1	6.89	6.94	A1AR/A2AAR dataset
CHEMBL1090489_622750	Cn1cc2c(nc(N)n3nc(nc23)c4ccc(F)cc4)n1	6	6.45	A1AR/A2AAR dataset
CHEMBL1090810_622751	Cn1cc2c(nc(N)n3nc(nc23)c4ccc(Cl)cc4)n1	5.31	5.7	A1AR/A2AAR dataset
CHEMBL1090811_622752	Cn1cc2c(nc(N)n3nc(nc23)c4ccc(Br)cc4)n1	5.54	5.82	A1AR/A2AAR dataset
CHEMBL1090812_622753	COc1ccc(cc1)c2nc3c4cn(C)nc4nc(N)n3n2	5.01	5.92	A1AR/A2AAR dataset
CHEMBL1093430_622821	CCn1ncc2c1nc(N)n3nc(nc23)c4ccc(Cl)cc4	6.92	7.08	A1AR/A2AAR dataset
CHEMBL1089131_622748	CCn1cc2c(nc(N)n3nc(nc23)c4ccc(Cl)cc4)n1	5.8	6.07	A1AR/A2AAR dataset
CHEMBL1093431_622822	Nc1nc2nn(CCc3ccccc3)cc2c4nc(nn14)c5ccccc5	7.13	6.71	A1AR/A2AAR dataset
CHEMBL1093432_622823	Nc1nc2nn(CCc3ccccc3)cc2c4nc(nn14)c5ccc(F)cc5	7.41	6.9	A1AR/A2AAR dataset
CHEMBL1290212_716626	CC(C)CCC1=C(C(=O)Nc2ccc(OCC(=O)NC(C)(C)c3ccccc3)cc12)c4nccs4	5.22	5.97	A1AR/A2AAR dataset
CHEMBL1290324_716739	CC(C)(NC(=O)COc1ccc2NC(=O)C(=C(CCC(F)(F)F)c2c1)c3nccs3)c4ccccc4	5.95	6.06	A1AR/A2AAR dataset
CHEMBL1650342_1062055	CCCC(=O)Nc1nc(cc(n1)c2cccs2)c3cccs3	6.59	6.7	A1AR/A2AAR dataset
CHEMBL1650347_1062060	CCC(=O)Nc1nc(cc(n1)c2ccsc2)c3ccsc3	6.44	5.72	A1AR/A2AAR dataset
CHEMBL480443_473840	COC[C@H]1CCCN1c2cc(NC(=O)C)nc(n2)c3nccs3	6.82	7.7	A1AR/A2AAR dataset
CHEMBL456271_496665	CCOCC1CCCN1c2cc(NC(=O)C)nc(n2)n3nc(C)cc3C	5.38	6.34	A1AR/A2AAR dataset
CHEMBL450826_500015	CN1C(=O)N(C)c2nc([nH]c2C1=O)c3ccc(OC(C)(C)C(=O)N4CCN(CC4)c5nc6cc(Cl)ccc6s5)cc3	7.1	5	A1AR/A2AAR dataset
CHEMBL482436_500129	CCCN1C(=O)Nc2nc([nH]c2C1=O)c3ccc(cc3)S(=O)(=O)N4CCN(Cc5ccc(Cl)cc5)CC4	5.65	6.48	A1AR/A2AAR dataset
CHEMBL520782_468045	Cc1ccc2cc(CCn3ncc4c3nc(N)n5nc(nc45)c6occc6)ccc2n1	6.39	8.62	A1AR/A2AAR dataset
CHEMBL513364_447622	Cc1cnc2CCN(CCn3ncc4c3nc(N)n5nc(nc45)c6occc6)Cc2c1	6.45	8.7	A1AR/A2AAR dataset
CHEMBL456051_496609	CCCC1CCN(C1)c2cc(NC(=O)C)nc(n2)n3nc(C)cc3C	6.65	7.59	A1AR/A2AAR dataset
CHEMBL457573_496743	CC(=O)Nc1cc(nc(n1)n2nc(C)cc2C)N3CCC[C@@H]3COc4ccccn4	7.19	7.4	A1AR/A2AAR dataset
CHEMBL521082_473842	COC[C@H]1CCCN1c2cc(NC(=O)C)nc(n2)c3ccccn3	7.16	7.34	A1AR/A2AAR dataset
CHEMBL510696_496794	COC[C@H]1CCCN1c2cc(NC(=O)C)nc(n2)c3cccs3	6.69	7.33	A1AR/A2AAR dataset
CHEMBL446738_473841	COC[C@@H]1CCCN1c2cc(NC(=O)C)nc(n2)c3ccccn3	6.9	7.3	A1AR/A2AAR dataset
CHEMBL482011_473913	COC[C@H]1CCCN1c2cc(NC(=O)CC(C)C)nc(n2)n3nc(C)cc3C	7.04	7.3	A1AR/A2AAR dataset
CHEMBL521081_473839	COC[C@@H]1CCCN1c2cc(NC(=O)C)nc(n2)c3oc(C)cc3	6.67	6.92	A1AR/A2AAR dataset
CHEMBL482329_475518	CN(CCN1CCN(CC1)c2ccc(F)cc2F)c3cc4nc(nn4c(N)n3)c5cccc(c5)C#N	5.95	8.75	A1AR/A2AAR dataset
CHEMBL508786_496747	COC[C@H]1CCCN1c2cc(NC(=O)C)nc(n2)c3oc(C)cc3	7.98	8.57	A1AR/A2AAR dataset
CHEMBL1098075_625862	O=C(Nc1nc(nc2nn(CCc3ccccc3)cc12)c4ccccc4)c5ccccc5	7.57	6.64	A1AR/A2AAR dataset
CHEMBL1096409_625941	Clc1cccc(c1)C(=O)Nc2nc(nc3nn(CCc4ccccc4)cc23)c5ccccc5	5.98	6.5	A1AR/A2AAR dataset
CHEMBL1098109_625616	Cn1cc2c(NC(=O)c3cccc(Cl)c3)nc(nc2n1)c4ccccc4	5.97	6.05	A1AR/A2AAR dataset
CHEMBL1172442_648187	CCN(C(=O)C)c1ccc(OC)c2nc(NC(=O)c3ccc(cc3)C(=O)N(C)CCOC)sc12	6.75	7.59	A1AR/A2AAR dataset
CHEMBL1170583_648186	CCN(C(=O)C)c1ccc(OC)c2nc(NC(=O)c3ccc(cc3)C(=O)N4CCN(C)CC4)sc12	6.92	7.05	A1AR/A2AAR dataset
CHEMBL1170582_648185	CCN(C(=O)C)c1ccc(OC)c2nc(NC(=O)c3ccc(cc3)C(=O)NC)sc12	6.73	7.08	A1AR/A2AAR dataset
CHEMBL1171200_648184	CCN(C(=O)C)c1ccc(OC)c2nc(NC(=O)c3ccc(cc3)C(=O)N4CCCC4)sc12	7.3	7.17	A1AR/A2AAR dataset
CHEMBL1170367_648112	CCN(C(=O)C)c1ccc(OC)c2nc(NC(=O)c3ccnn3C)sc12	7	7.29	A1AR/A2AAR dataset
CHEMBL1170519_647613	CCN(C(=O)C)c1ccc(OC)c2nc(NC(=O)c3cc[nH]c3)sc12	7.46	7.75	A1AR/A2AAR dataset
CHEMBL1171164_647671	CCN(C(=O)C)c1ccc(OC)c2nc(NC(=O)c3cnn(Cc4cccc(c4)C(F)(F)F)c3)sc12	8.22	8.52	A1AR/A2AAR dataset
CHEMBL1171165_647672	CCN(C(=O)C)c1ccc(OC)c2nc(NC(=O)c3cnn(Cc4cccc(F)c4)c3)sc12	8.05	8.52	A1AR/A2AAR dataset
CHEMBL17002_18562	CCCN1C(=O)N(CCC)c2[nH]c(nc2C1=O)c3ccc(OCC(=O)Nc4ccc(cc4)C(=O)C)cc3	6.8	6.95	A1AR/A2AAR dataset
CHEMBL275149_18817	CCCN1C(=O)N(CCC)c2[nH]c(nc2C1=O)c3ccc(OCC(=O)N(Cc4ccccc4)Cc5ccccc5)cc3	6.16	6.19	A1AR/A2AAR dataset
CHEMBL1210734_684550	Nc1nc(c2nnn(Cc3ccccc3F)c2n1)n4cncn4	5.53	6.4	A1AR/A2AAR dataset
CHEMBL1222145_688578	CCOC(=O)c1sc(NC(=O)c2occc2)nc1c3ccccc3	7.02	7.89	A1AR/A2AAR dataset
CHEMBL1222241_688675	CCCC(=O)c1sc(NC(=O)c2occc2)nc1c3ccccc3	7.05	7.21	A1AR/A2AAR dataset
CHEMBL1222242_688676	CCOCc1sc(NC(=O)c2occc2)nc1c3ccccc3	7.04	6.72	A1AR/A2AAR dataset
CHEMBL1171525_647517	COC(=O)CN(C(=O)C)c1ccc(OC)c2nc(NC(=O)c3ccc(F)cc3)sc12	7.64	8.3	A1AR/A2AAR dataset
CHEMBL1170295_647516	COc1ccc(N(CC(=O)O)C(=O)C)c2sc(NC(=O)c3ccc(F)cc3)nc12	5.59	5.66	A1AR/A2AAR dataset
CHEMBL2377227_1559072	Nc1nc(nc2sc(Cc3ccccc3)cc12)C4CCCO4	5.53	6.17	A1AR/A2AAR dataset
CHEMBL1170131_647465	COc1ccc(N(CC(=O)N(C)C)C(=O)C)c2sc(NC(=O)c3ccc(F)cc3)nc12	5.8	6.32	A1AR/A2AAR dataset
CHEMBL1170130_647464	CCN(C(=O)C)c1ccc(Cl)c2nc(NC(=O)c3ccc(F)cc3)sc12	7.52	7.82	A1AR/A2AAR dataset
CHEMBL466021_479497	CCCN1C(=O)N(CCC)c2cc([nH]c2C1=O)c3ccc(COC(=O)Nc4ccccc4)cc3	7.69	7.54	A1AR/A2AAR dataset
CHEMBL512276_479555	CCCN1C(=O)N(CCC)c2cc([nH]c2C1=O)c3ccc(COC(=O)Nc4ccc(F)cc4)cc3	9.4	6.93	A1AR/A2AAR dataset
CHEMBL3827582_2095355	Fc1cccc(F)c1Nc2nc3c(ncnc3s2)N4CCCC4	5.64	5.65	A1AR/A2AAR dataset
CHEMBL1171526_647518	COCCN(C(=O)C)c1ccc(OC)c2nc(NC(=O)c3ccc(F)cc3)sc12	6.96	7.42	A1AR/A2AAR dataset
CHEMBL1171524_647560	COc1ccc(N(CCCO)C(=O)C)c2sc(NC(=O)c3ccc(F)cc3)nc12	7	7.54	A1AR/A2AAR dataset
CHEMBL1172268_647562	COc1ccc(N(C(F)F)C(=O)C)c2sc(NC(=O)c3ccc(F)cc3)nc12	7.52	7.22	A1AR/A2AAR dataset
CHEMBL1172269_647563	COc1ccc(N(CC(F)(F)F)C(=O)C)c2sc(NC(=O)c3ccc(F)cc3)nc12	7.38	7.46	A1AR/A2AAR dataset
CHEMBL1171897_647610	CCN(C(=O)C)c1ccc(OC)c2nc(NC(=O)c3ccc(F)cc3)sc12	7.18	7.66	A1AR/A2AAR dataset
CHEMBL1171898_647611	COc1ccc(N(C)C(=O)C)c2sc(NC(=O)c3ccc(F)cc3)nc12	7.18	7.41	A1AR/A2AAR dataset
CHEMBL1098108_625615	COc1ccc(cc1)C(=O)Nc2nc(nc3nn(C)cc23)c4ccccc4	5.98	5.5	A1AR/A2AAR dataset
CHEMBL1097737_625861	Nc1nc(nc2nn(CCc3ccccc3)cc12)c4ccccc4	5.6	6	A1AR/A2AAR dataset
CHEMBL1097050_625863	COc1ccc(cc1)C(=O)Nc2nc(nc3nn(CCc4ccccc4)cc23)c5ccccc5	5.62	5.95	A1AR/A2AAR dataset
CHEMBL1096754_625614	Cn1cc2c(NC(=O)c3ccccc3)nc(nc2n1)c4ccccc4	6.48	6.14	A1AR/A2AAR dataset
CHEMBL1094987_625682	Nc1nc(nc2nn(Cc3ccccc3)cc12)c4ccccc4	6.51	6.92	A1AR/A2AAR dataset
CHEMBL1094143_625683	O=C(Nc1nc(nc2nn(Cc3ccccc3)cc12)c4ccccc4)c5ccccc5	7.28	6.74	A1AR/A2AAR dataset
CHEMBL594226_591848	Cc1ccc(cc1)c2cc(nc(N)n2)C(=O)NCc3ncccc3C	7.08	7.8	A1AR/A2AAR dataset
CHEMBL611954_591800	Nc1nc(cc(n1)c2ccccc2F)C(=O)NCc3ccccn3	7.32	7.77	A1AR/A2AAR dataset
CHEMBL593986_591674	Nc1nc(cc(n1)c2cccc(F)c2)C(=O)NCc3ccccn3	7.42	7.75	A1AR/A2AAR dataset
CHEMBL593259_591737	Cc1cccc(c1)c2cc(nc(N)n2)C(=O)NCc3ccccn3	7.17	7.75	A1AR/A2AAR dataset
CHEMBL594907_591823	Cc1cccnc1CNC(=O)c2cc(nc(N)n2)c3cccc(Cl)c3	7.25	7.64	A1AR/A2AAR dataset
CHEMBL594137_591860	COc1cccc(c1)c2cc(nc(N)n2)C(=O)NCc3ncccc3C	6.7	7.62	A1AR/A2AAR dataset
CHEMBL607539_591752	Nc1nc(nc(n1)c2occc2)C(=O)NCc3ccccn3	6.65	7.6	A1AR/A2AAR dataset
CHEMBL603748_591905	CCn1ccnc1CNC(=O)c2cc(nc(N)n2)c3oc(C)cc3	6.42	8.46	A1AR/A2AAR dataset
CHEMBL609603_591689	Nc1nc(nc(n1)c2occc2)C(=O)NCc3ccccc3Cl	7.39	8.31	A1AR/A2AAR dataset
CHEMBL595132_591802	Cc1cccnc1CNC(=O)c2cc(nc(N)n2)c3ccccc3	7.42	8.22	A1AR/A2AAR dataset
CHEMBL572419_569000	O=C(Cc1ccsc1)Nc2nc3nn(CCc4ccccc4)cc3c5nc(nn25)c6occc6	7.64	7.89	A1AR/A2AAR dataset
CHEMBL575205_569006	O=C(Cc1ccc2ccccc2c1)Nc3nc4nn(CCc5ccccc5)cc4c6nc(nn36)c7occc7	7.24	7.38	A1AR/A2AAR dataset
CHEMBL576567_569004	CC(C)CCn1cc2c(nc(NC(=O)Cc3ccc4ccccc4c3)n5nc(nc25)c6occc6)n1	6.85	7.8	A1AR/A2AAR dataset
CHEMBL576538_569003	COc1ccc(CC(=O)Nc2nc3nn(C)cc3c4nc(nn24)c5occc5)cc1	6.88	7.2	A1AR/A2AAR dataset
CHEMBL574775_568990	CCCn1cc2c(nc(NC(=O)C(c3ccccc3)c4ccccc4)n5nc(nc25)c6occc6)n1	7.1	7.33	A1AR/A2AAR dataset
CHEMBL597560_603918	CCN1C(=O)N(Cc2cccs2)c3nc(Cc4c(F)cccc4F)n(C)c3C1=O	6.92	6.75	A1AR/A2AAR dataset
CHEMBL597559_603917	CCN1C(=O)N(Cc2cccs2)c3nc(Cc4occc4)n(C)c3C1=O	7	6.66	A1AR/A2AAR dataset
CHEMBL603878_603916	CCN1C(=O)N(Cc2cccs2)c3nc(Cc4cccs4)n(C)c3C1=O	7.02	6.91	A1AR/A2AAR dataset
CHEMBL597354_603857	CCN1C(=O)N(Cc2ccccc2)c3nc(Cc4cccs4)n(C)c3C1=O	6.41	6.12	A1AR/A2AAR dataset
CHEMBL597955_603740	CCN1C(=O)N(Cc2cccs2)c3nc(Cc4cccs4)[nH]c3C1=O	6.17	5.4	A1AR/A2AAR dataset
CHEMBL593975_591933	Cc1cccnc1CNC(=O)c2cc(nc(N)n2)c3cccc(F)c3	7.51	8.05	A1AR/A2AAR dataset
CHEMBL609308_591812	Cc1oc(cc1)c2cc(nc(N)n2)C(=O)NCc3cc(C)cc(C)n3	7.24	8.02	A1AR/A2AAR dataset
CHEMBL593999_591709	Cc1ccccc1CNC(=O)c2nc(N)nc(n2)c3occc3	6.98	7.91	A1AR/A2AAR dataset
CHEMBL595845_591769	Nc1nc(cc(n1)c2ccccc2)C(=O)NCc3ccccn3	7.18	7.85	A1AR/A2AAR dataset
CHEMBL593973_591803	Cc1cccnc1CNC(=O)c2cc(nc(N)n2)c3ccccc3F	7.42	7.85	A1AR/A2AAR dataset
CHEMBL275605_18809	CCCN1C(=O)N(CCC)c2[nH]c(nc2C1=O)c3ccc(OCC(=O)NCc4ccccc4)cc3	7.2	7.7	A1AR/A2AAR dataset
CHEMBL16929_18646	CCCN1C(=O)N(CCC)c2[nH]c(nc2C1=O)c3ccc(OCC(=O)Nc4ccc(F)cc4)cc3	7.74	7.78	A1AR/A2AAR dataset
CHEMBL275427_18639	CCCN1C(=O)N(CCC)c2[nH]c(nc2C1=O)c3ccc(OCC(=O)Nc4ccc(Cl)cc4)cc3	7.3	6.72	A1AR/A2AAR dataset
CHEMBL201145_336772	CCCN1C(=O)N(CCC)c2cc([nH]c2C1=O)c3ccc(OCC(=O)Nc4ccc(Br)cc4)cc3	7.68	7.51	A1AR/A2AAR dataset
CHEMBL199611_336786	CC(Oc1ccc(cc1)c2cc3N(C)C(=O)N(C)C(=O)c3[nH]2)C(=O)Nc4ccccc4	8.11	7.32	A1AR/A2AAR dataset
CHEMBL201750_336717	COc1cc(OCC(=O)Nc2ccc(Br)cc2)ccc1c3cc4N(C)C(=O)N(C)C(=O)c4[nH]3	7.49	5.31	A1AR/A2AAR dataset
CHEMBL199446_336698	CN1C(=O)N(C)c2cc([nH]c2C1=O)c3ccc(OCC(=O)Nc4ccc(F)cc4)cc3	7.83	7.19	A1AR/A2AAR dataset
CHEMBL210585_352455	CN1C(=O)N(C)c2[nH]c(nc2C1=O)c3ccc(cc3)S(=O)(=O)NCCc4ccccc4	6.73	7.49	A1AR/A2AAR dataset
CHEMBL212625_352423	CCCN1C(=O)Nc2nc([nH]c2C1=O)c3ccc(cc3)S(=O)(=O)N4CCN(Cc5ccccc5)CC4	5.6875	6.32	A1AR/A2AAR dataset
CHEMBL209230_352681	CCCN1C(=O)Nc2[nH]c(nc2C1=O)c3ccc(cc3)S(=O)(=O)NCc4ccccc4	7.26	6.79	A1AR/A2AAR dataset
CHEMBL414157_361763	CCCN1C(=O)N(CCC)c2[nH]c(nc2C1=O)C34CCC(CCC(=O)O)(CC3)CC4	8.145	5.19	A1AR/A2AAR dataset
CHEMBL216200_361785	CCCN1C(=O)N2C[C@H](N=C2c3[nH]c(nc13)C45CCC(CCC(=O)O)(CC4)CC5)C(C)C	7.35	4.75	A1AR/A2AAR dataset
CHEMBL218458_361770	CCCN1C(=O)N(CCC)c2[nH]c(nc2C1=O)C34CCC(O)(CC3)CC4	8.7	6.26	A1AR/A2AAR dataset
CHEMBL595863_591918	COc1ccc(cc1)c2cc(nc(N)n2)C(=O)NCc3ncccc3C	6.56	6.81	A1AR/A2AAR dataset
CHEMBL595844_591768	Nc1nc(nc(n1)c2occc2)C(=O)NCc3ccncc3	6.23	6.38	A1AR/A2AAR dataset
CHEMBL595147_591882	Cc1oc(cc1)c2cc(nc(C)n2)C(=O)NCc3ccccn3	5.38	5.95	A1AR/A2AAR dataset
CHEMBL593749_591888	CC(C)c1nc(cc(n1)c2oc(C)cc2)C(=O)NCc3ccccn3	5.96	5.76	A1AR/A2AAR dataset
CHEMBL595864_591919	CN(C)c1nc(cc(n1)c2oc(C)cc2)C(=O)NCc3ccccn3	5.85	5.75	A1AR/A2AAR dataset
CHEMBL595131_591801	COc1cccc(c1)c2cc(nc(N)n2)C(=O)NCc3ccccn3	6.6	7.55	A1AR/A2AAR dataset
CHEMBL608980_591714	Nc1nc(cc(n1)c2cccc(Cl)c2)C(=O)NCc3ccccn3	7.4	7.51	A1AR/A2AAR dataset
CHEMBL596088_591790	Cc1ccc(cc1)c2cc(nc(N)n2)C(=O)NCc3ccccn3	6.93	7.44	A1AR/A2AAR dataset
CHEMBL607542_591898	CNc1nc(cc(n1)c2oc(C)cc2)C(=O)NCc3ccccn3	6.82	7.2	A1AR/A2AAR dataset
CHEMBL1222373_688809	O=C(Cc1ccccc1)Nc2nc(c3ccccc3)c(s2)c4nocn4	5.77	6.15	A1AR/A2AAR dataset
CHEMBL1221455_687881	Cc1noc(n1)c2sc(NC(=O)c3occc3)nc2c4ccccc4	6.57	6.7	A1AR/A2AAR dataset
CHEMBL1221458_687884	CC(C)CC(=O)Nc1nc(c2ccccc2)c(s1)c3onc(C)n3	7.57	7.32	A1AR/A2AAR dataset
CHEMBL1221459_687885	Cc1noc(n1)c2sc(NC(=O)c3ccccc3)nc2c4ccccc4	6.75	6.72	A1AR/A2AAR dataset
CHEMBL1671934_1068958	CC(C)(C)CC(=O)Nc1ccc(cc1Cl)C(=O)Nc2nccs2	6.68	7.66	A1AR/A2AAR dataset
CHEMBL1672611_1070013	O=C(Nc1cnc(c2ccncc2)c(n1)c3occc3)C4CC4	7.26	7.36	A1AR/A2AAR dataset
CHEMBL1672612_1070014	CC(=O)Nc1cnc(c2ccncc2)c(n1)c3occc3	6.34	6.14	A1AR/A2AAR dataset
CHEMBL1650385_1062102	CCC(=O)Nc1cc(nc(n1)c2occc2)c3occc3	7.81	8.19	A1AR/A2AAR dataset
CHEMBL1650386_1062103	CCCC(=O)Nc1cc(nc(n1)c2occc2)c3occc3	8.11	8.24	A1AR/A2AAR dataset
CHEMBL1650388_1062105	CCC(=O)Nc1cc(nc(n1)c2cccs2)c3cccs3	7.48	6.94	A1AR/A2AAR dataset
CHEMBL1650389_1062106	CCCC(=O)Nc1cc(nc(n1)c2cccs2)c3cccs3	7.48	6.82	A1AR/A2AAR dataset
CHEMBL1650391_1062108	CCC(=O)Nc1cc(nc(n1)c2cocc2)c3cocc3	6.88	7.08	A1AR/A2AAR dataset
CHEMBL1650394_1062111	CCC(=O)Nc1cc(nc(n1)c2ccsc2)c3ccsc3	7.41	7.2	A1AR/A2AAR dataset
CHEMBL1221506_687933	CCn1nnc(n1)c2sc(NC(=O)C3CC3)nc2c4ccccc4	6.68	7.11	A1AR/A2AAR dataset
CHEMBL1221508_687935	CCn1nnc(n1)c2sc(NC(=O)Cc3ccccc3)nc2c4ccccc4	5.92	6.34	A1AR/A2AAR dataset
CHEMBL1222246_688680	Cc1onc(n1)c2sc(NC(=O)c3occc3)nc2c4ccccc4	6.11	6.16	A1AR/A2AAR dataset
CHEMBL1222303_688738	Cc1onc(n1)c2sc(NC(=O)C3CC3)nc2c4ccccc4	6.82	7.55	A1AR/A2AAR dataset
CHEMBL1222304_688739	CC(C)CC(=O)Nc1nc(c2ccccc2)c(s1)c3noc(C)n3	7.09	7.48	A1AR/A2AAR dataset
CHEMBL1222370_688806	O=C(Nc1nc(c2ccccc2)c(s1)c3nocn3)C4CC4	6.51	6.92	A1AR/A2AAR dataset
CHEMBL554967_555290	CCCN1C(=O)N(CCC)c2c([nH]c3cnccc23)C1=O	5.85	5.44	A1AR/A2AAR dataset
CHEMBL541185_556997	CN1C(=O)N(C)c2c([nH]c3cccnc23)C1=O	6.42	6.05	A1AR/A2AAR dataset
CHEMBL569844_560558	CN1C(=O)N(C)c2c([nH]c3cnccc23)C1=O	4.93	5	A1AR/A2AAR dataset
CHEMBL576153_569720	Clc1ccc(OCC(=O)Nc2nc3nn(CCCc4ccccc4)cc3c5nc(nn25)c6occc6)cc1	7.15	7.57	A1AR/A2AAR dataset
CHEMBL573088_569710	Clc1ccc(CC(=O)Nc2nc3nn(CCCc4ccccc4)cc3c5nc(nn25)c6occc6)cc1	6.59	7.05	A1AR/A2AAR dataset
CHEMBL575605_569715	O=C(Cc1ccc2ccccc2c1)Nc3nc4nn(CCCc5ccccc5)cc4c6nc(nn36)c7occc7	6.62	7.13	A1AR/A2AAR dataset
CHEMBL573771_568997	O=C(Cc1ccc(cc1)c2ccccc2)Nc3nc4nn(CCc5ccccc5)cc4c6nc(nn36)c7occc7	7.07	7.33	A1AR/A2AAR dataset
CHEMBL573780_568996	O=C(Nc1nc2nn(CCc3ccccc3)cc2c4nc(nn14)c5occc5)C(c6ccccc6)c7ccccc7	6.94	7.28	A1AR/A2AAR dataset
CHEMBL265212_430029	CCCN1C(=O)N(CC)c2nc([nH]c2C1=O)c3cnn(Cc4ccccc4)c3	6.56	6.58	A1AR/A2AAR dataset
CHEMBL578224_568986	Cn1cc2c(nc(NC(=O)C(c3ccccc3)c4ccccc4)n5nc(nc25)c6occc6)n1	6.86	6.67	A1AR/A2AAR dataset
CHEMBL575204_569005	Cn1cc2c(nc(NC(=O)Cc3ccc4ccccc4c3)n5nc(nc25)c6occc6)n1	6.72	7.11	A1AR/A2AAR dataset
CHEMBL573779_568993	CCn1cc2c(nc(NC(=O)Cc3cccs3)n4nc(nc24)c5occc5)n1	6.83	7.8	A1AR/A2AAR dataset
CHEMBL575198_568992	CCn1cc2c(nc(NC(=O)Cc3ccsc3)n4nc(nc24)c5occc5)n1	6.81	7.64	A1AR/A2AAR dataset
CHEMBL594363_591874	Cc1oc(cc1)c2cc(nc(N)n2)C(=O)NCc3ncc[nH]3	6.43	9	A1AR/A2AAR dataset
CHEMBL596308_591855	Cc1oc(cc1)c2cc(nc(N)n2)C(=O)NCc3ccc[nH]3	6.57	8.7	A1AR/A2AAR dataset
CHEMBL573089_569712	CC(C)CCn1cc2c(nc(NC(=O)Cc3c(Cl)cccc3Cl)n4nc(nc24)c5occc5)n1	6.92	7.73	A1AR/A2AAR dataset
CHEMBL574263_569706	CC(C)CCn1cc2c(nc(NC(=O)Cc3ccc(cc3)C(F)(F)F)n4nc(nc24)c5occc5)n1	7.32	8.27	A1AR/A2AAR dataset
CHEMBL572386_569725	Clc1cccc(CC(=O)Nc2nc3nn(CCc4ccccc4)cc3c5nc(nn25)c6occc6)c1	7.88	8.24	A1AR/A2AAR dataset
CHEMBL573327_569721	CC(C)CCn1cc2c(nc(NC(=O)Cc3ccc(Cl)cc3)n4nc(nc24)c5occc5)n1	7.65	8.56	A1AR/A2AAR dataset
CHEMBL576185_568641	CC(C)CCn1cc2c(nc(NC(=O)Cc3cccc(Cl)c3)n4nc(nc24)c5occc5)n1	7.86	8.73	A1AR/A2AAR dataset
CHEMBL572601_569717	CCCCn1cc2c(nc(NC(=O)Cc3ccsc3)n4nc(nc24)c5occc5)n1	7.59	8.5	A1AR/A2AAR dataset
CHEMBL555047_557010	CCCOc1cnc2c3N(CCC)C(=O)N(CCC)C(=O)c3[nH]c2c1	6.04	5.83	A1AR/A2AAR dataset
LUF6017	COc1ccc(cc1OC)c2cc(nc(N)c2C#N)c3ccccc3	7.1791420105603	6.80410034759077	A1AR/A2AAR dataset
LUF6028	NC1=NC(NC(=C1C#N)c2ccccc2)c3ccccc3	7.17069622716897	6.58838029403677	A1AR/A2AAR dataset
LUF6020	Nc1nc(SCc2ncc[nH]2)nc(c3ccccc3)c1C#N	7.08830984124614	7.0395292224657	A1AR/A2AAR dataset
LUF6032	Clc1ccc(cc1)C(=O)Nc2nc(c3ccccc3)c(C#N)c(n2)c4ccccc4	7.03479829897409	7.48280410205003	A1AR/A2AAR dataset
LUF6084	Cc1oc(cc1)c2cc(nc(N)c2C#N)c3occc3	6.98296666070122	7.83268266525182	A1AR/A2AAR dataset
LUF6073	COc1ccc(cc1)C(=O)Nc2nc(c3ccccc3)c(C#N)c(n2)c4ccccc4	6.98296666070122	6.52287874528034	A1AR/A2AAR dataset
LUF6076	Cc1ccc(cc1)C(=O)Nc2nc(c3ccccc3)c(C#N)c(n2)c4ccccc4	6.92811799269387	6.80134291304558	A1AR/A2AAR dataset
LUF5901	O=C(Nc1nc2c(CCc3ccccc23)s1)C4CCCC4	6.7594507517174	6.56224943717961	A1AR/A2AAR dataset
LUF6082	COc1ccc(cc1OC)c2cc(nc(N)c2C#N)c3occc3	6.60554831917378	7.03479829897409	A1AR/A2AAR dataset
CHEMBL3313941_1781600	Nc1ncc(C(=O)NCCc2ccccc2)c3nc(nn13)c4occc4	7.24	8.15490195998574	A1AR/A2AAR dataset
CHEMBL197669_329541	CCCCc1nc(N)c2nc(n(C)c2n1)n3nccn3	7.095	7.95860731484177	A1AR/A2AAR dataset
CHEMBL196259_329546	Cn1c(nc2c(N)nc(CCc3ccccc3)nc12)n4nccn4	7.1	7.79588001734407	A1AR/A2AAR dataset
CHEMBL259933_432057	CCCC(=O)Nc1nc(c2ccccc2)c(C#N)c(n1)c3ccc4OCOc4c3	8.08	7.67162039656126	A1AR/A2AAR dataset
CHEMBL513320_489029	Nc1nc(cc(c2ccc3OCOc3c2)c1C#N)c4occc4	7.96	7.59859945921846	A1AR/A2AAR dataset
CHEMBL455264_489242	Nc1nc(cc(c2cccs2)c1C#N)c3cccs3	7.37	7.49214412830417	A1AR/A2AAR dataset
CHEMBL261085_432263	O=C(Nc1nc(c2ccccc2)c(C#N)c(n1)c3ccccc3)C4CC4	8.03	7.34198860334289	A1AR/A2AAR dataset
CHEMBL476308_489244	Nc1nc(cc(c2ccccc2)c1C#N)c3cccs3	7.92	7.05749589383192	A1AR/A2AAR dataset
CHEMBL513519_488955	Nc1nc(cc(c2ccc(Cl)c(Cl)c2)c1C#N)c3occc3	7.17	6.71444269099223	A1AR/A2AAR dataset
CHEMBL468229_489033	Nc1nc(cc(c2cccc(OC(F)(F)F)c2)c1C#N)c3occc3	6.57	6.58169870868025	A1AR/A2AAR dataset
LUF7557	OCCCCNc1ncc(c2cccc(Cl)c2)c(n1)c3ccccc3	7.60380065290426	7.06048074738138	A1AR/A2AAR dataset
LUF5694	Nc1cc(nc(n1)c2ccccc2)c3ccccc3	7.59859945921846	6.77006231409207	A1AR/A2AAR dataset
LUF6026	O=C(Nc1nc(nc(c2ccccc2)c1C#N)c3ccccc3)C4CC4	7.5543957967264	7.30277065724028	A1AR/A2AAR dataset
LUF6052	Nc1nc(cc(c2ccccc2)c1C#N)c3occc3	7.54821356447571	7.97881070093006	A1AR/A2AAR dataset
LUF6054	Nc1nc(cc(c2occc2)c1C#N)c3cccs3	7.53610701101409	7.92081875395237	A1AR/A2AAR dataset
LUF6013	Nc1nc(cc(c2cccc(OC(F)(F)F)c2)c1C#N)c3ccccc3	7.47366072261016	7.24	A1AR/A2AAR dataset
LUF6086	COc1ccc(cc1)c2cc(nc(N)c2C#N)c3occc3	7.46470587995723	7.38721614328026	A1AR/A2AAR dataset
LUF6098	Nc1nc(cc(c2ccc(Cl)cc2)c1C#N)c3occc3	7.31515463835559	6.84163750790475	A1AR/A2AAR dataset
LUF6097	Nc1nc(cc(c2ccc(O)cc2)c1C#N)c3occc3	7.26921772433361	7.3840499483436	A1AR/A2AAR dataset
LUF7102	COc1cccc(c1)c2cnc(N)nc2c3ccccc3	7.26520017041115	6.81247927916354	A1AR/A2AAR dataset
LUF7009	Nc1ncc(c2cccc(Cl)c2)c(n1)c3ccccc3	7.25963731050576	6.92081875395237	A1AR/A2AAR dataset
LUF6123	Cc1cccc(c1)c2cc(nc(N)c2C#N)c3occc3	7.19111413264019	6.85387196432176	A1AR/A2AAR dataset
CHEMBL516770_472366	Nc1nc(c2occc2)c3nnn(Cc4ccc(N)c(O)c4)c3n1	6.6	8.8	A1AR/A2AAR dataset
CHEMBL517886_471458	Nc1nc(c2occc2)c3nnn(Cc4ccc(N)c(F)c4)c3n1	6.92	9.16	A1AR/A2AAR dataset
CHEMBL460975_471455	Nc1ccc(Cn2nnc3c(nc(N)nc23)c4occc4)cc1	6.72	8.82	A1AR/A2AAR dataset
CHEMBL461650_471382	Nc1nc(c2occc2)c3nnn(Cc4occc4)c3n1	7.11	8.06	A1AR/A2AAR dataset
CHEMBL488151_523490	CN(C)CCOc1cccc(c1)c2nc3N(C)C(=O)N(C)C(=O)c3[nH]2	6.1	6.4	A1AR/A2AAR dataset
CHEMBL488152_523491	CCN(CC)CCOc1cccc(c1)c2nc3N(C)C(=O)N(C)C(=O)c3[nH]2	4.85	7	A1AR/A2AAR dataset
CHEMBL488366_523492	CN1C(=O)N(C)c2nc([nH]c2C1=O)c3cccc(OCCN4CCCCC4)c3	5.68	6.1	A1AR/A2AAR dataset
CHEMBL488367_523493	CN1C(=O)N(C)c2nc([nH]c2C1=O)c3cccc(OCCN4CCOCC4)c3	5.68	5.85	A1AR/A2AAR dataset
CHEMBL486316_523545	CN1C(=O)N(C)c2nc([nH]c2C1=O)c3cccc(OCCN4CCCC4)c3	5.8	6.4	A1AR/A2AAR dataset
CHEMBL195001_329547	CC(C)c1nc(N)c2nc(n(C)c2n1)n3nccn3	5.64	6.04431224968649	A1AR/A2AAR dataset
CHEMBL522268_457040	COc1cccc(c1)N2C(=O)N(Cc3c(F)cccc3F)c4cnc(NCCc5cccs5)nc24	5.71	8.05	A1AR/A2AAR dataset
CHEMBL464928_458065	COc1cccc(c1)N2C(=O)N(Cc3c(F)cccc3F)c4cnc(NCc5ccccn5)nc24	5.92	7.92	A1AR/A2AAR dataset
CHEMBL523815_457997	COc1cccc(c1)N2C(=O)N(Cc3c(F)cccc3F)c4cnc(NCC5CC5)nc24	5.97	6.3	A1AR/A2AAR dataset
CHEMBL472951_457725	COc1ccccc1CN2C(=O)N(c3cccc(C)c3)c4nc(NC5CC5)ncc24	5.73	6.5	A1AR/A2AAR dataset
CHEMBL472952_457727	COc1ccccc1CN2C(=O)N(c3cccc(c3)C#N)c4nc(NC5CC5)ncc24	5.49	5.59	A1AR/A2AAR dataset
CHEMBL521742_457794	COc1cccc(c1)N2C(=O)N(Cc3ccccc3F)c4cnc(NC5CC5)nc24	6.7	7.48	A1AR/A2AAR dataset
CHEMBL522628_457922	COc1cccc(c1)N2C(=O)N(c3ccccc3OC)c4cnc(NC5CC5)nc24	5.9	5.29	A1AR/A2AAR dataset
LUF5767	CCC(C)C(=O)Nc1cc(nc(n1)c2ccccc2)c3ccccc3	8.65364702554936	6.04624030826677	A1AR/A2AAR dataset
LUF6035	Brc1c(nc(NC(=O)C2CCCC2)nc1c3ccccc3)c4ccccc4	8.62342304294349	6.55129368009492	A1AR/A2AAR dataset
CHEMBL1076587_613122	Fc1cccc(c1)c2nc(NC(=O)C3CC3)ccc2c4ccncc4	7.85	7.24	A1AR/A2AAR dataset
LUF6058	O=C(Nc1nc(c2ccccc2)c(C#N)c(n1)c3ccc4OCOc4c3)C5CCCC5	8.55284196865778	7.5654310959658	A1AR/A2AAR dataset
LUF6031	Nc1nc(c2ccccc2)c(C#N)c(n1)c3ccccc3	8.48280410205003	7.64397414280688	A1AR/A2AAR dataset
LUF6055	Nc1nc(nc(c2ccc3OCOc3c2)c1C#N)c4ccccc4	8.30980391997149	7.35359627377693	A1AR/A2AAR dataset
LUF5665	o1cccc1c2nc3c(nc(nc3[nH]2)c4ccccc4)c5ccccc5	8.28567024025477	7.74232142513081	A1AR/A2AAR dataset
LUF_5564	CCCn1c(Br)nc2c(NC3CCCC3)ncnc12	7.48280410205003	6.79588001734407	A1AR/A2AAR dataset
LUF_5601	Cn1c(Br)nc2c(N)ncnc12	6.33068311943389	6.92	A1AR/A2AAR dataset
LUF_5453	Nc1nc(Nc2ccccc2)nc3nc(nn13)c4occc4	8.1505805862031	8.45	A1AR/A2AAR dataset
LUF_5477	Nc1nc(NCC2CCCCC2)nc3nc(nn13)c4occc4	6.80134291304558	8.96	A1AR/A2AAR dataset
GIFT_162	Nc1nc(NCCc2ccc(O)cc2)nc3nc(nn13)c4occc4	6.5900668766687	8.82	A1AR/A2AAR dataset
LUF7044	Nc1ncc(c2ccc(O)c(Cl)c2)c(n1)c3ccccc3	9.34008379993015	8.88605664769316	A1AR/A2AAR dataset
LUF5978	CC(C)Cc1nc2c(cc(nc2[nH]1)c3ccccc3)c4ccccc4	9.25963731050576	6.72353819582676	A1AR/A2AAR dataset
LUF5980	CC(C)c1nc2c(cc(nc2[nH]1)c3ccccc3)c4ccccc4	9.21467016498923	6.63827216398241	A1AR/A2AAR dataset
LUF5957	C1CCC(CC1)c2nc3c(nc(nc3[nH]2)c4ccccc4)c5ccccc5	9.13667713987954	6.92775010238648	A1AR/A2AAR dataset
LUF5956	CC(C)c1nc2c(nc(nc2[nH]1)c3ccccc3)c4ccccc4	9.08618614761628	6.83003182600311	A1AR/A2AAR dataset
LUF5983	CCC(CC)c1nc2c(cc(nc2[nH]1)c3ccccc3)c4ccccc4	9.06048074738138	6.60730304674033	A1AR/A2AAR dataset
LUF5981	C1CCC(CC1)c2nc3c(cc(nc3[nH]2)c4ccccc4)c5ccccc5	9.04095860767891	6.71219827006977	A1AR/A2AAR dataset
LUF6040	O=C(Nc1nc(c2ccccc2)c(C#N)c(n1)c3ccccc3)C4CCCC4	8.93554201077308	6.79860287567955	A1AR/A2AAR dataset
LUF7111	Nc1ncc(c2ccc(O)cc2)c(n1)c3ccccc3	8.85387196432176	8.88605664769316	A1AR/A2AAR dataset
LUF6043	Brc1c(nc(NC(=O)C2CCCC2)nc1c3ccc4OCOc4c3)c5ccccc5	8.85078088734462	6.33068311943389	A1AR/A2AAR dataset
LUF6041	Nc1nc(c2ccccc2)c(C#N)c(n1)c3ccc4OCOc4c3	8.73992861201492	8.2839966563652	A1AR/A2AAR dataset
LUF6027	CCCC(=O)Nc1nc(nc(c2ccccc2)c1C#N)c3ccccc3	7.89962945488244	7.15801519540989	A1AR/A2AAR dataset
LUF7130	Nc1ncc(c2cccc(c2)C(F)(F)F)c(n1)c3ccccc3	7.86327943284359	7.0087739243075	A1AR/A2AAR dataset
LUF5976	Nc1nc(cc(c2ccccc2)c1C#N)c3ccccc3	7.86012091359876	6.89962945488244	A1AR/A2AAR dataset
LUF6069	O=C(Nc1cc(nc(n1)c2ccccc2)c3ccc4OCOc4c3)C5CC5	7.84466396253494	7.15989390554324	A1AR/A2AAR dataset
LUF5730	CCCC(=O)Nc1cc(nc(n1)c2ccccc2)c3ccccc3	7.75448733218585	6.9072793553159	A1AR/A2AAR dataset
LUF5970	o1cccc1c2nc(c3ccccc3)c4nc[nH]c4n2	7.70774392864352	7.76700388960785	A1AR/A2AAR dataset
LUF6006	Nc1nc(cc(c2ccccc2)c1C#N)c3cccc(O)c3	7.69680394257951	6.76447155309245	A1AR/A2AAR dataset
LUF5963	c1ccc(cc1)c2nc(c3ccccc3)c4nc([nH]c4n2)c5ccccc5	7.67985371388895	7.17848647159523	A1AR/A2AAR dataset
LUF6081	Nc1nc(cc(c2cccs2)c1C#N)c3ccccc3	7.61083391563547	7.26600071346161	A1AR/A2AAR dataset
LUF5747	O=C(Nc1nc(cc(n1)c2ccccc2)c3ccccc3)C4CC4	7.60380065290426	6.64187471472335	A1AR/A2AAR dataset
LUF5984	CC(C)(C)c1nc2c(cc(nc2[nH]1)c3ccccc3)c4ccccc4	8.26121944151563	5.97674754036629	A1AR/A2AAR dataset
LUF6039	Nc1nc(cc(c2occc2)c1C#N)c3ccccc3	8.23507701535011	7.71444269099223	A1AR/A2AAR dataset
LUF6045	CCC(CC)C(=O)Nc1nc(c2ccccc2)c(C#N)c(n1)c3ccccc3	8.19314197048118	7.26360349772336	A1AR/A2AAR dataset
LUF5737	CC(C)C(=O)Nc1nc(cc(n1)c2ccccc2)c3ccccc3	8.05207638016827	5.82798119057544	A1AR/A2AAR dataset
LUF5745	CCC(=O)Nc1cc(nc(n1)c2ccccc2)c3ccccc3	8.02227639471115	7.08618614761628	A1AR/A2AAR dataset
LUF6024	Nc1nc(nc(c2ccccc2)c1C#N)c3ccccc3	7.96657624451305	7.72124639904717	A1AR/A2AAR dataset
aan46	CCCN1C(=O)N(CCC)c2nc([nH]c2C1=O)c3ccc(OCC(=O)NCCN)cc3	7.95860731484177	8.07428571428571	A1AR/A2AAR dataset
LUF5751	O=C(Nc1nc(cc(n1)c2ccccc2)c3ccccc3)C4CCCC4	7.94309514866353	5.80354745829661	A1AR/A2AAR dataset
LUF7112	Nc1ncc(c2ccc(O)c(O)c2)c(n1)c3ccccc3	7.93930215964639	8.32790214206428	A1AR/A2AAR dataset
CHEMBL3114150_1617116	CC(C)n1cc2c(Cl)nc(NC(=O)c3ccc(C)cc3)nc2n1	5.39	5.96	A1AR/A2AAR dataset
CHEMBL487765_516453	CC(=O)Nc1cc(nc(n1)n2nc(C)cc2C)c3ccccc3	6.54	7.06	A1AR/A2AAR dataset
CHEMBL487569_516531	COc1cc(OC)cc(c1)c2cc(NC(=O)C)nc(n2)n3nc(C)cc3C	7.66	9.71	A1AR/A2AAR dataset
CHEMBL486131_516535	COc1cncc(c1)c2cc(NC(=O)CN3CCOCC3)nc(n2)n4nc(C)cc4C	6.03	8.4	A1AR/A2AAR dataset
CHEMBL519549_516614	COC(=O)Nc1cc(nc(n1)n2nc(C)cc2C)c3cncc(OC)c3	6.11	8.13	A1AR/A2AAR dataset
CHEMBL65976_101593	Cn1cnc2c(N)ncnc12	4.92	5.16	A1AR/A2AAR dataset
CHEMBL304009_102004	CCn1cnc2c(N)ncnc12	5.13	5.66	A1AR/A2AAR dataset
CHEMBL468633_476369	CCn1c(Br)nc2c(N)ncnc12	6.55	7.28	A1AR/A2AAR dataset
CHEMBL475023_476370	CCCn1cnc2c(N)ncnc12	5.03	5.02	A1AR/A2AAR dataset
CHEMBL67199_101867	CC(C)n1cnc2c(N)ncnc12	5.37	5.39	A1AR/A2AAR dataset
CHEMBL448396_476373	CC(C)n1cnc2ncnc(N)c12	4.7	4.92	A1AR/A2AAR dataset
CHEMBL466044_476375	CCC(C)n1cnc2c(N)ncnc12	4.47	4.8	A1AR/A2AAR dataset
CHEMBL509367_476377	CCC(C)n1c(Br)nc2c(N)ncnc12	5.51	6.41	A1AR/A2AAR dataset
CHEMBL474207_476450	CC(C)Cn1c(Br)nc2c(N)ncnc12	5.31	5.22	A1AR/A2AAR dataset
CHEMBL505089_476453	CCCCn1c(Br)nc2c(N)ncnc12	5.5	6.14	A1AR/A2AAR dataset
CHEMBL267200_427095	Nc1nc(c2cc[nH]n2)c3cnn(Cc4ccccc4F)c3n1	5.79	7.8	A1AR/A2AAR dataset
CHEMBL402103_427143	CS(=O)(=O)c1ccc(Cn2ncc3c(nc(N)nc23)c4occc4)cc1	5.95	6.47	A1AR/A2AAR dataset
CHEMBL256344_427142	Nc1nc(c2occc2)c3cnn(Cc4ccc(cc4)C(F)(F)F)c3n1	7.33	8.22	A1AR/A2AAR dataset
CHEMBL257984_427192	Nc1nc(c2occc2)c3cnn(Cc4cccc(c4)C(=O)O)c3n1	5.2	5.88	A1AR/A2AAR dataset
CHEMBL256360_427239	Nc1nc(c2occc2)c3cnn(Cc4cccc(c4)[N+](=O)[O-])c3n1	6.3	8.4	A1AR/A2AAR dataset
CHEMBL256361_427241	COC(=O)c1cccc(Cn2ncc3c(nc(N)nc23)c4occc4)c1	6.11	8.4	A1AR/A2AAR dataset
CHEMBL401973_427281	COc1cccc(Cn2ncc3c(nc(N)nc23)c4occc4)c1	6.55	8.7	A1AR/A2AAR dataset
CHEMBL257757_427285	Nc1nc(c2occc2)c3cnn(Cc4cccc(Cl)c4)c3n1	6.69	9	A1AR/A2AAR dataset
CHEMBL469119_479343	CN1C(=O)N(C)c2cc([nH]c2C1=O)c3ccc(COC(=O)Nc4ccc(F)cc4)cc3	7.75	7.14	A1AR/A2AAR dataset
CHEMBL513681_479429	CN1C(=O)N(C)c2cc([nH]c2C1=O)c3ccc(COC(=O)Nc4ccsc4)cc3	8	7.98	A1AR/A2AAR dataset
CHEMBL487553_516845	COC1CCN(CC1)c2cccc(n2)c3cc(NC(=O)C)nc(n3)n4nc(C)cc4C	7.09	9.38	A1AR/A2AAR dataset
CHEMBL486745_516457	COc1cccc(c1F)c2cc(NC(=O)C)nc(n2)n3nc(C)cc3C	6.96	9.22	A1AR/A2AAR dataset
CHEMBL487572_516692	CN(C)c1cccc(n1)c2cc(NC(=O)C)nc(n2)n3nc(C)cc3C	7.09	9.22	A1AR/A2AAR dataset
CHEMBL486162_516777	CN1CCN(CC1)c2cccc(n2)c3cc(NC(=O)C)nc(n3)n4nc(C)cc4C	6.92	9.15	A1AR/A2AAR dataset
CHEMBL520229_516690	CC(=O)Nc1cc(nc(n1)n2nc(C)cc2C)c3cccc(n3)N4CCOCC4	6.89	9.08	A1AR/A2AAR dataset
CHEMBL521223_516846	CC(=O)Nc1cc(nc(n1)n2nc(C)cc2C)c3cccc(n3)N4CCC(O)CC4	6.33	8.72	A1AR/A2AAR dataset
CHEMBL520036_516776	CC(=O)Nc1cc(nc(n1)n2nc(C)cc2C)c3cccc(n3)N4CCCOCC4	6.55	8.64	A1AR/A2AAR dataset
CHEMBL260338_427335	CN(C)c1nc(c2occc2)c3cnn(CCc4ccccc4)c3n1	5.14	5.72	A1AR/A2AAR dataset
CHEMBL260337_427334	OCCNc1nc(c2occc2)c3cnn(CCc4ccccc4)c3n1	6.76	6.87	A1AR/A2AAR dataset
CHEMBL407049_427337	Nc1nc(c2occc2)c3cnn(CCCc4ccccc4)c3n1	7.77	8.4	A1AR/A2AAR dataset
CHEMBL151071_251378	Nc1ncnc2c1nc(Br)n2Cc3ccccc3	5.17	5.22	A1AR/A2AAR dataset
CHEMBL503376_476679	Nc1ncnc2c1nc(Br)n2CCc3ccccc3	4.92	5.31	A1AR/A2AAR dataset
CHEMBL508561_476455	Nc1ncnc2c1nc(Br)n2CCC=C	5.31	5.8	A1AR/A2AAR dataset
CHEMBL455493_476520	Nc1ncnc2c1ncn2C3CCC3	5.06	5.32	A1AR/A2AAR dataset
CHEMBL515419_476521	Nc1ncnc2c1nc(Br)n2C3CCC3	5.66	6.18	A1AR/A2AAR dataset
CHEMBL294590_101358	Nc1ncnc2c1ncn2C3CCCC3	5	5.75	A1AR/A2AAR dataset
CHEMBL449924_476522	Nc1ncnc2c1nc(Br)n2C3CCCC3	6	5.72	A1AR/A2AAR dataset
CHEMBL516238_476452	Nc1ncnc2c1nc(Br)n2C3CCCCC3	5.34	4.82	A1AR/A2AAR dataset
CHEMBL95897_160040	Nc1ncnc2c1ncn2CCO	4.54	4.96	A1AR/A2AAR dataset
CHEMBL474058_476604	Nc1ncnc2c1nc(Br)n2CCO	5.82	6.21	A1AR/A2AAR dataset
CHEMBL526134_509934	COc1ccc(cc1)N2N=C3N(C2=O)c4ccccc4N=C3NC(=O)c5ccncc5	6.11	6.4	A1AR/A2AAR dataset
CHEMBL507754_513653	CCCN1C(=O)N(CCC)c2c(O)c([nH]c2C1=O)c3ccc(cc3)S(=O)(=O)C	7.2	7.55	A1AR/A2AAR dataset
CHEMBL456125_512447	CCCN1C(=O)N(CCC)c2c(O)c([nH]c2C1=O)c3ccc(OCC(=O)Nc4ccc(Br)cc4)cc3	7.1	7	A1AR/A2AAR dataset
CHEMBL506179_512448	CCCN1C(=O)N(CCC)c2c(O)c([nH]c2C1=O)c3ccc(OCC(=O)N4CCN(Cc5ccccc5)CC4)cc3	6.65	7.04	A1AR/A2AAR dataset
CHEMBL516154_513433	CCCN1C(=O)N(CCC)c2c(O)c([nH]c2C1=O)c3ccccc3	7.08	7.3	A1AR/A2AAR dataset
CHEMBL460384_495634	CC(=O)N1CCC(CC1)Nc2nc(c3occc3)c(s2)C(=O)c4ccccc4	5.91	6.34	A1AR/A2AAR dataset
CHEMBL456033_495759	CN(Cc1ccccc1)c2nc(c3occc3)c(s2)C(=O)c4ccccc4	5.02	5.55	A1AR/A2AAR dataset
CHEMBL475147_457661	COc1ccccc1CN2C(=O)N(c3ccccc3)c4nc(NC5CC5)ncc24	6.35	6.39	A1AR/A2AAR dataset
CHEMBL538629_556427	Nc1nc(cc(n1)c2occc2)C(=O)NCc3ccccc3	7.24	8.12	A1AR/A2AAR dataset
CHEMBL550636_561747	Nc1nc(cc(n1)c2occc2)C(=O)NCc3cccc(F)c3	7.41	8.32	A1AR/A2AAR dataset
CHEMBL467655_472215	Nc1nc(c2cnn[nH]2)c3nnn(Cc4ccccc4F)c3n1	5.53	6.4	A1AR/A2AAR dataset
CHEMBL449469_472212	Cc1cnc(s1)c2nc(N)nc3c2nnn3Cc4ccccc4F	7.07	8.07	A1AR/A2AAR dataset
CHEMBL461857_471446	Cc1oc(cc1)c2nc(N)nc3c2nnn3Cc4ccccc4F	7.72	8.68	A1AR/A2AAR dataset
CHEMBL461656_472291	Nc1nc(c2occc2)c3nnn(Cc4cccc(c4)C(=O)O)c3n1	5.38	6.08	A1AR/A2AAR dataset
CHEMBL504495_476608	CC(O)Cn1cnc2c(N)ncnc12	4.54	5.51	A1AR/A2AAR dataset
CHEMBL475617_476610	CC(O)Cn1c(Br)nc2c(N)ncnc12	5.54	5.96	A1AR/A2AAR dataset
CHEMBL505633_476677	Nc1ncnc2c1nc(Br)n2CC(O)CO	4.8	5.4	A1AR/A2AAR dataset
CHEMBL561244_554688	Nc1nc(cc(n1)c2occc2)C(=O)NCc3ccc(F)cc3	6.85	7.7	A1AR/A2AAR dataset
CHEMBL554623_558133	Nc1nc(cc(n1)c2occc2)C(=O)NCc3cccc(Cl)c3	7.91	8.43	A1AR/A2AAR dataset
CHEMBL552511_563417	Nc1nc(cc(n1)c2occc2)C(=O)NCc3ccc(Cl)cc3	7.1	7.76	A1AR/A2AAR dataset
CHEMBL549477_563426	COc1cccc(CNC(=O)c2cc(nc(N)n2)c3occc3)c1	7.33	8.22	A1AR/A2AAR dataset
CHEMBL561645_554696	COc1ccc(CNC(=O)c2cc(nc(N)n2)c3occc3)cc1	6.8	7.1	A1AR/A2AAR dataset
CHEMBL564142_554704	Nc1nc(cc(n1)c2occc2)C(=O)NCc3ccncc3	5.87	6.41	A1AR/A2AAR dataset
CHEMBL145767_239090	COc1ccc(NC(=O)Nc2nc3n[nH]cc3c4nc(nn24)c5occc5)cc1	6.35	6.28	A1AR/A2AAR dataset
CHEMBL344724_238878	CC(C)(C)n1cc2c(nc(NC(=O)Nc3cccc(Cl)c3)n4nc(nc24)c5occc5)n1	5.99	6.1	A1AR/A2AAR dataset
CHEMBL146658_239341	Nc1nc2nn(CCc3cccc4ccccc34)cc2c5nc(nn15)c6occc6	6.46	6.05	A1AR/A2AAR dataset
CHEMBL359044_239616	CC(C)CCn1cc2c(nc(NC(=O)Nc3cccc(Cl)c3)n4nc(nc24)c5occc5)n1	7	6.94	A1AR/A2AAR dataset
CHEMBL134566_224681	O=C(Cc1ccccc1)Nc2nc3nn(CCCc4ccccc4)cc3c5nc(nn25)c6occc6	7.13	7.22	A1AR/A2AAR dataset
CHEMBL435022_224970	CC(C)CCn1cc2c(nc(NC(=O)COc3ccccc3)n4nc(nc24)c5occc5)n1	7.26	7.42	A1AR/A2AAR dataset
CHEMBL138593_225083	O=C(COc1ccccc1)Nc2nc3nn(CCCc4ccccc4)cc3c5nc(nn25)c6occc6	7.3	7.35	A1AR/A2AAR dataset
CHEMBL335950_224478	O=C(Cc1cccc2ccccc12)Nc3nc4nn(CCCc5ccccc5)cc4c6nc(nn36)c7occc7	6.02333333333333	6.31	A1AR/A2AAR dataset
CHEMBL541455_224752	O=C(Cc1ccccc1)Nc2nc3nn(CCc4ccccc4)cc3c5nc(nn25)c6occc6	6.905	7.29	A1AR/A2AAR dataset
CHEMBL136689_227480	COc1ccc(CCCn2ncc3c2nc(N)n4nc(nc34)c5occc5)cc1	6.95	8.96166666666667	A1AR/A2AAR dataset
CHEMBL315150_137534	CC(C)CCn1cc2c(nc(N)n3nc(nc23)c4occc4)n1	8.7	9.11	A1AR/A2AAR dataset
CHEMBL145623_239583	CC(=CCn1cc2c(nc(N)n3nc(nc23)c4occc4)n1)C	8.27	9.1	A1AR/A2AAR dataset
CHEMBL378959_346693	c1ccc(cc1)c2nc(c3ccccc3)c4[nH]c(nc4n2)c5ccccc5	7.68	7.18	A1AR/A2AAR dataset
CHEMBL442333_23244	C1CCC(C1)c2nc3c(Nc4ccccc4)[nH]c5ccccc5c3n2	5.47	5.5	A1AR/A2AAR dataset
CHEMBL210380_348942	Cc1ccc(Nc2[nH]c3ccccc3c4nc(nc24)C5CCCC5)cc1	5.42	5.28	A1AR/A2AAR dataset
CHEMBL279898_26237	CCCN1C(=O)NC(=O)c2[nH]cnc12	4.37	4.295	A1AR/A2AAR dataset
CHEMBL209831_349221	CCCN1C(=O)N(CCC)c2[nH]c(nc2C1=O)c3cnn(c3)c4ccccc4	6.11	6.25	A1AR/A2AAR dataset
CHEMBL210319_349212	CCCN1C(=O)N(CCC)c2[nH]c(nc2C1=O)c3cnn(CCCc4ccccc4)c3	7.11	6.66	A1AR/A2AAR dataset
CHEMBL254725_422410	CCCN1C(=O)N(CCC)c2nc([nH]c2C1=O)c3cnn(Cc4ccccc4)c3	7.12	6.54	A1AR/A2AAR dataset
CHEMBL208920_349753	CC(C)CN1C(=O)N(CC(C)C)c2[nH]c(nc2C1=O)c3cnn(Cc4cccc(c4)C(F)(F)F)c3	5.51	5.37	A1AR/A2AAR dataset
CHEMBL378743_349729	CC(C)CN1C(=O)N(CC(C)C)c2[nH]c(nc2C1=O)c3cnn(Cc4cccc(F)c4)c3	6.08	5.89	A1AR/A2AAR dataset
CHEMBL16894_18402	CCCCn1cc2c(nc(N)n3nc(nc23)c4occc4)n1	7.85	8.8	A1AR/A2AAR dataset
CHEMBL276738_18353	Nc1nc2n[nH]cc2c3nc(nn13)c4occc4	6.85	7.7	A1AR/A2AAR dataset
CHEMBL142562_238160	Clc1cccc(NC(=O)Nc2nc3n[nH]cc3c4nc(nn24)c5occc5)c1	6.62	6.61	A1AR/A2AAR dataset
CHEMBL145734_239157	COc1ccc(NC(=O)Nc2nc3nn(CCc4cccc5ccccc45)cc3c6nc(nn26)c7occc7)cc1	5.61	5.49	A1AR/A2AAR dataset
CHEMBL414620_239174	CC(C)(C)n1cc2c(nc(N)n3nc(nc23)c4occc4)n1	6.76	7.35	A1AR/A2AAR dataset
CHEMBL165083_275548	CCn1cc2c(nc(NC(=O)Nc3ccc4OCOc4c3)n5nc(nc25)c6occc6)n1	6.1	6.24	A1AR/A2AAR dataset
CHEMBL358735_239617	COc1ccc(NC(=O)Nc2nc3nn(CCC(C)C)cc3c4nc(nn24)c5occc5)cc1	6.76	7.19	A1AR/A2AAR dataset
CHEMBL575197_568991	O=C(Cc1cccs1)Nc2nc3nn(CCc4ccccc4)cc3c5nc(nn25)c6occc6	7.73	8.06	A1AR/A2AAR dataset
CHEMBL3797666_2083693	Cc1oc(cc1)c2nc(N)c3nn(Cc4ccccc4F)cc3n2	6.51	7.24	A1AR/A2AAR dataset
CHEMBL352192_275945	CCCCn1cc2c(nc(NC(=O)Nc3ccc4OCOc4c3)n5nc(nc25)c6occc6)n1	6.39	6.43	A1AR/A2AAR dataset
CHEMBL165620_275392	CCCCn1cc2c(nc(NC(=O)Nc3ccc(F)cc3)n4nc(nc24)c5occc5)n1	6.5	7.3	A1AR/A2AAR dataset
CHEMBL353299_276096	CCCn1cc2c(nc(NC(=O)Nc3ccc(Cl)c(Cl)c3)n4nc(nc24)c5occc5)n1	6.21	6.4	A1AR/A2AAR dataset
CHEMBL282888_28631	Nc1nc2c(cnn2CCCc3ccc4OC(CO)(CO)Oc4c3)c5nc(nn15)c6occc6	6.37	9.72	A1AR/A2AAR dataset
CHEMBL22881_27906	Nc1nc2c(cnn2CCc3ccc(cc3)S(=O)(=O)NCC(=O)O)c4nc(nn14)c5occc5	5.03	7.3	A1AR/A2AAR dataset
CHEMBL278605_29170	Nc1nc2c(cnn2CCCc3ccc(cc3)S(=O)(=O)O)c4nc(nn14)c5occc5	6.86	6.85	A1AR/A2AAR dataset
CHEMBL279062_28137	CCOC(=O)[C@@H]1Oc2ccc(CCCn3ncc4c3nc(N)n5nc(nc45)c6occc6)cc2O1	5.75	8.26	A1AR/A2AAR dataset
CHEMBL165073_275347	CCn1cc2c(nc(NC(=O)Cc3ccccc3)n4nc(nc24)c5occc5)n1	6.15	6.48	A1AR/A2AAR dataset
CHEMBL141550_238684	Clc1cccc(NC(=O)Nc2nc3ccc(Cl)cc3c4nc(nn24)c5occc5)c1	8.09	8.02	A1AR/A2AAR dataset
CHEMBL167915_275848	CCCCn1cc2c(nc(NC(=O)Nc3ccc(cc3)[N+](=O)[O-])n4nc(nc24)c5occc5)n1	6.23	6.3	A1AR/A2AAR dataset
CHEMBL341376_224852	Cn1cc2c(nc(NC(=O)Cc3ccccc3)n4nc(nc24)c5occc5)n1	6.15	6.37	A1AR/A2AAR dataset
CHEMBL355415_275849	CCCn1cc2c(nc(NC(=O)Nc3ccc(cc3)[N+](=O)[O-])n4nc(nc24)c5occc5)n1	5.92	5.95	A1AR/A2AAR dataset
CHEMBL349716_275115	CCCCn1cc2c(nc(NC(=O)Nc3ccccc3Cl)n4nc(nc24)c5occc5)n1	6.55	7	A1AR/A2AAR dataset
CHEMBL216750_361791	CCCN1C(=O)N(CCC)c2[nH]c(nc2C1=O)[C@H]3CC4C[C@@H]3[C@H]5O[C@@H]45	7.92	5.78	A1AR/A2AAR dataset
CHEMBL198054_331782	CSc1cccc2[nH]c(nc12)c3cnc4ccccc4n3	8.68	5.52	A1AR/A2AAR dataset
CHEMBL61259_89682	CCn1c(nc2c(N)ncnc12)C#Cc3ccccc3	5.89	6.22	A1AR/A2AAR dataset
CHEMBL189192_312150	Cn1nc(c(CN2CCN(CC2)c3nc(N)n4nc(nc4n3)c5occc5)c1Cl)C(F)(F)F	5	7	A1AR/A2AAR dataset
CHEMBL350042_274548	CCCn1cc2c(nc(NC(=O)Nc3ccccc3Cl)n4nc(nc24)c5occc5)n1	6.52	6.92	A1AR/A2AAR dataset
CHEMBL164647_276167	CCn1cc2c(nc(NC(=O)Nc3ccccc3OC)n4nc(nc24)c5occc5)n1	6.52	6.88	A1AR/A2AAR dataset
CHEMBL386974_361768	CCCN1C(=O)N(CCC)c2[nH]c(nc2C1=O)[C@@]34CC[C@@](CCC(=O)O)(CC3)CC4	8.13	5.19	A1AR/A2AAR dataset
CHEMBL354161_276224	Cn1cc2c(nc(NC(=O)Nc3ccc(cc3)[N+](=O)[O-])n4nc(nc24)c5occc5)n1	5.95	6.16	A1AR/A2AAR dataset
CHEMBL386777_361690	CCCN1C(=O)N(CCC)c2[nH]c(nc2C1=O)[C@@]34CC[C@@](CC3)(CC4)C(=O)NCC(=O)O	7.31	5.1	A1AR/A2AAR dataset
CHEMBL220684_368939	Nc1nc(cc(c2ccccc2Cl)c1C#N)c3ccccc3	6.62	7.05	A1AR/A2AAR dataset
CHEMBL534489_549353	Cn1cc2c(nc(NC(=O)Nc3cccnc3)n4nc(nc24)c5occc5)n1	6.625	6.855	A1AR/A2AAR dataset
CHEMBL534936_549360	Cn1cc2c(nc(NC(=O)Nc3ccccn3)n4nc(nc24)c5occc5)n1	6.63	6.8	A1AR/A2AAR dataset
CHEMBL3088336_1605823	COc1ccc(Nc2nc3c(Cl)ncnc3s2)cc1	4.94	5.45	A1AR/A2AAR dataset
CHEMBL210649_349358	CCCN1C(=O)N(CCC)c2[nH]c(nc2C1=O)c3cnn(Cc4ccccc4F)c3	7.72	7.22	A1AR/A2AAR dataset
CHEMBL251869_422416	CCCN1C(=O)N(CCC)c2nc([nH]c2C1=O)c3cnn(Cc4cccc(F)c4)c3	6.77	6.64	A1AR/A2AAR dataset
CHEMBL438823_361735	CCCN1C(=O)N(CCC)c2[nH]c(nc2C1=O)[C@@]34CC[C@@](CC3)(CC4)C(=O)OC	8.05	6.04	A1AR/A2AAR dataset
CHEMBL441530_349948	CC(C)CN1C(=O)N(CC(C)C)c2[nH]c(nc2C1=O)c3cnn(Cc4ccccc4)c3	6.21	5.96	A1AR/A2AAR dataset
CHEMBL383201_349138	CCCCN1C(=O)N(CCCC)c2[nH]c(nc2C1=O)c3cnn(Cc4ccccc4)c3	5.85	6.05	A1AR/A2AAR dataset
CHEMBL210808_349105	CCN1C(=O)N(CC)c2[nH]c(nc2C1=O)c3cnn(Cc4cccc(c4)C(F)(F)F)c3	6.24	6.35	A1AR/A2AAR dataset
CHEMBL217076_361761	CCCN1C(=O)N(CCC)c2[nH]c(nc2C1=O)[C@@]34CC[C@@](CC3)(CC4)\C=C\C(=O)O	8.02	5.48	A1AR/A2AAR dataset
CHEMBL208824_349422	CN1C(=O)N(C)c2[nH]c(nc2C1=O)c3cnn(Cc4cccc(c4)C(F)(F)F)c3	6	6.16	A1AR/A2AAR dataset
CHEMBL378598_349067	CCCN1C(=O)N(CCC)c2[nH]c(nc2C1=O)c3cnn(Cc4cc(ccc4Cl)C(F)(F)F)c3	5.92	5.85	A1AR/A2AAR dataset
CHEMBL209174_349410	CCCN1C(=O)N(CCC)c2[nH]c(nc2C1=O)c3cnn(Cc4cc(Cl)ccc4Cl)c3	6.72	7.16	A1AR/A2AAR dataset
CHEMBL210609_349751	CCCN1C(=O)N(CCC)c2[nH]c(nc2C1=O)c3cnn(Cc4cccc(C)c4F)c3	6.41	6.34	A1AR/A2AAR dataset
CHEMBL210213_349727	CCCN1C(=O)N(CCC)c2[nH]c(nc2C1=O)c3cnn(Cc4cccc(Cl)c4F)c3	6.28	6.06	A1AR/A2AAR dataset
CHEMBL210212_349726	CCCN1C(=O)N(CCC)c2[nH]c(nc2C1=O)c3cnn(Cc4ccc(F)c(F)c4)c3	6.77	6.55	A1AR/A2AAR dataset
CHEMBL207434_349136	CCCN1C(=O)N(CCC)c2[nH]c(nc2C1=O)c3cnn(Cc4ccc(cc4)C(F)(F)F)c3	7.39	6.82	A1AR/A2AAR dataset
CHEMBL208110_349288	CCCN1C(=O)N(CCC)c2[nH]c(nc2C1=O)c3cnn(Cc4ccccc4C(F)(F)F)c3	7.36	6.64	A1AR/A2AAR dataset
CHEMBL379474_349287	CCCN1C(=O)N(CCC)c2[nH]c(nc2C1=O)c3cnn(Cc4ccc(F)cc4)c3	7.64	6.92	A1AR/A2AAR dataset
CHEMBL207529_346317	C1CCC(CC1)c2nc3[nH]c(nc(c4ccccc4)c3n2)c5ccccc5	9.14	6.93	A1AR/A2AAR dataset
CHEMBL204780_346423	CC(C)c1nc2[nH]c(nc(c3ccccc3)c2n1)c4ccccc4	9.09	6.83	A1AR/A2AAR dataset
CHEMBL376920_368945	Cc1ccc(cc1)c2cc(nc(N)c2C#N)c3ccccc3	6.56	6.93	A1AR/A2AAR dataset
CHEMBL375164_368946	COc1cc(ccc1O)c2cc(nc(N)c2C#N)c3ccc(O)cc3	7.03	6.82	A1AR/A2AAR dataset
CHEMBL223828_368947	Nc1nc(cc(c2ccc(Cl)cc2)c1C#N)c3ccccc3	6.72	6.7	A1AR/A2AAR dataset
CHEMBL222201_368953	CCOc1cc(ccc1O)c2cc(nc(N)c2C#N)c3ccc(O)cc3	7.38	6.57	A1AR/A2AAR dataset
CHEMBL375764_368954	Nc1nc(cc(c2ccc(Cl)cc2)c1C#N)c3ccccc3Cl	5.76	6.4	A1AR/A2AAR dataset
CHEMBL373827_368931	CSc1nc(N)nc(n1)c2cccc(c2)c3ccc4[nH]ccc4c3	6.66	7.51	A1AR/A2AAR dataset
CHEMBL210642_351379	COc1ccc(cc1)N2N=C3N(C2=O)c4cccc(N)c4N=C3NC(=O)C	5.57	5.96	A1AR/A2AAR dataset
CHEMBL16488_17773	O=C(NC1=Nc2ccccc2N3C(=O)N(N=C13)c4ccccc4)c5ccccc5	7.06	7.06	A1AR/A2AAR dataset
CHEMBL210747_349243	CCCN1C(=O)N(CCC)c2[nH]c(nc2C1=O)c3cnn(Cc4ccccc4C)c3	7.66	7.29	A1AR/A2AAR dataset
CHEMBL378570_349510	CCCN1C(=O)N(CCC)c2[nH]c(nc2C1=O)c3cnn(Cc4cccc(C)c4)c3	7.32	7.18	A1AR/A2AAR dataset
CHEMBL380219_349102	CCCN1C(=O)N(CCC)c2[nH]c(nc2C1=O)c3cnn(Cc4ccccc4OC)c3	7.23	6.85	A1AR/A2AAR dataset
CHEMBL210150_349103	CCCN1C(=O)N(CCC)c2[nH]c(nc2C1=O)c3cnn(Cc4cccc(OC)c4)c3	7.47	7.16	A1AR/A2AAR dataset
CHEMBL210683_349382	CCCN1C(=O)N(CCC)c2[nH]c(nc2C1=O)c3cnn(Cc4ccc(OC)cc4)c3	7.16	7.22	A1AR/A2AAR dataset
CHEMBL378652_349698	CCCN1C(=O)N(CCC)c2[nH]c(nc2C1=O)c3cnn(Cc4ccccc4Cl)c3	7.23	7.31	A1AR/A2AAR dataset
CHEMBL210938_349699	CCCN1C(=O)N(CCC)c2[nH]c(nc2C1=O)c3cnn(Cc4cccc(Cl)c4)c3	7.51	7.1	A1AR/A2AAR dataset
CHEMBL1161797_643336	OC(=O)Nc1nc(c2cccc(c2)C#N)c(s1)n3cncn3	5.55	5.25	A1AR/A2AAR dataset
CHEMBL195140_326593	N#Cc1cccc(c1)c2nc(Nc3ccccn3)sc2n4cncn4	5.75	5.7	A1AR/A2AAR dataset
CHEMBL193977_326544	N#Cc1cccc(c1)c2nc(Nc3cccnc3)sc2n4cncn4	5.82	5.59	A1AR/A2AAR dataset
CHEMBL365172_326413	N#Cc1cccc(c1)c2nc(Nc3ccncc3)sc2n4cncn4	5.42	5.38	A1AR/A2AAR dataset
CHEMBL2113094_1385345	N#Cc1cccc(c1)c2nc(Nc3cnccn3)sc2n4cncn4	5.68	5.45	A1AR/A2AAR dataset
CHEMBL372182_326482	N#Cc1cccc(c1)c2nc(Nc3cccnc3)sc2n4ccnc4	6.25	5.57	A1AR/A2AAR dataset
CHEMBL2115302_1387253	Cc1cccnc1Nc2nc(c3cccc(c3)C#N)c(s2)n4ccnc4	8.1	5.57	A1AR/A2AAR dataset
CHEMBL197103_326531	Cc1cccc(Nc2nc(c3cccc(c3)C#N)c(s2)n4ccnc4C)n1	6.65	6.76	A1AR/A2AAR dataset
CHEMBL198760_327834	Cc1ccc2c(O)c(Cc3ccccc3)cnc2n1	5.38	5.48	A1AR/A2AAR dataset
CHEMBL200278_335186	CCCN1C(=O)N(CCC)c2[nH]c(nc2C1=O)c3cnn(Cc4onc(n4)c5ccccc5OC)c3	5.72	5.8	A1AR/A2AAR dataset
CHEMBL372084_335214	CCCN1C(=O)N(CCC)c2[nH]c(nc2C1=O)c3cnn(Cc4onc(n4)c5ccc(Cl)cc5)c3	6.13	5.75	A1AR/A2AAR dataset
CHEMBL200779_335213	CCCN1C(=O)N(CCC)c2[nH]c(nc2C1=O)c3cnn(Cc4onc(n4)c5ccccc5)c3	6.43	5.96	A1AR/A2AAR dataset
CHEMBL446698_315718	C1CN(CCO1)c2ccc(Nc3nc(NC4CC5CCC4C5)c6[nH]cnc6n3)cc2	4.47	4.41	A1AR/A2AAR dataset
CHEMBL188592_316084	C1CCC(CC1)Nc2[nH]c(Nc3ccccc3)nc4ncnc24	5.56	5.77	A1AR/A2AAR dataset
CHEMBL366216_315868	CN(C)c1ccc(Nc2nc(NC3CCCCC3)c4[nH]cnc4n2)cc1	5.41	5.22	A1AR/A2AAR dataset
CHEMBL187458_315663	C1CCCC(CC1)Nc2[nH]c(Nc3ccccc3)nc4ncnc24	5.76	5.39	A1AR/A2AAR dataset
CHEMBL2113046_1385297	C1CC2CC1CC2Nc3nc(Nc4ccccc4)nc5[nH]cnc35	5.65	5.11	A1AR/A2AAR dataset
CHEMBL363419_316004	C1CCC(CC1)Nc2[nH]c(Oc3ccccc3)nc4ncnc24	4.59	4.8	A1AR/A2AAR dataset
CHEMBL191270_315849	C1CCC(CC1)Nc2[nH]c(Sc3ccccc3)nc4ncnc24	5.52	4.85	A1AR/A2AAR dataset
CHEMBL188967_315710	Cn1cnc2c(NC3CCCCC3)nc(Nc4ccccc4)nc12	5.73	5.92	A1AR/A2AAR dataset
CHEMBL188958_315854	Cn1cnc2c(NC3CCCCCC3)nc(Nc4ccccc4)nc12	5.71	5.53	A1AR/A2AAR dataset
CHEMBL361826_302651	CCCN1C(=O)N(CCC)c2[nH]c(nc2C1=O)c3ccc(OCc4noc(n4)c5ccccc5OC)cc3	6.995	6.585	A1AR/A2AAR dataset
CHEMBL190_381693	CN1C(=O)N(C)c2nc[nH]c2C1=O	5.45428571428571	5.516	A1AR/A2AAR dataset
CHEMBL178662_302755	CCCN1C(=O)N(CCC)c2[nH]c(nc2C1=O)c3ccc(OCc4noc(n4)c5ccc(cc5)C(F)(F)F)cc3	5.29	5.31	A1AR/A2AAR dataset
CHEMBL406807_433066	COc1nc2ccccc2n3nc(nc13)c4occc4	6.48	6.4	A1AR/A2AAR dataset
CHEMBL262089_433093	OCCN(CCO)c1nc2ccccc2n3nc(nc13)c4occc4	7.23	6.96	A1AR/A2AAR dataset
CHEMBL271606_440547	CN(C)[C@H]1CCN(CC(=O)Nc2cc(nc(n2)c3oc(C)cc3)n4nc(C)cc4C)C1	6.03	8.43	A1AR/A2AAR dataset
CHEMBL272679_439974	CN1CCC(CC(=O)Nc2cc(nc(n2)c3oc(C)cc3)n4nc(C)cc4C)CC1	5.99	8.27	A1AR/A2AAR dataset
CHEMBL406921_439975	Cc1oc(cc1)c2nc(NC(=O)CN3CCCOCC3)cc(n2)n4nc(C)cc4C	6.2	8.22	A1AR/A2AAR dataset
CHEMBL409459_440013	CN(C)CC1CCN(CC(=O)Nc2cc(nc(n2)c3oc(C)cc3)n4nc(C)cc4C)CC1	6.42	8.54	A1AR/A2AAR dataset
CHEMBL409419_440058	CN1CCCN(CC(=O)Nc2cc(nc(n2)c3oc(C)cc3)n4nc(C)cc4C)CC1	5.68	8	A1AR/A2AAR dataset
CHEMBL409420_440061	CCN1CCN(CC(=O)Nc2cc(nc(n2)c3oc(C)cc3)n4nc(C)cc4C)CC1	5.73	7.96	A1AR/A2AAR dataset
CHEMBL405696_442033	CN1C2C(Nc3cccnc23)C(=O)N(C)C1=O	6.42	6.05	A1AR/A2AAR dataset
CHEMBL113_16485	CN1C(=O)N(C)c2ncn(C)c2C1=O	4.33625	4.85333333333333	A1AR/A2AAR dataset
CHEMBL272185_441973	Oc1c(Br)cc2[nH]c3cnccc3c2c1Br	5.13	5.31	A1AR/A2AAR dataset
CHEMBL183183_302666	CCCN1C(=O)N(CCC)c2[nH]c(nc2C1=O)c3ccc(OCc4onc(n4)c5ccccc5C(F)(F)F)cc3	6.33	5.5	A1AR/A2AAR dataset
CHEMBL371436_325322	COc1cccc(Cn2cnc3c(nc(N)nc23)c4occc4)c1	5.78	8.035	A1AR/A2AAR dataset
CHEMBL424827_325102	Nc1nc(c2occc2)c3ncn(Cc4ccc(cc4)C(F)(F)F)c3n1	5.48	7.955	A1AR/A2AAR dataset
CHEMBL371615_324981	Nc1nc(c2occc2)c3ncn(Cc4c(F)cccc4F)c3n1	6.21	8.435	A1AR/A2AAR dataset
CHEMBL294223_430911	CCCN1C(=O)N(C)C(=O)c2[nH]c(cc12)c3ccc(OCC(=O)N4CCC(CC4)(c5ccccc5)c6ccccc6)cc3	6.17	5.45	A1AR/A2AAR dataset
CHEMBL1079803_612963	Clc1cnccc1c2ccc(NC(=O)C3CC3)nc2c4occc4	6.6	6.83	A1AR/A2AAR dataset
CHEMBL409514_430913	CCCN1C(=O)N(CCC)c2cc([nH]c2C1=O)c3ccc(OCC(=O)N4CCN(Cc5ccccc5)CC4)cc3	7.37	6.59	A1AR/A2AAR dataset
CHEMBL259105_430691	CN1C(=O)N(C)c2cc([nH]c2C1=O)c3ccc(OCC(=O)N4CCc5ccccc5C4)cc3	6.44	6.37	A1AR/A2AAR dataset
CHEMBL407351_441997	CN1C2C(N(C)c3cccnc23)C(=O)N(C)C1=O	4.87	5.16	A1AR/A2AAR dataset
CHEMBL408895_442001	CN1C2C(Nc3cnccc23)C(=O)N(C)C1=O	4.93	5	A1AR/A2AAR dataset
CHEMBL271106_439401	CCCSc1nc(NC(=O)C)cc(OCc2ccccc2Cl)n1	5.74	5.38	A1AR/A2AAR dataset
CHEMBL261345_432966	Nc1nc2ccccc2n3nc(nc13)c4occc4	8.25	7.95	A1AR/A2AAR dataset
CHEMBL263372_433000	O=C(CCc1ccccc1)Nc2nc3ccccc3n4nc(nc24)c5occc5	7.9	7.2	A1AR/A2AAR dataset
CHEMBL411319_432999	O=C(Cc1ccccc1)Nc2nc3ccccc3n4nc(nc24)c5occc5	7.2	6.8	A1AR/A2AAR dataset
CHEMBL411482_433031	CC(=O)Nc1nc2ccccc2n3nc(nc13)c4occc4	6.95	6.7	A1AR/A2AAR dataset
CHEMBL259430_433030	C(Oc1nc2ccccc2n3nc(nc13)c4occc4)c5cocc5	6.27	6.24	A1AR/A2AAR dataset
CHEMBL424161_275114	CCCCn1cc2c(nc(NC(=O)Nc3ccc(Cl)cc3)n4nc(nc24)c5occc5)n1	6.52	6.96	A1AR/A2AAR dataset
CHEMBL350261_274549	CCCn1cc2c(nc(NC(=O)Nc3cccc(OC)c3)n4nc(nc24)c5occc5)n1	6.56	6.95	A1AR/A2AAR dataset
CHEMBL344501_238512	Cn1cc2c(nc(NC(=O)Nc3cccc(Cl)c3)n4nc(nc24)c5occc5)n1	6.46	5.92	A1AR/A2AAR dataset
CHEMBL194728_329537	Cn1c(nc2c(N)ncnc12)n3nccn3	9.4	7.33	A1AR/A2AAR dataset
CHEMBL194290_329540	Cc1nc(N)c2nc(n(C)c2n1)n3nccn3	7.98	7.15	A1AR/A2AAR dataset
CHEMBL196258_329545	CCCCCc1nc(N)c2nc(n(C)c2n1)n3nccn3	7.58	8.48	A1AR/A2AAR dataset
CHEMBL198942_329553	CCCc1nc(N)c2nc(n(C)c2n1)n3nccn3	6.58	7.08	A1AR/A2AAR dataset
CHEMBL427178_327843	Cc1ccc2c(S)c(Cc3ccccc3)cnc2n1	5.06	5.04	A1AR/A2AAR dataset
CHEMBL195357_327850	Cc1ccc2c(O)c(Cc3ccccc3Cl)cnc2n1	5.38	6.01	A1AR/A2AAR dataset
CHEMBL197359_327895	COc1ccc(CNC(=O)c2cnc3nc(C)ccc3c2O)cc1	5.36	5.62	A1AR/A2AAR dataset
CHEMBL3763434_2068973	Nc1nc(C(=O)NCc2cccc3NCCOc23)c4cccc(F)c4n1	6.87	7.67	A1AR/A2AAR dataset
CHEMBL3114164_1617130	CC(C)n1cc2c(Cl)nc(NC(=O)Cc3ccccc3)nc2n1	5.72	5.33	A1AR/A2AAR dataset
CHEMBL200370_335170	CCCN1C(=O)N(CCC)c2[nH]c(nc2C1=O)c3cnn(Cc4onc(n4)c5ccccc5Cl)c3	5.6	5.6	A1AR/A2AAR dataset
CHEMBL348975_275493	CCn1cc2c(nc(NC(=O)Nc3ccc(C)cc3)n4nc(nc24)c5occc5)n1	6.58	7.52	A1AR/A2AAR dataset
CHEMBL164275_275471	CCn1cc2c(nc(NC(=O)Nc3ccc(Cl)c(Cl)c3)n4nc(nc24)c5occc5)n1	6.28	6.45	A1AR/A2AAR dataset
CHEMBL357663_238903	COc1ccc(NC(=O)Nc2nc3nn(cc3c4nc(nn24)c5occc5)C(C)(C)C)cc1	6.1	6.26	A1AR/A2AAR dataset
CHEMBL165224_274949	Cn1cc2c(nc(NC(=O)Nc3ccc4OCOc4c3)n5nc(nc25)c6occc6)n1	5.99	6.17	A1AR/A2AAR dataset
CHEMBL423934_239176	CCCCn1cc2c(nc(NC(=O)Nc3cccc(Cl)c3)n4nc(nc24)c5occc5)n1	6.61	7.02	A1AR/A2AAR dataset
CHEMBL144979_238713	COc1ccc(NC(=O)Nc2nc3ccc(Cl)cc3c4nc(nn24)c5occc5)cc1	8.12	8.03	A1AR/A2AAR dataset
CHEMBL132806_224751	CC(C)CCn1cc2c(nc(NC(=O)Cc3ccccc3)n4nc(nc24)c5occc5)n1	6.7	7.24	A1AR/A2AAR dataset
CHEMBL336217_224930	CC(C)CCn1cc2c(nc(NC(=O)Cc3cccc4ccccc34)n5nc(nc25)c6occc6)n1	6.85	7.38	A1AR/A2AAR dataset
CHEMBL168018_276123	CCCn1cc2c(nc(NC(=O)Nc3ccccc3)n4nc(nc24)c5occc5)n1	6.75	7.21	A1AR/A2AAR dataset
CHEMBL352707_275977	CCCCn1cc2c(nc(NC(=O)Nc3ccc(Cl)c(Cl)c3)n4nc(nc24)c5occc5)n1	6.15	6.31	A1AR/A2AAR dataset
CHEMBL350830_275395	CCCCn1cc2c(nc(NC(=O)Nc3ccc(Br)cc3)n4nc(nc24)c5occc5)n1	6.52	7.18	A1AR/A2AAR dataset
CHEMBL166301_274615	CCCn1cc2c(nc(NC(=O)Nc3ccc4OCOc4c3)n5nc(nc25)c6occc6)n1	6.08	6.18	A1AR/A2AAR dataset
CHEMBL384139_361716	CCCN1C(=O)N(CCC)c2[nH]c(nc2C1=O)[C@@H]3CC[C@@H](CO)CC3	7.39	6.5	A1AR/A2AAR dataset
CHEMBL450341_361643	CCCN1C(=O)N2C[C@@H](CC)N=C2c3[nH]c(nc13)C45CCC(O)(CC4)CC5	7.66	5.36	A1AR/A2AAR dataset
CHEMBL349611_275346	CCCCn1cc2c(nc(NC(=O)Nc3ccccc3OC)n4nc(nc24)c5occc5)n1	6.7	7.04	A1AR/A2AAR dataset
CHEMBL165560_274550	CCCn1cc2c(nc(NC(=O)Nc3ccccc3OC)n4nc(nc24)c5occc5)n1	6.6	7	A1AR/A2AAR dataset
CHEMBL164325_275721	CCCCn1cc2c(nc(NC(=O)Nc3cccc(OC)c3)n4nc(nc24)c5occc5)n1	6.61	7.02	A1AR/A2AAR dataset
CHEMBL372580_331843	CCc1nc2c3[nH]c(C)nc3c4[nH]c(CC)nc4c2[nH]1	6.02	6.48	A1AR/A2AAR dataset
CHEMBL198779_331780	Cc1cccc2[nH]c(nc12)c3cnc4ccccc4n3	5.1	6.08	A1AR/A2AAR dataset
CHEMBL198008_331789	CCSc1cccc2[nH]c(nc12)c3cnc4ccccc4n3	9.3	5.46	A1AR/A2AAR dataset
CHEMBL200451_334902	CCCN1C(=O)N(CCC)c2[nH]c(nc2C1=O)c3cnn(Cc4cc(on4)c5ccc(cc5)C(F)(F)F)c3	5.64	5.77	A1AR/A2AAR dataset
CHEMBL427016_335024	CCCN1C(=O)N(CCC)c2[nH]c(nc2C1=O)c3cnn(Cc4cc(on4)c5ccc(Cl)cc5)c3	6.27	5.92	A1AR/A2AAR dataset
CHEMBL252245_422926	CCCN1C(=O)N(CCC)c2nc([nH]c2C1=O)c3cnn(Cc4cc(on4)c5ccccc5)c3	5.82	6.38	A1AR/A2AAR dataset
CHEMBL372951_335264	CCCN1C(=O)N(CCC)c2[nH]c(nc2C1=O)c3cnn(Cc4noc(n4)c5ccccc5OC)c3	6.03	5.47	A1AR/A2AAR dataset
CHEMBL199732_335292	CCCN1C(=O)N(CCC)c2[nH]c(nc2C1=O)c3cnn(Cc4noc(n4)c5ccccc5Cl)c3	6.2	5.6	A1AR/A2AAR dataset
CHEMBL252045_422925	CCCN1C(=O)N(CCC)c2nc([nH]c2C1=O)c3cnn(Cc4noc(n4)c5ccccc5)c3	6	5.75	A1AR/A2AAR dataset
CHEMBL200349_335246	CCCN1C(=O)N(CCC)c2[nH]c(nc2C1=O)c3cnn(Cc4onc(n4)c5ccc(C)cc5)c3	5.59	5.52	A1AR/A2AAR dataset
CHEMBL2030706_1342763	O=C1N2C(=NN=C1c3occc3)N(CCc4ccccc4)c5ccccc25		7.8	A2AAR bioactivity dataset
CHEMBL3677916_2010992	Fc1ccc2ncc(c3nn(Cc4ccccc4)c5cc(ccc35)C(=O)N6CCCCCC6)n2c1		7.47	A2AAR bioactivity dataset
CHEMBL3677907_2010983	CCN(C1CCCCC1)C(=O)c2ccc(nc2)C(=O)c3cnc4ccccn34		6.58	A2AAR bioactivity dataset
CHEMBL3677906_2010982	CCN(C1CCCCC1)C(=O)c2ccc(cc2)C(=O)c3cnc4ccc(Br)cn34		6.97	A2AAR bioactivity dataset
CHEMBL3133076_1625166	CCCc1cc2C(=O)C(=COc2cc1O)c3csc(C)n3		7.5	A2AAR bioactivity dataset
CHEMBL3133069_1625159	Cc1csc(n1)C2=COc3cc(OCCCC#C)cc(C)c3C2=O		7.6	A2AAR bioactivity dataset
CHEMBL3133070_1625160	Cc1csc(n1)C2=COc3cccc(C)c3C2=O		6.5	A2AAR bioactivity dataset
CHEMBL3133068_1625158	Cc1csc(n1)C2=COc3cc(OCC4CC4)cc(C)c3C2=O		7.1	A2AAR bioactivity dataset
CHEMBL3133077_1625167	CCc1cc2C(=O)C(=COc2cc1O)c3csc(C)n3		7.3	A2AAR bioactivity dataset
CHEMBL3133073_1625163	CCCCCc1cc2C(=O)C(=COc2cc1O)c3nc(C)cs3		7.7	A2AAR bioactivity dataset
CHEMBL2030686_1342743	CC(=O)Oc1cc(C)c2C(=O)C(=COc2c1)c3nc(C)cs3		7.485	A2AAR bioactivity dataset
CHEMBL3133072_1625162	CCCc1cc2C(=O)C(=COc2cc1O)c3nc(C)cs3		7.6	A2AAR bioactivity dataset
CHEMBL1380622_804506	CCc1cc2C(=O)C(=COc2cc1O)c3nc(C)cs3		7.1	A2AAR bioactivity dataset
CHEMBL3133067_1625157	CCOC(=O)COc1cc(C)c2C(=O)C(=COc2c1)c3nc(C)cs3		7	A2AAR bioactivity dataset
CHEMBL2030687_1342744	CCCc1cc2C(=O)C(=COc2cc1OC(=O)C)c3nc(C)cs3		8.505	A2AAR bioactivity dataset
CHEMBL3133075_1625165	CCOc1cc2OC=C(C(=O)c2cc1CC)c3nc(C)cs3		7.4	A2AAR bioactivity dataset
CHEMBL2030688_1342745	CCc1cc2C(=O)C(=COc2cc1OCC(=O)OC(C)C)c3nc(C)cs3		7.82	A2AAR bioactivity dataset
CHEMBL394064_402805	NC1=Nc2ccc(Cl)cc2N3N1N=C(C3=O)c4ccccc4		8.33	A2AAR bioactivity dataset
CHEMBL235076_402807	NC1=Nc2ccc(Cl)cc2N3N1N=C(C3=O)c4ccc(Cl)cc4		7.17	A2AAR bioactivity dataset
CHEMBL235071_402798	NC1=Nc2ccccc2N3N1N=C(C3=O)c4ccc(F)cc4		7.7	A2AAR bioactivity dataset
CHEMBL1077915_618337	CC(Nc1nc(C(=O)c2ccc(C)s2)c3sccc3n1)c4ccccn4		6.93	A2AAR bioactivity dataset
CHEMBL392136_402808	Cc1ccc(cc1)C2=NN3N(C2=O)c4cc(Cl)ccc4N=C3N		8.64	A2AAR bioactivity dataset
CHEMBL464928_458065	COc1cccc(c1)N2C(=O)N(Cc3c(F)cccc3F)c4cnc(NCc5ccccn5)nc24		7.92	A2AAR bioactivity dataset
CHEMBL2377084_1558928	Cc1nc(cs1)c2nc(N)c3cc(Cc4ccccc4)sc3n2		7.24	A2AAR bioactivity dataset
CHEMBL3260729_1745680	Fc1ccc2ncc(C(=O)c3ccc(cc3)C(=O)N4CCCCCC4)n2c1		7.92	A2AAR bioactivity dataset
CHEMBL3763234_2068966	Nc1nc(C(=O)NCCc2ccccn2)c3cccc(F)c3n1		7.85	A2AAR bioactivity dataset
CHEMBL2030704_1342761	Clc1ccc(cc1)N2C3=NN=C(C(=O)N3c4ccccc24)c5occc5		7.3	A2AAR bioactivity dataset
CHEMBL2377234_1559079	CC(c1ccccc1)c2cc3c(N)nc(nc3s2)c4nc(C)cs4		7	A2AAR bioactivity dataset
CHEMBL3763766_2068968	C[C@@H](NC(=O)c1nc(N)nc2c(F)cccc12)c3cccc4cccnc34		8.17	A2AAR bioactivity dataset
CHEMBL3763668_2068969	C[C@H](NC(=O)c1nc(N)nc2c(F)cccc12)c3cccc4cccnc34		6.9	A2AAR bioactivity dataset
CHEMBL3677915_2010991	Cn1nc(c2cnc3ccc(F)cn23)c4ccc(cc14)C(=O)N5CCCCCCC5		8.52	A2AAR bioactivity dataset
CHEMBL3677913_2010989	Cn1nc(c2cnc3ccc(F)cn23)c4ccc(cc14)C(=O)N5CCCCCC5		8.4	A2AAR bioactivity dataset
CHEMBL3222094_1728511	Cc1csc(n1)c2nc(N)c3cc(CN4CCOCC4)sc3n2		6.68	A2AAR bioactivity dataset
CHEMBL3677908_2010984	CCN(C1CCCCC1)C(=O)c2ccc(cc2Cl)C(=O)c3cnc4ccc(F)cn34		7.47	A2AAR bioactivity dataset
CHEMBL3799771_2083670	Nc1nc(CCCc2ccccc2)nc3cn(nc13)c4ccccc4O		6.62	A2AAR bioactivity dataset
CHEMBL3799249_2083675	Nc1nc(nc2cn(nc12)c3ccccc3O)c4occc4		7.05	A2AAR bioactivity dataset
CHEMBL3317565_1782202	Nc1nc(Cc2ccccc2F)nc3cn(nc13)c4ccccc4		6.81	A2AAR bioactivity dataset
CHEMBL3317579_1782216	Nc1nc(CCCc2cccc(O)c2)nc3cn(nc13)c4ccccc4		6.84	A2AAR bioactivity dataset
[truncated: 5,859 more rows]
