# Supplementary material for: Quantitative prediction of selectivity between the A1 and A2A adenosine receptors
Source: J Cheminform. 2020 May 13;12:33. doi: 10.1186/s13321-020-00438-3 (PMC7222572; doi:10.1186/s13321-020-00438-3)
Supplement: Supplementary file 4 — Additional file 4. KNIME workflow to train the selectivity-window model. [file 13321_2020_438_MOESM4_ESM.knwf]

Archive with 62 entries (62 files):
- Selectivity-window_regression_model/Math Formula (#36)/settings.xml
- Selectivity-window_regression_model/Math Formula (#19)/settings.xml
- Selectivity-window_regression_model/Random Forest Predictor _Regression_ (#6)/settings.xml
- Selectivity-window_regression_model/Random Forest Predictor _Regression_ (#12)/settings.xml
- Selectivity-window_regression_model/Column Filter (#16)/settings.xml
- Selectivity-window_regression_model/Column Rename (#15)/port_1/spec.xml
- Selectivity-window_regression_model/Column Rename (#15)/port_1/data.xml
- Selectivity-window_regression_model/Column Rename (#15)/settings.xml
- Selectivity-window_regression_model/Joiner (#18)/settings.xml
- Selectivity-window_regression_model/Math Formula (#24)/settings.xml
- Selectivity-window_regression_model/Math Formula (#27)/settings.xml
- Selectivity-window_regression_model/Scorer (#39)/settings.xml
- Selectivity-window_regression_model/Math Formula (#23)/settings.xml
- Selectivity-window_regression_model/Partitioning (#5)/settings.xml
- Selectivity-window_regression_model/Math Formula (#29)/settings.xml
- Selectivity-window_regression_model/Random Forest Learner _Regression_ (#12)/settings.xml
- Selectivity-window_regression_model/Math Formula (#31)/settings.xml
- Selectivity-window_regression_model/Column Filter (#7)/settings.xml
- Selectivity-window_regression_model/Math Formula (#32)/settings.xml
- Selectivity-window_regression_model/Scorer (#40)/settings.xml
- Selectivity-window_regression_model/.artifacts/openapi-input-parameters.json
- Selectivity-window_regression_model/.artifacts/workflow-configuration.json
- Selectivity-window_regression_model/.artifacts/workflow-configuration-representation.json
- Selectivity-window_regression_model/Math Formula (#33)/settings.xml
- Selectivity-window_regression_model/Scorer (#41)/settings.xml
- Selectivity-window_regression_model/Math Formula (#30)/settings.xml
- Selectivity-window_regression_model/Math Formula (#15)/settings.xml
- Selectivity-window_regression_model/Rule_based Row Filter (#6)/port_1/spec.xml
- Selectivity-window_regression_model/Rule_based Row Filter (#6)/port_1/data.zip
- Selectivity-window_regression_model/Rule_based Row Filter (#6)/port_1/data.xml
- Selectivity-window_regression_model/Rule_based Row Filter (#6)/settings.xml
- Selectivity-window_regression_model/workflow.svg
- Selectivity-window_regression_model/Random Forest Learner _Regression_ (#9)/settings.xml
- Selectivity-window_regression_model/.project
- Selectivity-window_regression_model/Scorer (#35)/settings.xml
- Selectivity-window_regression_model/Random Forest Learner _Regression_ (#3)/settings.xml
- Selectivity-window_regression_model/Random Forest Learner _Regression_ (#10)/settings.xml
- Selectivity-window_regression_model/Math Formula (#22)/settings.xml
- Selectivity-window_regression_model/Math Formula (#28)/settings.xml
- Selectivity-window_regression_model/Math Formula (#26)/settings.xml
- Selectivity-window_regression_model/Scorer (#38)/settings.xml
- Selectivity-window_regression_model/File Reader (#42)/settings.xml
- Selectivity-window_regression_model/Table Viewer (#13)/settings.xml
- Selectivity-window_regression_model/Math Formula (#25)/settings.xml
- Selectivity-window_regression_model/RDKit From Molecule (#14)/settings.xml
- Selectivity-window_regression_model/Math Formula (#34)/settings.xml
- Selectivity-window_regression_model/Math Formula (#11)/port_1/spec.xml
- Selectivity-window_regression_model/Math Formula (#11)/port_1/data.zip
- Selectivity-window_regression_model/Math Formula (#11)/port_1/data.xml
- Selectivity-window_regression_model/Math Formula (#11)/settings.xml
- Selectivity-window_regression_model/.knimeLock
- Selectivity-window_regression_model/Scorer (#20)/settings.xml
- Selectivity-window_regression_model/Column Filter (#17)/settings.xml
- Selectivity-window_regression_model/Random Forest Predictor _Regression_ (#13)/settings.xml
- Selectivity-window_regression_model/File Reader (#1)/port_1/spec.xml
- Selectivity-window_regression_model/File Reader (#1)/port_1/data.zip
- Selectivity-window_regression_model/File Reader (#1)/port_1/data.xml
- Selectivity-window_regression_model/File Reader (#1)/settings.xml
- Selectivity-window_regression_model/Math Formula (#37)/settings.xml
- Selectivity-window_regression_model/.savedWithData
- Selectivity-window_regression_model/workflow.knime
- Selectivity-window_regression_model/Column Filter (#14)/settings.xml
