# Supplementary material for: Quantitative prediction of selectivity between the A1 and A2A adenosine receptors
Source: J Cheminform. 2020 May 13;12:33. doi: 10.1186/s13321-020-00438-3 (PMC7222572; doi:10.1186/s13321-020-00438-3)
Supplement: Supplementary file 4 — Additional file 4. KNIME workflow to train the selectivity-window model. [file 13321_2020_438_MOESM4_ESM.knwf › Selectivity-window_regression_model/Math Formula (#24)/settings.xml]

<?xml version="1.0" encoding="UTF-8"?>
<config xmlns="http://www.knime.org/2008/09/XMLConfig" xmlns:xsi="http://www.w3.org/2001/XMLSchema-instance" xsi:schemaLocation="http://www.knime.org/2008/09/XMLConfig http://www.knime.org/XMLConfig_2008_09.xsd" key="settings.xml">
<entry key="node_file" type="xstring" value="settings.xml"/>
<config key="flow_stack"/>
<config key="internal_node_subsettings">
<entry key="memory_policy" type="xstring" value="CacheSmallInMemory"/>
</config>
<config key="model">
<entry key="expression" type="xstring" value="$Prediction (A1_min_A2A)$&gt; -2 &amp;&amp; $Prediction (A1_min_A2A)$&lt; -1%%00010"/>
<entry key="replaced_column" type="xstring" value="predicted_class_semi-selective"/>
<entry key="append_column" type="xboolean" value="false"/>
<entry key="convert_to_int" type="xboolean" value="false"/>
</config>
<config key="nodeAnnotation">
<entry key="text" type="xstring" value="Predicted semi-selective"/>
<entry key="bgcolor" type="xint" value="16777215"/>
<entry key="x-coordinate" type="xint" value="1200"/>
<entry key="y-coordinate" type="xint" value="179"/>
<entry key="width" type="xint" value="120"/>
<entry key="height" type="xint" value="13"/>
<entry key="alignment" type="xstring" value="CENTER"/>
<entry key="borderSize" type="xint" value="0"/>
<entry key="borderColor" type="xint" value="16777215"/>
<entry key="defFontSize" type="xint" value="11"/>
<entry key="annotation-version" type="xint" value="20151123"/>
<config key="styles"/>
</config>
<entry key="customDescription" type="xstring" isnull="true" value=""/>
<entry key="state" type="xstring" value="IDLE"/>
<entry key="factory" type="xstring" value="org.knime.ext.jep.JEPNodeFactory"/>
<entry key="node-name" type="xstring" value="Math Formula"/>
<entry key="node-bundle-name" type="xstring" value="KNIME Math Expression Node"/>
<entry key="node-bundle-symbolic-name" type="xstring" value="org.knime.ext.jep"/>
<entry key="node-bundle-vendor" type="xstring" value="KNIME AG, Zurich, Switzerland"/>
<entry key="node-bundle-version" type="xstring" value="4.1.0.v201911291238"/>
<entry key="node-feature-name" type="xstring" value="KNIME Math Expression (JEP)"/>
<entry key="node-feature-symbolic-name" type="xstring" value="org.knime.features.ext.jep.feature.group"/>
<entry key="node-feature-vendor" type="xstring" value="KNIME AG, Zurich, Switzerland"/>
<entry key="node-feature-version" type="xstring" value="4.1.0.v201911291238"/>
<config key="factory_settings"/>
<entry key="name" type="xstring" value="Math Formula"/>
<entry key="hasContent" type="xboolean" value="false"/>
<entry key="isInactive" type="xboolean" value="false"/>
<config key="ports">
<config key="port_1">
<entry key="index" type="xint" value="1"/>
<entry key="port_dir_location" type="xstring" isnull="true" value=""/>
</config>
</config>
<config key="filestores">
<entry key="file_store_location" type="xstring" isnull="true" value=""/>
<entry key="file_store_id" type="xstring" isnull="true" value=""/>
</config>
</config>
