# Supplementary material for: Quantitative prediction of selectivity between the A1 and A2A adenosine receptors
Source: J Cheminform. 2020 May 13;12:33. doi: 10.1186/s13321-020-00438-3 (PMC7222572; doi:10.1186/s13321-020-00438-3)
Supplement: Supplementary file 4 — Additional file 4. KNIME workflow to train the selectivity-window model. [file 13321_2020_438_MOESM4_ESM.knwf › Selectivity-window_regression_model/.artifacts/openapi-input-parameters.json]

{
    "type": "object",
    "properties": {
        "column-filter-14": {
            "type": "object",
            "properties": {
                "columns": {
                    "type": "array",
                    "items": {
                        "type": "string",
                        "default": "ID"
                    }
                }
            },
            "description": "Enter Description",
            "example": {
                "columns": [
                    "ID",
                    "A1_minus_A2A",
                    "Prediction (A1_min_A2A)"
                ]
            }
        },
        "column-filter-7": {
            "type": "object",
            "properties": {
                "columns": {
                    "type": "array",
                    "items": {
                        "type": "string",
                        "default": "ID"
                    }
                }
            },
            "description": "Enter Description",
            "example": {
                "columns": [
                    "ID",
                    "A1_minus_A2A",
                    "Prediction (selectivity-window)",
                    "Prediction (selectivity-window) (Prediction Variance)"
                ]
            }
        }
    }
}
