# Supplementary material for: Quantitative prediction of selectivity between the A1 and A2A adenosine receptors
Source: J Cheminform. 2020 May 13;12:33. doi: 10.1186/s13321-020-00438-3 (PMC7222572; doi:10.1186/s13321-020-00438-3)
Supplement: Supplementary file 4 — Additional file 4. KNIME workflow to train the selectivity-window model. [file 13321_2020_438_MOESM4_ESM.knwf › Selectivity-window_regression_model/Random Forest Learner _Regression_ (#3)/settings.xml]

<?xml version="1.0" encoding="UTF-8"?>
<config xmlns="http://www.knime.org/2008/09/XMLConfig" xmlns:xsi="http://www.w3.org/2001/XMLSchema-instance" xsi:schemaLocation="http://www.knime.org/2008/09/XMLConfig http://www.knime.org/XMLConfig_2008_09.xsd" key="settings.xml">
<entry key="node_file" type="xstring" value="settings.xml"/>
<config key="flow_stack"/>
<config key="internal_node_subsettings">
<entry key="memory_policy" type="xstring" value="CacheSmallInMemory"/>
</config>
<config key="model">
<entry key="targetColumn" type="xstring" value="A1_minus_A2A"/>
<entry key="seed" type="xstring" value="1576163100278"/>
<entry key="maxLevels" type="xint" value="1000"/>
<entry key="minNodeSize" type="xint" value="-1"/>
<entry key="minChildSize" type="xint" value="-1"/>
<entry key="dataFraction" type="xdouble" value="1.0"/>
<entry key="isDataSelectionWithReplacement" type="xboolean" value="true"/>
<entry key="hardCodedRootColumn" type="xstring" isnull="true" value=""/>
<entry key="columnSamplingMode" type="xstring" value="SquareRoot"/>
<entry key="columnFractionPerTree" type="xdouble" value="1.0"/>
<entry key="columnAbsolutePerTree" type="xint" value="10"/>
<entry key="isUseDifferentAttributesAtEachNode" type="xboolean" value="true"/>
<entry key="nrModels" type="xint" value="1000"/>
<entry key="splitCriterion" type="xstring" value="InformationGainRatio"/>
<entry key="missingValueHandling" type="xstring" value="XGBoost"/>
<entry key="useAverageSplitPoints" type="xboolean" value="true"/>
<entry key="useBinaryNominalSplits" type="xboolean" value="true"/>
<entry key="fingerprintColumn" type="xstring" isnull="true" value=""/>
<config key="columnFilterConfig">
<entry key="filter-type" type="xstring" value="STANDARD"/>
<config key="included_names">
<entry key="array-size" type="xint" value="2032"/>
<entry key="0" type="xstring" value="Num_Atoms"/>
<entry key="1" type="xstring" value="Num_RotatableBonds"/>
<entry key="2" type="xstring" value="Num_Rings"/>
<entry key="3" type="xstring" value="Num_AromaticRings"/>
<entry key="4" type="xstring" value="Num_H_Acceptors"/>
<entry key="5" type="xstring" value="Num_H_Donors"/>
<entry key="6" type="xstring" value="ALogP"/>
<entry key="7" type="xstring" value="Molecular_Weight"/>
<entry key="8" type="xstring" value="CM#FCFP_6#-1151914249"/>
<entry key="9" type="xstring" value="CM#FCFP_6#-453677277"/>
<entry key="10" type="xstring" value="CM#FCFP_6#4427049"/>
<entry key="11" type="xstring" value="CM#FCFP_6#-1695756380"/>
<entry key="12" type="xstring" value="CM#FCFP_6#203677720"/>
<entry key="13" type="xstring" value="CM#FCFP_6#991735244"/>
<entry key="14" type="xstring" value="CM#FCFP_6#1294255210"/>
<entry key="15" type="xstring" value="CM#FCFP_6#1426409825"/>
<entry key="16" type="xstring" value="CM#FCFP_6#730557100"/>
<entry key="17" type="xstring" value="CM#FCFP_6#690481386"/>
<entry key="18" type="xstring" value="CM#FCFP_6#690511177"/>
<entry key="19" type="xstring" value="CM#FCFP_6#-1564473960"/>
<entry key="20" type="xstring" value="CM#FCFP_6#136597326"/>
<entry key="21" type="xstring" value="CM#FCFP_6#-1272798659"/>
<entry key="22" type="xstring" value="CM#FCFP_6#551522463"/>
<entry key="23" type="xstring" value="CM#FCFP_6#1872154524"/>
<entry key="24" type="xstring" value="CM#FCFP_6#1069584379"/>
<entry key="25" type="xstring" value="CM#FCFP_6#-124655670"/>
<entry key="26" type="xstring" value="CM#FCFP_6#2121970718"/>
<entry key="27" type="xstring" value="CM#FCFP_6#-1539132615"/>
<entry key="28" type="xstring" value="CM#FCFP_6#307419094"/>
<entry key="29" type="xstring" value="CM#FCFP_6#-2093839777"/>
<entry key="30" type="xstring" value="CM#FCFP_6#-1861645784"/>
<entry key="31" type="xstring" value="CM#FCFP_6#-793183656"/>
<entry key="32" type="xstring" value="CM#FCFP_6#-1272768868"/>
<entry key="33" type="xstring" value="CM#FCFP_6#32"/>
<entry key="34" type="xstring" value="CM#FCFP_6#-1151884458"/>
<entry key="35" type="xstring" value="CM#FCFP_6#-2049666792"/>
<entry key="36" type="xstring" value="CM#FCFP_6#178336375"/>
<entry key="37" type="xstring" value="CM#FCFP_6#1"/>
<entry key="38" type="xstring" value="CM#FCFP_6#443128565"/>
<entry key="39" type="xstring" value="CM#FCFP_6#332760439"/>
<entry key="40" type="xstring" value="CM#FCFP_6#-620155118"/>
<entry key="41" type="xstring" value="CM#FCFP_6#869465857"/>
<entry key="42" type="xstring" value="CM#FCFP_6#-332197802"/>
<entry key="43" type="xstring" value="CM#FCFP_6#675769755"/>
<entry key="44" type="xstring" value="CM#FCFP_6#71476542"/>
<entry key="45" type="xstring" value="CM#FCFP_6#1036089772"/>
<entry key="46" type="xstring" value="CM#FCFP_6#-1778550482"/>
<entry key="47" type="xstring" value="CM#FCFP_6#-183184598"/>
<entry key="48" type="xstring" value="CM#FCFP_6#-1698724694"/>
<entry key="49" type="xstring" value="CM#FCFP_6#1674451008"/>
<entry key="50" type="xstring" value="CM#FCFP_6#566058135"/>
<entry key="51" type="xstring" value="CM#FCFP_6#136627117"/>
<entry key="52" type="xstring" value="CM#FCFP_6#-1441698921"/>
<entry key="53" type="xstring" value="CM#FCFP_6#-639331893"/>
<entry key="54" type="xstring" value="CM#FCFP_6#367998008"/>
<entry key="55" type="xstring" value="CM#FCFP_6#551850122"/>
<entry key="56" type="xstring" value="CM#FCFP_6#1103326653"/>
<entry key="57" type="xstring" value="CM#FCFP_6#-81552569"/>
<entry key="58" type="xstring" value="CM#FCFP_6#3"/>
<entry key="59" type="xstring" value="CM#FCFP_6#-1549163031"/>
<entry key="60" type="xstring" value="CM#FCFP_6#136120670"/>
<entry key="61" type="xstring" value="CM#FCFP_6#-1772438668"/>
<entry key="62" type="xstring" value="CM#FCFP_6#9"/>
<entry key="63" type="xstring" value="CM#FCFP_6#19"/>
<entry key="64" type="xstring" value="CM#FCFP_6#-1366739366"/>
<entry key="65" type="xstring" value="CM#FCFP_6#1605114244"/>
<entry key="66" type="xstring" value="CM#FCFP_6#2041783081"/>
<entry key="67" type="xstring" value="CM#FCFP_6#-1549103449"/>
<entry key="68" type="xstring" value="CM#FCFP_6#1161575444"/>
<entry key="69" type="xstring" value="CM#FCFP_6#-1088132766"/>
<entry key="70" type="xstring" value="CM#FCFP_6#907007053"/>
<entry key="71" type="xstring" value="CM#FCFP_6#-1553874037"/>
<entry key="72" type="xstring" value="CM#FCFP_6#1551488525"/>
<entry key="73" type="xstring" value="CM#FCFP_6#938975220"/>
<entry key="74" type="xstring" value="CM#FCFP_6#2005402822"/>
<entry key="75" type="xstring" value="CM#FCFP_6#-1645149908"/>
<entry key="76" type="xstring" value="CM#FCFP_6#-1986158408"/>
<entry key="77" type="xstring" value="CM#FCFP_6#191790702"/>
<entry key="78" type="xstring" value="CM#FCFP_6#-47391358"/>
<entry key="79" type="xstring" value="CM#FCFP_6#-885550502"/>
<entry key="80" type="xstring" value="CM#FCFP_6#-414560174"/>
<entry key="81" type="xstring" value="CM#FCFP_6#-1898034109"/>
<entry key="82" type="xstring" value="CM#FCFP_6#72608029"/>
<entry key="83" type="xstring" value="CM#FCFP_6#-1977641857"/>
<entry key="84" type="xstring" value="CM#FCFP_6#-8175115"/>
<entry key="85" type="xstring" value="CM#FCFP_6#960546407"/>
<entry key="86" type="xstring" value="CM#FCFP_6#695207649"/>
<entry key="87" type="xstring" value="CM#FCFP_6#1115242110"/>
<entry key="88" type="xstring" value="CM#FCFP_6#-1836423993"/>
<entry key="89" type="xstring" value="CM#FCFP_6#-745491832"/>
<entry key="90" type="xstring" value="CM#FCFP_6#346218766"/>
<entry key="91" type="xstring" value="CM#FCFP_6#-1410049896"/>
<entry key="92" type="xstring" value="CM#FCFP_6#-1343180157"/>
<entry key="93" type="xstring" value="CM#FCFP_6#-1280036918"/>
<entry key="94" type="xstring" value="CM#FCFP_6#-1363235849"/>
<entry key="95" type="xstring" value="CM#FCFP_6#-1303713709"/>
<entry key="96" type="xstring" value="CM#FCFP_6#-645541233"/>
<entry key="97" type="xstring" value="CM#FCFP_6#590925877"/>
<entry key="98" type="xstring" value="CM#FCFP_6#-497728148"/>
<entry key="99" type="xstring" value="CM#FCFP_6#907096426"/>
<entry key="100" type="xstring" value="CM#FCFP_6#-1470626859"/>
<entry key="101" type="xstring" value="CM#FCFP_6#-587569116"/>
<entry key="102" type="xstring" value="CM#FCFP_6#-1143715940"/>
<entry key="103" type="xstring" value="CM#FCFP_6#-773983804"/>
<entry key="104" type="xstring" value="CM#FCFP_6#1409154835"/>
<entry key="105" type="xstring" value="CM#FCFP_6#1607499308"/>
<entry key="106" type="xstring" value="CM#FCFP_6#757274319"/>
<entry key="107" type="xstring" value="CM#FCFP_6#136150461"/>
<entry key="108" type="xstring" value="CM#FCFP_6#906560188"/>
<entry key="109" type="xstring" value="CM#FCFP_6#-763362927"/>
<entry key="110" type="xstring" value="CM#FCFP_6#-1771983677"/>
<entry key="111" type="xstring" value="CM#FCFP_6#-1773715875"/>
<entry key="112" type="xstring" value="CM#FCFP_6#-822674211"/>
<entry key="113" type="xstring" value="CM#FCFP_6#-1103582962"/>
<entry key="114" type="xstring" value="CM#FCFP_6#-124685461"/>
<entry key="115" type="xstring" value="CM#FCFP_6#-306856457"/>
<entry key="116" type="xstring" value="CM#FCFP_6#690540968"/>
<entry key="117" type="xstring" value="CM#FCFP_6#1981711554"/>
<entry key="118" type="xstring" value="CM#FCFP_6#1571233275"/>
<entry key="119" type="xstring" value="CM#FCFP_6#-1043339860"/>
<entry key="120" type="xstring" value="CM#FCFP_6#-1474971978"/>
<entry key="121" type="xstring" value="CM#FCFP_6#179977000"/>
<entry key="122" type="xstring" value="CM#FCFP_6#330233569"/>
<entry key="123" type="xstring" value="CM#FCFP_6#-1539162406"/>
<entry key="124" type="xstring" value="CM#FCFP_6#-1272709286"/>
<entry key="125" type="xstring" value="CM#FCFP_6#373025104"/>
<entry key="126" type="xstring" value="CM#FCFP_6#-1043131684"/>
<entry key="127" type="xstring" value="CM#FCFP_6#972014757"/>
<entry key="128" type="xstring" value="CM#FCFP_6#23867084"/>
<entry key="129" type="xstring" value="CM#FCFP_6#-1508180856"/>
<entry key="130" type="xstring" value="CM#FCFP_6#1404307551"/>
<entry key="131" type="xstring" value="CM#FCFP_6#-1350693998"/>
<entry key="132" type="xstring" value="CM#FCFP_6#-1580624401"/>
<entry key="133" type="xstring" value="CM#FCFP_6#906798516"/>
<entry key="134" type="xstring" value="CM#FCFP_6#2071435607"/>
<entry key="135" type="xstring" value="CM#FCFP_6#203707511"/>
<entry key="136" type="xstring" value="CM#FCFP_6#375879550"/>
<entry key="137" type="xstring" value="CM#FCFP_6#-75683742"/>
<entry key="138" type="xstring" value="CM#FCFP_6#1499521844"/>
<entry key="139" type="xstring" value="CM#FCFP_6#641200682"/>
<entry key="140" type="xstring" value="CM#FCFP_6#1961065463"/>
<entry key="141" type="xstring" value="CM#FCFP_6#-1838187238"/>
<entry key="142" type="xstring" value="CM#FCFP_6#-698903831"/>
<entry key="143" type="xstring" value="CM#FCFP_6#811127772"/>
<entry key="144" type="xstring" value="CM#FCFP_6#-1043250487"/>
<entry key="145" type="xstring" value="CM#FCFP_6#444547831"/>
<entry key="146" type="xstring" value="CM#FCFP_6#-1977359400"/>
<entry key="147" type="xstring" value="CM#FCFP_6#813982218"/>
<entry key="148" type="xstring" value="CM#FCFP_6#1175638033"/>
<entry key="149" type="xstring" value="CM#FCFP_6#-904785030"/>
<entry key="150" type="xstring" value="CM#FCFP_6#-1462709112"/>
<entry key="151" type="xstring" value="CM#FCFP_6#405237819"/>
<entry key="152" type="xstring" value="CM#FCFP_6#-1459071555"/>
<entry key="153" type="xstring" value="CM#FCFP_6#-408367834"/>
<entry key="154" type="xstring" value="CM#FCFP_6#-1320007763"/>
<entry key="155" type="xstring" value="CM#FCFP_6#71953198"/>
<entry key="156" type="xstring" value="CM#FCFP_6#-1988376422"/>
<entry key="157" type="xstring" value="CM#FCFP_6#547884906"/>
<entry key="158" type="xstring" value="CM#FCFP_6#432713240"/>
<entry key="159" type="xstring" value="CM#FCFP_6#1810803480"/>
<entry key="160" type="xstring" value="CM#FCFP_6#137138064"/>
<entry key="161" type="xstring" value="CM#FCFP_6#565998553"/>
<entry key="162" type="xstring" value="CM#FCFP_6#-2084836124"/>
<entry key="163" type="xstring" value="CM#FCFP_6#-581879738"/>
<entry key="164" type="xstring" value="CM#FCFP_6#1034242998"/>
<entry key="165" type="xstring" value="CM#FCFP_6#-523158219"/>
<entry key="166" type="xstring" value="CM#FCFP_6#-1403398255"/>
<entry key="167" type="xstring" value="CM#FCFP_6#-1362791977"/>
<entry key="168" type="xstring" value="CM#FCFP_6#-402549409"/>
<entry key="169" type="xstring" value="CM#FCFP_6#1333176658"/>
<entry key="170" type="xstring" value="CM#FCFP_6#489354985"/>
<entry key="171" type="xstring" value="CM#FCFP_6#-1262922302"/>
<entry key="172" type="xstring" value="CM#FCFP_6#753565212"/>
<entry key="173" type="xstring" value="CM#FCFP_6#-1279532501"/>
<entry key="174" type="xstring" value="CM#FCFP_6#-306181031"/>
<entry key="175" type="xstring" value="CM#FCFP_6#-1402047590"/>
<entry key="176" type="xstring" value="CM#FCFP_6#-1925475824"/>
<entry key="177" type="xstring" value="CM#FCFP_6#187601626"/>
<entry key="178" type="xstring" value="CM#FCFP_6#-2038092191"/>
<entry key="179" type="xstring" value="CM#FCFP_6#741645840"/>
<entry key="180" type="xstring" value="CM#FCFP_6#-1145636268"/>
<entry key="181" type="xstring" value="CM#FCFP_6#-1276616504"/>
<entry key="182" type="xstring" value="CM#FCFP_6#1924581196"/>
<entry key="183" type="xstring" value="CM#FCFP_6#-1351757408"/>
<entry key="184" type="xstring" value="CM#FCFP_6#439408450"/>
<entry key="185" type="xstring" value="CM#FCFP_6#1070061035"/>
<entry key="186" type="xstring" value="CM#FCFP_6#-742051626"/>
<entry key="187" type="xstring" value="CM#FCFP_6#-286552231"/>
<entry key="188" type="xstring" value="CM#FCFP_6#551977454"/>
<entry key="189" type="xstring" value="CM#FCFP_6#-450797925"/>
<entry key="190" type="xstring" value="CM#FCFP_6#1712291462"/>
<entry key="191" type="xstring" value="CM#FCFP_6#-272341886"/>
<entry key="192" type="xstring" value="CM#FCFP_6#1153798395"/>
<entry key="193" type="xstring" value="CM#FCFP_6#-1410079687"/>
<entry key="194" type="xstring" value="CM#FCFP_6#901925800"/>
<entry key="195" type="xstring" value="CM#FCFP_6#-609566226"/>
<entry key="196" type="xstring" value="CM#FCFP_6#-370029432"/>
<entry key="197" type="xstring" value="CM#FCFP_6#-475316933"/>
<entry key="198" type="xstring" value="CM#FCFP_6#907036844"/>
<entry key="199" type="xstring" value="CM#FCFP_6#-499824831"/>
<entry key="200" type="xstring" value="CM#FCFP_6#1752802620"/>
<entry key="201" type="xstring" value="CM#FCFP_6#373464202"/>
<entry key="202" type="xstring" value="CM#FCFP_6#-1776076225"/>
<entry key="203" type="xstring" value="CM#FCFP_6#1618154665"/>
<entry key="204" type="xstring" value="CM#FCFP_6#-2102302457"/>
<entry key="205" type="xstring" value="CM#FCFP_6#-55265897"/>
<entry key="206" type="xstring" value="CM#FCFP_6#-964367925"/>
<entry key="207" type="xstring" value="CM#FCFP_6#7"/>
<entry key="208" type="xstring" value="CM#FCFP_6#69791780"/>
<entry key="209" type="xstring" value="CM#FCFP_6#-1199556931"/>
<entry key="210" type="xstring" value="CM#FCFP_6#-2090462286"/>
<entry key="211" type="xstring" value="CM#FCFP_6#496467033"/>
<entry key="212" type="xstring" value="CM#FCFP_6#384221478"/>
<entry key="213" type="xstring" value="CM#FCFP_6#427906732"/>
<entry key="214" type="xstring" value="CM#FCFP_6#193705859"/>
<entry key="215" type="xstring" value="CM#FCFP_6#70252138"/>
<entry key="216" type="xstring" value="CM#FCFP_6#-1944568726"/>
<entry key="217" type="xstring" value="CM#FCFP_6#532101299"/>
<entry key="218" type="xstring" value="CM#FCFP_6#988261333"/>
<entry key="219" type="xstring" value="CM#FCFP_6#-1429257777"/>
<entry key="220" type="xstring" value="CM#FCFP_6#-1388275145"/>
<entry key="221" type="xstring" value="CM#FCFP_6#-1029533685"/>
<entry key="222" type="xstring" value="CM#FCFP_6#1392700742"/>
<entry key="223" type="xstring" value="CM#FCFP_6#2104062943"/>
<entry key="224" type="xstring" value="CM#FCFP_6#1747237384"/>
<entry key="225" type="xstring" value="CM#FCFP_6#-2004812302"/>
<entry key="226" type="xstring" value="CM#FCFP_6#67841650"/>
<entry key="227" type="xstring" value="CM#FCFP_6#171560333"/>
<entry key="228" type="xstring" value="CM#FCFP_6#-576794779"/>
<entry key="229" type="xstring" value="CM#FCFP_6#-1275339297"/>
<entry key="230" type="xstring" value="CM#FCFP_6#449909951"/>
<entry key="231" type="xstring" value="CM#FCFP_6#-1289101358"/>
<entry key="232" type="xstring" value="CM#FCFP_6#-1693765626"/>
<entry key="233" type="xstring" value="CM#FCFP_6#309602933"/>
<entry key="234" type="xstring" value="CM#FCFP_6#332790230"/>
<entry key="235" type="xstring" value="CM#FCFP_6#-2002183168"/>
<entry key="236" type="xstring" value="CM#FCFP_6#-1577600103"/>
<entry key="237" type="xstring" value="CM#FCFP_6#1976692152"/>
<entry key="238" type="xstring" value="CM#FCFP_6#986884622"/>
<entry key="239" type="xstring" value="CM#FCFP_6#-478743538"/>
<entry key="240" type="xstring" value="CM#FCFP_6#1099592548"/>
<entry key="241" type="xstring" value="CM#FCFP_6#265422164"/>
<entry key="242" type="xstring" value="CM#FCFP_6#17"/>
<entry key="243" type="xstring" value="CM#FCFP_6#-645813023"/>
<entry key="244" type="xstring" value="CM#FCFP_6#556911062"/>
<entry key="245" type="xstring" value="CM#FCFP_6#259036760"/>
<entry key="246" type="xstring" value="CM#FCFP_6#446812774"/>
<entry key="247" type="xstring" value="CM#FCFP_6#1290002942"/>
<entry key="248" type="xstring" value="CM#FCFP_6#-1990652663"/>
<entry key="249" type="xstring" value="CM#FCFP_6#749658692"/>
<entry key="250" type="xstring" value="CM#FCFP_6#-1986098826"/>
<entry key="251" type="xstring" value="CM#FCFP_6#1957329466"/>
<entry key="252" type="xstring" value="CM#FCFP_6#1320797372"/>
<entry key="253" type="xstring" value="CM#FCFP_6#1350164521"/>
<entry key="254" type="xstring" value="CM#FCFP_6#439700451"/>
<entry key="255" type="xstring" value="CM#FCFP_6#436001350"/>
<entry key="256" type="xstring" value="CM#FCFP_6#-149636017"/>
<entry key="257" type="xstring" value="CM#FCFP_6#-1867031899"/>
<entry key="258" type="xstring" value="CM#FCFP_6#1470042712"/>
<entry key="259" type="xstring" value="CM#FCFP_6#564107396"/>
<entry key="260" type="xstring" value="CM#FCFP_6#-1941818284"/>
<entry key="261" type="xstring" value="CM#FCFP_6#-1745096662"/>
<entry key="262" type="xstring" value="CM#FCFP_6#1540289519"/>
<entry key="263" type="xstring" value="CM#FCFP_6#-2011455509"/>
<entry key="264" type="xstring" value="CM#FCFP_6#819593896"/>
<entry key="265" type="xstring" value="CM#FCFP_6#-1956934524"/>
<entry key="266" type="xstring" value="CM#FCFP_6#-1947445977"/>
<entry key="267" type="xstring" value="CM#FCFP_6#1207885466"/>
<entry key="268" type="xstring" value="CM#FCFP_6#66200677"/>
<entry key="269" type="xstring" value="CM#FCFP_6#-2029106254"/>
<entry key="270" type="xstring" value="CM#FCFP_6#819564105"/>
<entry key="271" type="xstring" value="CM#FCFP_6#354117335"/>
<entry key="272" type="xstring" value="CM#FCFP_6#1764617907"/>
<entry key="273" type="xstring" value="CM#FCFP_6#-2095752315"/>
<entry key="274" type="xstring" value="CM#FCFP_6#-976015189"/>
<entry key="275" type="xstring" value="CM#FCFP_6#-98332825"/>
<entry key="276" type="xstring" value="CM#FCFP_6#-543363217"/>
<entry key="277" type="xstring" value="CM#FCFP_6#230514996"/>
<entry key="278" type="xstring" value="CM#FCFP_6#75304502"/>
<entry key="279" type="xstring" value="CM#FCFP_6#1852108031"/>
<entry key="280" type="xstring" value="CM#FCFP_6#-1917041110"/>
<entry key="281" type="xstring" value="CM#FCFP_6#-546496074"/>
<entry key="282" type="xstring" value="CM#FCFP_6#-295135117"/>
<entry key="283" type="xstring" value="CM#FCFP_6#-1043310069"/>
<entry key="284" type="xstring" value="CM#FCFP_6#-1193317091"/>
<entry key="285" type="xstring" value="CM#FCFP_6#439833410"/>
<entry key="286" type="xstring" value="CM#FCFP_6#-1832945296"/>
<entry key="287" type="xstring" value="CM#FCFP_6#-1944671191"/>
<entry key="288" type="xstring" value="CM#FCFP_6#366046087"/>
<entry key="289" type="xstring" value="CM#FCFP_6#-451251206"/>
<entry key="290" type="xstring" value="CM#FCFP_6#1244678715"/>
<entry key="291" type="xstring" value="CM#FCFP_6#1364189654"/>
<entry key="292" type="xstring" value="CM#FCFP_6#4397258"/>
<entry key="293" type="xstring" value="CM#FCFP_6#884252785"/>
<entry key="294" type="xstring" value="CM#FCFP_6#2068869024"/>
<entry key="295" type="xstring" value="CM#FCFP_6#1680922702"/>
<entry key="296" type="xstring" value="CM#FCFP_6#-1773728142"/>
<entry key="297" type="xstring" value="CM#FCFP_6#-1549669478"/>
<entry key="298" type="xstring" value="CM#FCFP_6#2126834532"/>
<entry key="299" type="xstring" value="CM#FCFP_6#192331578"/>
<entry key="300" type="xstring" value="CM#FCFP_6#-12607049"/>
<entry key="301" type="xstring" value="CM#FCFP_6#1687678190"/>
<entry key="302" type="xstring" value="CM#FCFP_6#1282251542"/>
<entry key="303" type="xstring" value="CM#FCFP_6#-88017771"/>
<entry key="304" type="xstring" value="CM#FCFP_6#-2001890584"/>
<entry key="305" type="xstring" value="CM#FCFP_6#-494968635"/>
<entry key="306" type="xstring" value="CM#FCFP_6#-808807181"/>
<entry key="307" type="xstring" value="CM#FCFP_6#735709712"/>
<entry key="308" type="xstring" value="CM#FCFP_6#1522445535"/>
<entry key="309" type="xstring" value="CM#FCFP_6#1717316272"/>
<entry key="310" type="xstring" value="CM#FCFP_6#719039781"/>
<entry key="311" type="xstring" value="CM#FCFP_6#-549108873"/>
<entry key="312" type="xstring" value="CM#FCFP_6#-1385265413"/>
<entry key="313" type="xstring" value="CM#FCFP_6#733372237"/>
<entry key="314" type="xstring" value="CM#FCFP_6#-999889146"/>
<entry key="315" type="xstring" value="CM#FCFP_6#72258182"/>
<entry key="316" type="xstring" value="CM#FCFP_6#-2132115754"/>
<entry key="317" type="xstring" value="CM#FCFP_6#-1192164533"/>
<entry key="318" type="xstring" value="CM#FCFP_6#-9847677"/>
<entry key="319" type="xstring" value="CM#FCFP_6#0"/>
<entry key="320" type="xstring" value="CM#FCFP_6#65948508"/>
<entry key="321" type="xstring" value="CM#FCFP_6#-1281694558"/>
<entry key="322" type="xstring" value="CM#FCFP_6#74595001"/>
<entry key="323" type="xstring" value="CM#FCFP_6#2117749172"/>
<entry key="324" type="xstring" value="CM#FCFP_6#-823960639"/>
<entry key="325" type="xstring" value="CM#FCFP_6#1148911516"/>
<entry key="326" type="xstring" value="CM#FCFP_6#-1058263833"/>
<entry key="327" type="xstring" value="CM#FCFP_6#-1463681472"/>
<entry key="328" type="xstring" value="CM#FCFP_6#361776930"/>
<entry key="329" type="xstring" value="CM#FCFP_6#1818492813"/>
<entry key="330" type="xstring" value="CM#FCFP_6#-1860760819"/>
<entry key="331" type="xstring" value="CM#FCFP_6#254350405"/>
<entry key="332" type="xstring" value="CM#FCFP_6#-1076532720"/>
<entry key="333" type="xstring" value="CM#FCFP_6#1388176727"/>
<entry key="334" type="xstring" value="CM#FCFP_6#366010441"/>
<entry key="335" type="xstring" value="CM#FCFP_6#1986725427"/>
<entry key="336" type="xstring" value="CM#FCFP_6#1299628955"/>
<entry key="337" type="xstring" value="CM#FCFP_6#288408688"/>
<entry key="338" type="xstring" value="CM#FCFP_6#1381374893"/>
<entry key="339" type="xstring" value="CM#FCFP_6#-702281939"/>
<entry key="340" type="xstring" value="CM#FCFP_6#1676877079"/>
<entry key="341" type="xstring" value="CM#FCFP_6#76292238"/>
<entry key="342" type="xstring" value="CM#FCFP_6#-753389124"/>
<entry key="343" type="xstring" value="CM#FCFP_6#1707866493"/>
<entry key="344" type="xstring" value="CM#FCFP_6#1972424121"/>
<entry key="345" type="xstring" value="CM#FCFP_6#-1063972294"/>
<entry key="346" type="xstring" value="CM#FCFP_6#65596624"/>
<entry key="347" type="xstring" value="CM#FCFP_6#-1670510168"/>
<entry key="348" type="xstring" value="CM#FCFP_6#136388789"/>
<entry key="349" type="xstring" value="CM#FCFP_6#-961972450"/>
<entry key="350" type="xstring" value="CM#FCFP_6#-2145395660"/>
<entry key="351" type="xstring" value="CM#FCFP_6#21502455"/>
<entry key="352" type="xstring" value="CM#FCFP_6#75474173"/>
<entry key="353" type="xstring" value="CM#FCFP_6#-1406985310"/>
<entry key="354" type="xstring" value="CM#FCFP_6#-1596677612"/>
<entry key="355" type="xstring" value="CM#FCFP_6#-1401467450"/>
<entry key="356" type="xstring" value="CM#FCFP_6#-1533606565"/>
<entry key="357" type="xstring" value="CM#FCFP_6#1824900884"/>
<entry key="358" type="xstring" value="CM#FCFP_6#-1947166985"/>
<entry key="359" type="xstring" value="CM#FCFP_6#-1576311278"/>
<entry key="360" type="xstring" value="CM#FCFP_6#1635208540"/>
<entry key="361" type="xstring" value="CM#FCFP_6#-1590218475"/>
<entry key="362" type="xstring" value="CM#FCFP_6#-1057125929"/>
<entry key="363" type="xstring" value="CM#FCFP_6#-1943210977"/>
<entry key="364" type="xstring" value="CM#FCFP_6#1791505287"/>
<entry key="365" type="xstring" value="CM#FCFP_6#-973569866"/>
<entry key="366" type="xstring" value="CM#FCFP_6#1381300059"/>
<entry key="367" type="xstring" value="CM#FCFP_6#-1112661008"/>
<entry key="368" type="xstring" value="CM#FCFP_6#-748585153"/>
<entry key="369" type="xstring" value="CM#FCFP_6#-617816210"/>
<entry key="370" type="xstring" value="CM#FCFP_6#-861888731"/>
<entry key="371" type="xstring" value="CM#FCFP_6#1028934530"/>
<entry key="372" type="xstring" value="CM#FCFP_6#1876321025"/>
<entry key="373" type="xstring" value="CM#FCFP_6#-1788355948"/>
<entry key="374" type="xstring" value="CM#FCFP_6#-1944142687"/>
<entry key="375" type="xstring" value="CM#FCFP_6#1035685621"/>
<entry key="376" type="xstring" value="CM#FCFP_6#-1901012758"/>
<entry key="377" type="xstring" value="CM#FCFP_6#837922774"/>
<entry key="378" type="xstring" value="CM#FCFP_6#-1491727911"/>
<entry key="379" type="xstring" value="CM#FCFP_6#-1321047922"/>
<entry key="380" type="xstring" value="CM#FCFP_6#1161264108"/>
<entry key="381" type="xstring" value="CM#FCFP_6#617190642"/>
<entry key="382" type="xstring" value="CM#FCFP_6#548825990"/>
<entry key="383" type="xstring" value="CM#FCFP_6#-798628285"/>
<entry key="384" type="xstring" value="CM#FCFP_6#1326300602"/>
<entry key="385" type="xstring" value="CM#FCFP_6#-294038204"/>
<entry key="386" type="xstring" value="CM#FCFP_6#-395036732"/>
<entry key="387" type="xstring" value="CM#FCFP_6#-1615465267"/>
<entry key="388" type="xstring" value="CM#FCFP_6#1087144897"/>
<entry key="389" type="xstring" value="CM#FCFP_6#-1564503751"/>
<entry key="390" type="xstring" value="CM#FCFP_6#-1539053259"/>
<entry key="391" type="xstring" value="CM#FCFP_6#1092487085"/>
<entry key="392" type="xstring" value="CM#FCFP_6#-12679048"/>
<entry key="393" type="xstring" value="CM#FCFP_6#850137152"/>
<entry key="394" type="xstring" value="CM#FCFP_6#-1387302045"/>
<entry key="395" type="xstring" value="CM#FCFP_6#713358128"/>
<entry key="396" type="xstring" value="CM#FCFP_6#1324231856"/>
<entry key="397" type="xstring" value="CM#FCFP_6#-614861946"/>
<entry key="398" type="xstring" value="CM#FCFP_6#297879323"/>
<entry key="399" type="xstring" value="CM#FCFP_6#330937255"/>
<entry key="400" type="xstring" value="CM#FCFP_6#-961107905"/>
<entry key="401" type="xstring" value="CM#FCFP_6#-77474710"/>
<entry key="402" type="xstring" value="CM#FCFP_6#907847295"/>
<entry key="403" type="xstring" value="CM#FCFP_6#-1577307519"/>
<entry key="404" type="xstring" value="CM#FCFP_6#1568045383"/>
<entry key="405" type="xstring" value="CM#FCFP_6#554276193"/>
<entry key="406" type="xstring" value="CM#FCFP_6#-1361666003"/>
<entry key="407" type="xstring" value="CM#FCFP_6#2145703244"/>
<entry key="408" type="xstring" value="CM#FCFP_6#-2067048217"/>
<entry key="409" type="xstring" value="CM#FCFP_6#906530397"/>
<entry key="410" type="xstring" value="CM#FCFP_6#-796529160"/>
<entry key="411" type="xstring" value="CM#FCFP_6#-70433048"/>
<entry key="412" type="xstring" value="CM#FCFP_6#738088547"/>
<entry key="413" type="xstring" value="CM#FCFP_6#-543192481"/>
<entry key="414" type="xstring" value="CM#FCFP_6#-1115205388"/>
<entry key="415" type="xstring" value="CM#FCFP_6#1430777963"/>
<entry key="416" type="xstring" value="CM#FCFP_6#-630085690"/>
<entry key="417" type="xstring" value="CM#FCFP_6#-1823522566"/>
<entry key="418" type="xstring" value="CM#FCFP_6#-412073558"/>
<entry key="419" type="xstring" value="CM#FCFP_6#-2069628898"/>
<entry key="420" type="xstring" value="CM#FCFP_6#515283152"/>
<entry key="421" type="xstring" value="CM#FCFP_6#508106264"/>
<entry key="422" type="xstring" value="CM#FCFP_6#1234403192"/>
<entry key="423" type="xstring" value="CM#FCFP_6#-1724769936"/>
<entry key="424" type="xstring" value="CM#FCFP_6#1220222990"/>
<entry key="425" type="xstring" value="CM#FCFP_6#1618940161"/>
<entry key="426" type="xstring" value="CM#FCFP_6#-1968861350"/>
<entry key="427" type="xstring" value="CM#FCFP_6#1934692917"/>
<entry key="428" type="xstring" value="CM#FCFP_6#178366166"/>
<entry key="429" type="xstring" value="CM#FCFP_6#-617729047"/>
<entry key="430" type="xstring" value="CM#FCFP_6#195619585"/>
<entry key="431" type="xstring" value="CM#FCFP_6#1848358530"/>
<entry key="432" type="xstring" value="CM#FCFP_6#-495942934"/>
<entry key="433" type="xstring" value="CM#FCFP_6#391786003"/>
<entry key="434" type="xstring" value="CM#FCFP_6#-714256898"/>
<entry key="435" type="xstring" value="CM#FCFP_6#1390854130"/>
<entry key="436" type="xstring" value="CM#FCFP_6#-1696375691"/>
<entry key="437" type="xstring" value="CM#FCFP_6#938488771"/>
<entry key="438" type="xstring" value="CM#FCFP_6#-1712727854"/>
<entry key="439" type="xstring" value="CM#FCFP_6#153654170"/>
<entry key="440" type="xstring" value="CM#FCFP_6#-384723139"/>
<entry key="441" type="xstring" value="CM#FCFP_6#-1286158246"/>
<entry key="442" type="xstring" value="CM#FCFP_6#1502731043"/>
<entry key="443" type="xstring" value="CM#FCFP_6#2109043264"/>
<entry key="444" type="xstring" value="CM#FCFP_6#601391309"/>
<entry key="445" type="xstring" value="CM#FCFP_6#-1401675336"/>
<entry key="446" type="xstring" value="CM#FCFP_6#2106393770"/>
<entry key="447" type="xstring" value="CM#FCFP_6#-436102497"/>
<entry key="448" type="xstring" value="CM#FCFP_6#-358382388"/>
<entry key="449" type="xstring" value="CM#FCFP_6#1293778554"/>
<entry key="450" type="xstring" value="CM#FCFP_6#1687186613"/>
<entry key="451" type="xstring" value="CM#FCFP_6#-939475899"/>
<entry key="452" type="xstring" value="CM#FCFP_6#1853902155"/>
<entry key="453" type="xstring" value="CM#FCFP_6#-989213044"/>
<entry key="454" type="xstring" value="CM#FCFP_6#1727036226"/>
<entry key="455" type="xstring" value="CM#FCFP_6#-1539102824"/>
<entry key="456" type="xstring" value="CM#FCFP_6#-1439391829"/>
<entry key="457" type="xstring" value="CM#FCFP_6#-2075587738"/>
<entry key="458" type="xstring" value="CM#FCFP_6#459445952"/>
<entry key="459" type="xstring" value="CM#FCFP_6#-1525101452"/>
<entry key="460" type="xstring" value="CM#FCFP_6#-615457497"/>
<entry key="461" type="xstring" value="CM#FCFP_6#-619095054"/>
<entry key="462" type="xstring" value="CM#FCFP_6#859676927"/>
<entry key="463" type="xstring" value="CM#FCFP_6#843795176"/>
<entry key="464" type="xstring" value="CM#FCFP_6#-1991832489"/>
<entry key="465" type="xstring" value="CM#FCFP_6#-2135132721"/>
<entry key="466" type="xstring" value="CM#FCFP_6#904741698"/>
<entry key="467" type="xstring" value="CM#FCFP_6#-1013040616"/>
<entry key="468" type="xstring" value="CM#FCFP_6#1860261331"/>
<entry key="469" type="xstring" value="CM#FCFP_6#-792685140"/>
<entry key="470" type="xstring" value="CM#FCFP_6#-1732563065"/>
<entry key="471" type="xstring" value="CM#FCFP_6#-1205069278"/>
<entry key="472" type="xstring" value="CM#FCFP_6#-267760003"/>
<entry key="473" type="xstring" value="CM#FCFP_6#239968394"/>
<entry key="474" type="xstring" value="CM#FCFP_6#1733930237"/>
<entry key="475" type="xstring" value="CM#FCFP_6#-1438008766"/>
<entry key="476" type="xstring" value="CM#FCFP_6#-2091862146"/>
<entry key="477" type="xstring" value="CM#FCFP_6#603689974"/>
<entry key="478" type="xstring" value="CM#FCFP_6#860869272"/>
<entry key="479" type="xstring" value="CM#FCFP_6#1368851123"/>
<entry key="480" type="xstring" value="CM#FCFP_6#-1374812327"/>
<entry key="481" type="xstring" value="CM#FCFP_6#1548477161"/>
<entry key="482" type="xstring" value="CM#FCFP_6#1175665944"/>
<entry key="483" type="xstring" value="CM#FCFP_6#407645996"/>
<entry key="484" type="xstring" value="CM#FCFP_6#-865063354"/>
<entry key="485" type="xstring" value="CM#FCFP_6#-1994948012"/>
<entry key="486" type="xstring" value="CM#FCFP_6#-1090046377"/>
<entry key="487" type="xstring" value="CM#FCFP_6#1628996979"/>
<entry key="488" type="xstring" value="CM#FCFP_6#-1116823270"/>
<entry key="489" type="xstring" value="CM#FCFP_6#845395190"/>
<entry key="490" type="xstring" value="CM#FCFP_6#-387072142"/>
<entry key="491" type="xstring" value="CM#FCFP_6#-1339251179"/>
<entry key="492" type="xstring" value="CM#FCFP_6#-656492378"/>
<entry key="493" type="xstring" value="CM#FCFP_6#565114151"/>
<entry key="494" type="xstring" value="CM#FCFP_6#1246724734"/>
<entry key="495" type="xstring" value="CM#FCFP_6#-413212608"/>
<entry key="496" type="xstring" value="CM#FCFP_6#751214629"/>
<entry key="497" type="xstring" value="CM#FCFP_6#361139726"/>
<entry key="498" type="xstring" value="CM#FCFP_6#-400546712"/>
<entry key="499" type="xstring" value="CM#FCFP_6#395218401"/>
<entry key="500" type="xstring" value="CM#FCFP_6#-1153456304"/>
<entry key="501" type="xstring" value="CM#FCFP_6#-1060187936"/>
<entry key="502" type="xstring" value="CM#FCFP_6#49469863"/>
<entry key="503" type="xstring" value="CM#FCFP_6#-1773676104"/>
<entry key="504" type="xstring" value="CM#FCFP_6#-923931378"/>
<entry key="505" type="xstring" value="CM#FCFP_6#-633237154"/>
<entry key="506" type="xstring" value="CM#FCFP_6#2120098175"/>
<entry key="507" type="xstring" value="CM#FCFP_6#18518714"/>
<entry key="508" type="xstring" value="CM#FCFP_6#-1943511212"/>
<entry key="509" type="xstring" value="CM#FCFP_6#-1700637232"/>
<entry key="510" type="xstring" value="CM#FCFP_6#-1094335641"/>
<entry key="511" type="xstring" value="CM#FCFP_6#-1001309318"/>
<entry key="512" type="xstring" value="CM#FCFP_6#2079420426"/>
<entry key="513" type="xstring" value="CM#FCFP_6#451847724"/>
<entry key="514" type="xstring" value="CM#FCFP_6#-1946918893"/>
<entry key="515" type="xstring" value="CM#FCFP_6#1395545170"/>
<entry key="516" type="xstring" value="CM#FCFP_6#-988521973"/>
<entry key="517" type="xstring" value="CM#FCFP_6#-1617833330"/>
<entry key="518" type="xstring" value="CM#FCFP_6#-1775822956"/>
<entry key="519" type="xstring" value="CM#FCFP_6#341504799"/>
<entry key="520" type="xstring" value="CM#FCFP_6#-17367100"/>
<entry key="521" type="xstring" value="CM#FCFP_6#-91680748"/>
<entry key="522" type="xstring" value="CM#FCFP_6#-1099193755"/>
<entry key="523" type="xstring" value="CM#FCFP_6#362069713"/>
<entry key="524" type="xstring" value="CM#FCFP_6#252869618"/>
<entry key="525" type="xstring" value="CM#FCFP_6#-1778605810"/>
<entry key="526" type="xstring" value="CM#FCFP_6#-222683903"/>
<entry key="527" type="xstring" value="CM#FCFP_6#946229467"/>
<entry key="528" type="xstring" value="CM#FCFP_6#1690711612"/>
<entry key="529" type="xstring" value="CM#FCFP_6#262592487"/>
<entry key="530" type="xstring" value="CM#FCFP_6#1296899968"/>
<entry key="531" type="xstring" value="CM#FCFP_6#-348058889"/>
<entry key="532" type="xstring" value="CM#FCFP_6#201036259"/>
<entry key="533" type="xstring" value="CM#FCFP_6#1390842262"/>
<entry key="534" type="xstring" value="CM#FCFP_6#614557004"/>
<entry key="535" type="xstring" value="CM#FCFP_6#946589555"/>
<entry key="536" type="xstring" value="CM#FCFP_6#1388031978"/>
<entry key="537" type="xstring" value="CM#FCFP_6#-395842440"/>
<entry key="538" type="xstring" value="CM#FCFP_6#-415245925"/>
<entry key="539" type="xstring" value="CM#FCFP_6#-342621545"/>
<entry key="540" type="xstring" value="CM#FCFP_6#580960234"/>
<entry key="541" type="xstring" value="CM#FCFP_6#-1014006263"/>
<entry key="542" type="xstring" value="CM#FCFP_6#-625525848"/>
<entry key="543" type="xstring" value="CM#FCFP_6#441651377"/>
<entry key="544" type="xstring" value="CM#FCFP_6#813450284"/>
<entry key="545" type="xstring" value="CM#FCFP_6#-157382193"/>
<entry key="546" type="xstring" value="CM#FCFP_6#-2006899329"/>
<entry key="547" type="xstring" value="CM#FCFP_6#1186303932"/>
<entry key="548" type="xstring" value="CM#FCFP_6#-651499035"/>
<entry key="549" type="xstring" value="CM#FCFP_6#-1461299446"/>
<entry key="550" type="xstring" value="CM#FCFP_6#1133330135"/>
<entry key="551" type="xstring" value="CM#FCFP_6#-1034142694"/>
<entry key="552" type="xstring" value="CM#FCFP_6#-1023868948"/>
<entry key="553" type="xstring" value="CM#FCFP_6#2138857534"/>
<entry key="554" type="xstring" value="CM#FCFP_6#-1530986846"/>
<entry key="555" type="xstring" value="CM#FCFP_6#-1490626507"/>
<entry key="556" type="xstring" value="CM#FCFP_6#1665382063"/>
<entry key="557" type="xstring" value="CM#FCFP_6#-1244147212"/>
<entry key="558" type="xstring" value="CM#FCFP_6#-123076023"/>
<entry key="559" type="xstring" value="CM#FCFP_6#1679744180"/>
<entry key="560" type="xstring" value="CM#FCFP_6#-1883932596"/>
<entry key="561" type="xstring" value="CM#FCFP_6#362731743"/>
<entry key="562" type="xstring" value="CM#FCFP_6#813135672"/>
<entry key="563" type="xstring" value="CM#FCFP_6#1286711133"/>
<entry key="564" type="xstring" value="CM#FCFP_6#-1269934479"/>
<entry key="565" type="xstring" value="CM#FCFP_6#-1712303922"/>
<entry key="566" type="xstring" value="CM#FCFP_6#-1537164790"/>
<entry key="567" type="xstring" value="CM#FCFP_6#-1392531628"/>
<entry key="568" type="xstring" value="CM#FCFP_6#-618756989"/>
<entry key="569" type="xstring" value="CM#FCFP_6#-864573589"/>
<entry key="570" type="xstring" value="CM#FCFP_6#-498663958"/>
<entry key="571" type="xstring" value="CM#FCFP_6#1747267175"/>
<entry key="572" type="xstring" value="CM#FCFP_6#-1634566551"/>
<entry key="573" type="xstring" value="CM#FCFP_6#-469219613"/>
<entry key="574" type="xstring" value="CM#FCFP_6#-138463238"/>
<entry key="575" type="xstring" value="CM#FCFP_6#-1498874744"/>
<entry key="576" type="xstring" value="CM#FCFP_6#732983171"/>
<entry key="577" type="xstring" value="CM#FCFP_6#1007067005"/>
<entry key="578" type="xstring" value="CM#FCFP_6#-822042736"/>
<entry key="579" type="xstring" value="CM#FCFP_6#-1557810381"/>
<entry key="580" type="xstring" value="CM#FCFP_6#-388984680"/>
<entry key="581" type="xstring" value="CM#FCFP_6#808771028"/>
<entry key="582" type="xstring" value="CM#FCFP_6#-1479282148"/>
<entry key="583" type="xstring" value="CM#FCFP_6#1884057863"/>
<entry key="584" type="xstring" value="CM#FCFP_6#1758843539"/>
<entry key="585" type="xstring" value="CM#FCFP_6#-1998937866"/>
<entry key="586" type="xstring" value="CM#FCFP_6#-383270644"/>
<entry key="587" type="xstring" value="CM#FCFP_6#-1695347203"/>
<entry key="588" type="xstring" value="CM#FCFP_6#-61402349"/>
<entry key="589" type="xstring" value="CM#FCFP_6#277616995"/>
<entry key="590" type="xstring" value="CM#FCFP_6#1551257511"/>
<entry key="591" type="xstring" value="CM#FCFP_6#-824605941"/>
<entry key="592" type="xstring" value="CM#FCFP_6#839741273"/>
<entry key="593" type="xstring" value="CM#FCFP_6#580453787"/>
<entry key="594" type="xstring" value="CM#FCFP_6#307448885"/>
<entry key="595" type="xstring" value="CM#FCFP_6#-935836737"/>
<entry key="596" type="xstring" value="CM#FCFP_6#1201440425"/>
<entry key="597" type="xstring" value="CM#FCFP_6#-789307649"/>
<entry key="598" type="xstring" value="CM#FCFP_6#-685466250"/>
<entry key="599" type="xstring" value="CM#FCFP_6#-483943914"/>
<entry key="600" type="xstring" value="CM#FCFP_6#1804743636"/>
<entry key="601" type="xstring" value="CM#FCFP_6#1390757452"/>
<entry key="602" type="xstring" value="CM#FCFP_6#720263168"/>
<entry key="603" type="xstring" value="CM#FCFP_6#-201214619"/>
<entry key="604" type="xstring" value="CM#FCFP_6#-1861615993"/>
<entry key="605" type="xstring" value="CM#FCFP_6#1975049174"/>
<entry key="606" type="xstring" value="CM#FCFP_6#1393019001"/>
<entry key="607" type="xstring" value="CM#FCFP_6#519951447"/>
<entry key="608" type="xstring" value="CM#FCFP_6#149529616"/>
<entry key="609" type="xstring" value="CM#FCFP_6#-172078316"/>
<entry key="610" type="xstring" value="CM#FCFP_6#301125684"/>
<entry key="611" type="xstring" value="CM#FCFP_6#1251343420"/>
<entry key="612" type="xstring" value="CM#FCFP_6#-362921960"/>
<entry key="613" type="xstring" value="CM#FCFP_6#-1974763503"/>
<entry key="614" type="xstring" value="CM#FCFP_6#-1005932975"/>
<entry key="615" type="xstring" value="CM#FCFP_6#-788241577"/>
<entry key="616" type="xstring" value="CM#FCFP_6#92115374"/>
<entry key="617" type="xstring" value="CM#FCFP_6#557701571"/>
<entry key="618" type="xstring" value="CM#FCFP_6#-548632217"/>
<entry key="619" type="xstring" value="CM#FCFP_6#-1623554292"/>
<entry key="620" type="xstring" value="CM#FCFP_6#-1993961799"/>
<entry key="621" type="xstring" value="CM#FCFP_6#-794597678"/>
<entry key="622" type="xstring" value="CM#FCFP_6#270241669"/>
<entry key="623" type="xstring" value="CM#FCFP_6#546102568"/>
<entry key="624" type="xstring" value="CM#FCFP_6#1287181671"/>
<entry key="625" type="xstring" value="CM#FCFP_6#-175681259"/>
<entry key="626" type="xstring" value="CM#FCFP_6#-448683335"/>
<entry key="627" type="xstring" value="CM#FCFP_6#-2072891781"/>
<entry key="628" type="xstring" value="CM#FCFP_6#-1375689634"/>
<entry key="629" type="xstring" value="CM#FCFP_6#-1266058436"/>
<entry key="630" type="xstring" value="CM#FCFP_6#-699707120"/>
<entry key="631" type="xstring" value="CM#FCFP_6#1307957673"/>
<entry key="632" type="xstring" value="CM#FCFP_6#-796673622"/>
<entry key="633" type="xstring" value="CM#FCFP_6#71130841"/>
<entry key="634" type="xstring" value="CM#FCFP_6#-274791473"/>
<entry key="635" type="xstring" value="CM#FCFP_6#-2022638555"/>
<entry key="636" type="xstring" value="CM#FCFP_6#-278292706"/>
<entry key="637" type="xstring" value="CM#FCFP_6#987320554"/>
<entry key="638" type="xstring" value="CM#FCFP_6#-830220992"/>
<entry key="639" type="xstring" value="CM#FCFP_6#296562834"/>
<entry key="640" type="xstring" value="CM#FCFP_6#-971683173"/>
<entry key="641" type="xstring" value="CM#FCFP_6#-1052398093"/>
<entry key="642" type="xstring" value="CM#FCFP_6#-1374842118"/>
<entry key="643" type="xstring" value="CM#FCFP_6#943205417"/>
<entry key="644" type="xstring" value="CM#FCFP_6#-168581516"/>
<entry key="645" type="xstring" value="CM#FCFP_6#1742875849"/>
<entry key="646" type="xstring" value="CM#FCFP_6#1149371298"/>
<entry key="647" type="xstring" value="CM#FCFP_6#-1389357961"/>
<entry key="648" type="xstring" value="CM#FCFP_6#-825698509"/>
<entry key="649" type="xstring" value="CM#FCFP_6#-488510523"/>
<entry key="650" type="xstring" value="CM#FCFP_6#703818929"/>
<entry key="651" type="xstring" value="CM#FCFP_6#410824317"/>
<entry key="652" type="xstring" value="CM#FCFP_6#1458856986"/>
<entry key="653" type="xstring" value="CM#FCFP_6#1671105519"/>
<entry key="654" type="xstring" value="CM#FCFP_6#-999797610"/>
<entry key="655" type="xstring" value="CM#FCFP_6#-907725778"/>
<entry key="656" type="xstring" value="CM#FCFP_6#596874406"/>
<entry key="657" type="xstring" value="CM#FCFP_6#-1697717939"/>
<entry key="658" type="xstring" value="CM#FCFP_6#-2100955090"/>
<entry key="659" type="xstring" value="CM#FCFP_6#-330170411"/>
<entry key="660" type="xstring" value="CM#FCFP_6#1231284230"/>
<entry key="661" type="xstring" value="CM#FCFP_6#-1888095302"/>
<entry key="662" type="xstring" value="CM#FCFP_6#-1304702941"/>
<entry key="663" type="xstring" value="CM#FCFP_6#-2013655160"/>
<entry key="664" type="xstring" value="CM#FCFP_6#702047883"/>
<entry key="665" type="xstring" value="CM#FCFP_6#656640115"/>
<entry key="666" type="xstring" value="CM#FCFP_6#-1451433139"/>
<entry key="667" type="xstring" value="CM#FCFP_6#-256548352"/>
<entry key="668" type="xstring" value="CM#FCFP_6#-786338587"/>
<entry key="669" type="xstring" value="CM#FCFP_6#-641295068"/>
<entry key="670" type="xstring" value="CM#FCFP_6#-1344352399"/>
<entry key="671" type="xstring" value="CM#FCFP_6#1933309302"/>
<entry key="672" type="xstring" value="CM#FCFP_6#-1185167959"/>
<entry key="673" type="xstring" value="CM#FCFP_6#-2069710997"/>
<entry key="674" type="xstring" value="CM#FCFP_6#-1045320792"/>
<entry key="675" type="xstring" value="CM#FCFP_6#-1577786275"/>
<entry key="676" type="xstring" value="CM#FCFP_6#887520834"/>
<entry key="677" type="xstring" value="CM#FCFP_6#1349006295"/>
<entry key="678" type="xstring" value="CM#FCFP_6#-71084791"/>
<entry key="679" type="xstring" value="CM#FCFP_6#-581464307"/>
<entry key="680" type="xstring" value="CM#FCFP_6#1068095685"/>
<entry key="681" type="xstring" value="CM#FCFP_6#94632228"/>
<entry key="682" type="xstring" value="CM#FCFP_6#-819928249"/>
<entry key="683" type="xstring" value="CM#FCFP_6#1868119574"/>
<entry key="684" type="xstring" value="CM#FCFP_6#1887671224"/>
<entry key="685" type="xstring" value="CM#FCFP_6#1618184456"/>
<entry key="686" type="xstring" value="CM#FCFP_6#-1146141487"/>
<entry key="687" type="xstring" value="CM#FCFP_6#870443169"/>
<entry key="688" type="xstring" value="CM#FCFP_6#1161767339"/>
<entry key="689" type="xstring" value="CM#FCFP_6#-232988767"/>
<entry key="690" type="xstring" value="CM#FCFP_6#986362661"/>
<entry key="691" type="xstring" value="CM#FCFP_6#889032373"/>
<entry key="692" type="xstring" value="CM#FCFP_6#-434116010"/>
<entry key="693" type="xstring" value="CM#FCFP_6#240509252"/>
<entry key="694" type="xstring" value="CM#FCFP_6#1315386651"/>
<entry key="695" type="xstring" value="CM#FCFP_6#2042241115"/>
<entry key="696" type="xstring" value="CM#FCFP_6#873230368"/>
<entry key="697" type="xstring" value="CM#FCFP_6#1141709678"/>
<entry key="698" type="xstring" value="CM#FCFP_6#254339139"/>
<entry key="699" type="xstring" value="CM#FCFP_6#798818920"/>
<entry key="700" type="xstring" value="CM#FCFP_6#586617195"/>
<entry key="701" type="xstring" value="CM#FCFP_6#-875017567"/>
<entry key="702" type="xstring" value="CM#FCFP_6#797142351"/>
<entry key="703" type="xstring" value="CM#FCFP_6#86586436"/>
<entry key="704" type="xstring" value="CM#FCFP_6#1389214062"/>
<entry key="705" type="xstring" value="CM#FCFP_6#363371516"/>
<entry key="706" type="xstring" value="CM#FCFP_6#-1716224640"/>
<entry key="707" type="xstring" value="CM#FCFP_6#-631265372"/>
<entry key="708" type="xstring" value="CM#FCFP_6#-1427303459"/>
<entry key="709" type="xstring" value="CM#FCFP_6#-631817888"/>
<entry key="710" type="xstring" value="CM#FCFP_6#-1301549776"/>
<entry key="711" type="xstring" value="CM#FCFP_6#1668503639"/>
<entry key="712" type="xstring" value="CM#FCFP_6#-1838807585"/>
<entry key="713" type="xstring" value="CM#FCFP_6#5"/>
<entry key="714" type="xstring" value="CM#FCFP_6#-1573430200"/>
<entry key="715" type="xstring" value="CM#FCFP_6#-396350258"/>
<entry key="716" type="xstring" value="CM#FCFP_6#-391530220"/>
<entry key="717" type="xstring" value="CM#FCFP_6#-1041740043"/>
<entry key="718" type="xstring" value="CM#FCFP_6#-358509075"/>
<entry key="719" type="xstring" value="CM#FCFP_6#-1167188241"/>
<entry key="720" type="xstring" value="CM#FCFP_6#-1331463286"/>
<entry key="721" type="xstring" value="CM#FCFP_6#284780511"/>
<entry key="722" type="xstring" value="CM#FCFP_6#371945385"/>
<entry key="723" type="xstring" value="CM#FCFP_6#-293598757"/>
<entry key="724" type="xstring" value="CM#FCFP_6#-2094771862"/>
<entry key="725" type="xstring" value="CM#FCFP_6#216598998"/>
<entry key="726" type="xstring" value="CM#FCFP_6#1134222142"/>
<entry key="727" type="xstring" value="CM#FCFP_6#1545215786"/>
<entry key="728" type="xstring" value="CM#FCFP_6#279229091"/>
<entry key="729" type="xstring" value="CM#FCFP_6#900733322"/>
<entry key="730" type="xstring" value="CM#FCFP_6#1370578400"/>
<entry key="731" type="xstring" value="CM#FCFP_6#-1206981816"/>
<entry key="732" type="xstring" value="CM#FCFP_6#470041467"/>
<entry key="733" type="xstring" value="CM#FCFP_6#261517095"/>
<entry key="734" type="xstring" value="CM#FCFP_6#-1003448938"/>
<entry key="735" type="xstring" value="CM#FCFP_6#-2002900105"/>
<entry key="736" type="xstring" value="CM#FCFP_6#1564100264"/>
<entry key="737" type="xstring" value="CM#FCFP_6#-1926447181"/>
<entry key="738" type="xstring" value="CM#FCFP_6#-1976157155"/>
<entry key="739" type="xstring" value="CM#FCFP_6#1985089045"/>
<entry key="740" type="xstring" value="CM#FCFP_6#840562844"/>
<entry key="741" type="xstring" value="CM#FCFP_6#1646989728"/>
<entry key="742" type="xstring" value="CM#FCFP_6#412483143"/>
<entry key="743" type="xstring" value="CM#FCFP_6#-1500771174"/>
<entry key="744" type="xstring" value="CM#FCFP_6#1937380668"/>
<entry key="745" type="xstring" value="CM#FCFP_6#-1052853371"/>
<entry key="746" type="xstring" value="CM#FCFP_6#-1656522787"/>
<entry key="747" type="xstring" value="CM#FCFP_6#108462166"/>
<entry key="748" type="xstring" value="CM#FCFP_6#-1374907068"/>
<entry key="749" type="xstring" value="CM#FCFP_6#800166649"/>
<entry key="750" type="xstring" value="CM#FCFP_6#215178631"/>
<entry key="751" type="xstring" value="CM#FCFP_6#1954290372"/>
<entry key="752" type="xstring" value="CM#FCFP_6#-276235098"/>
<entry key="753" type="xstring" value="CM#FCFP_6#80285541"/>
<entry key="754" type="xstring" value="CM#FCFP_6#-2129165368"/>
<entry key="755" type="xstring" value="CM#FCFP_6#-815204248"/>
<entry key="756" type="xstring" value="CM#FCFP_6#-383694651"/>
<entry key="757" type="xstring" value="CM#FCFP_6#-647615559"/>
<entry key="758" type="xstring" value="CM#FCFP_6#-1047565712"/>
<entry key="759" type="xstring" value="CM#FCFP_6#-283882430"/>
<entry key="760" type="xstring" value="CM#FCFP_6#973698367"/>
<entry key="761" type="xstring" value="CM#FCFP_6#-2011863436"/>
<entry key="762" type="xstring" value="CM#FCFP_6#-43239598"/>
<entry key="763" type="xstring" value="CM#FCFP_6#344717180"/>
<entry key="764" type="xstring" value="CM#FCFP_6#-2008356263"/>
<entry key="765" type="xstring" value="CM#FCFP_6#1776042378"/>
<entry key="766" type="xstring" value="CM#FCFP_6#-124625879"/>
<entry key="767" type="xstring" value="CM#FCFP_6#312381900"/>
<entry key="768" type="xstring" value="CM#FCFP_6#-2137592142"/>
<entry key="769" type="xstring" value="CM#FCFP_6#-1870530637"/>
<entry key="770" type="xstring" value="CM#FCFP_6#938920287"/>
<entry key="771" type="xstring" value="CM#FCFP_6#-1739062808"/>
<entry key="772" type="xstring" value="CM#FCFP_6#257808054"/>
<entry key="773" type="xstring" value="CM#FCFP_6#-320869428"/>
<entry key="774" type="xstring" value="CM#FCFP_6#-1549192822"/>
<entry key="775" type="xstring" value="CM#FCFP_6#1715199747"/>
<entry key="776" type="xstring" value="CM#FCFP_6#-572500474"/>
<entry key="777" type="xstring" value="CM#FCFP_6#855733704"/>
<entry key="778" type="xstring" value="CM#FCFP_6#1785215759"/>
<entry key="779" type="xstring" value="CM#FCFP_6#1589091388"/>
<entry key="780" type="xstring" value="CM#FCFP_6#-1149406996"/>
<entry key="781" type="xstring" value="CM#FCFP_6#44091965"/>
<entry key="782" type="xstring" value="CM#FCFP_6#-1973299905"/>
<entry key="783" type="xstring" value="CM#FCFP_6#-1781982802"/>
<entry key="784" type="xstring" value="CM#FCFP_6#-228300541"/>
<entry key="785" type="xstring" value="CM#FCFP_6#-23657764"/>
<entry key="786" type="xstring" value="CM#FCFP_6#57318522"/>
<entry key="787" type="xstring" value="CM#FCFP_6#-1261530911"/>
<entry key="788" type="xstring" value="CM#FCFP_6#1790572653"/>
<entry key="789" type="xstring" value="CM#FCFP_6#1835800051"/>
<entry key="790" type="xstring" value="CM#FCFP_6#75759493"/>
<entry key="791" type="xstring" value="CM#FCFP_6#-656487161"/>
<entry key="792" type="xstring" value="CM#FCFP_6#-1772807338"/>
<entry key="793" type="xstring" value="CM#FCFP_6#-616816432"/>
<entry key="794" type="xstring" value="CM#FCFP_6#372050157"/>
<entry key="795" type="xstring" value="CM#FCFP_6#1158611676"/>
<entry key="796" type="xstring" value="CM#FCFP_6#8"/>
<entry key="797" type="xstring" value="CM#FCFP_6#841764958"/>
<entry key="798" type="xstring" value="CM#FCFP_6#971201665"/>
<entry key="799" type="xstring" value="CM#FCFP_6#612911501"/>
<entry key="800" type="xstring" value="CM#FCFP_6#-836633685"/>
<entry key="801" type="xstring" value="CM#FCFP_6#-747038936"/>
<entry key="802" type="xstring" value="CM#FCFP_6#66757182"/>
<entry key="803" type="xstring" value="CM#FCFP_6#-159282968"/>
<entry key="804" type="xstring" value="CM#FCFP_6#1964502305"/>
<entry key="805" type="xstring" value="CM#FCFP_6#1512897296"/>
<entry key="806" type="xstring" value="CM#FCFP_6#973813398"/>
<entry key="807" type="xstring" value="CM#FCFP_6#-451043714"/>
<entry key="808" type="xstring" value="CM#FCFP_6#1298660435"/>
<entry key="809" type="xstring" value="CM#FCFP_6#960210805"/>
<entry key="810" type="xstring" value="CM#FCFP_6#-2141076815"/>
<entry key="811" type="xstring" value="CM#FCFP_6#1579401580"/>
<entry key="812" type="xstring" value="CM#FCFP_6#1872392852"/>
<entry key="813" type="xstring" value="CM#FCFP_6#1916798486"/>
<entry key="814" type="xstring" value="CM#FCFP_6#260476081"/>
<entry key="815" type="xstring" value="CM#FCFP_6#-2127247163"/>
<entry key="816" type="xstring" value="CM#FCFP_6#622047635"/>
<entry key="817" type="xstring" value="CM#FCFP_6#-828984032"/>
<entry key="818" type="xstring" value="CM#FCFP_6#-372182720"/>
<entry key="819" type="xstring" value="CM#FCFP_6#1384818590"/>
<entry key="820" type="xstring" value="CM#FCFP_6#-648304434"/>
<entry key="821" type="xstring" value="CM#FCFP_6#398227503"/>
<entry key="822" type="xstring" value="CM#FCFP_6#1888947587"/>
<entry key="823" type="xstring" value="CM#FCFP_6#1368940068"/>
<entry key="824" type="xstring" value="CM#FCFP_6#-1529004787"/>
<entry key="825" type="xstring" value="CM#FCFP_6#1762790531"/>
<entry key="826" type="xstring" value="CM#FCFP_6#-1338588315"/>
<entry key="827" type="xstring" value="CM#FCFP_6#-694645039"/>
<entry key="828" type="xstring" value="CM#FCFP_6#-770645118"/>
<entry key="829" type="xstring" value="CM#FCFP_6#-1713105891"/>
<entry key="830" type="xstring" value="CM#FCFP_6#-2083973249"/>
<entry key="831" type="xstring" value="CM#FCFP_6#-1760047438"/>
<entry key="832" type="xstring" value="CM#FCFP_6#136686699"/>
<entry key="833" type="xstring" value="CM#FCFP_6#-1773780536"/>
<entry key="834" type="xstring" value="CM#FCFP_6#-1461483365"/>
<entry key="835" type="xstring" value="CM#FCFP_6#-1044865801"/>
<entry key="836" type="xstring" value="CM#FCFP_6#369306696"/>
<entry key="837" type="xstring" value="CM#FCFP_6#-831808742"/>
<entry key="838" type="xstring" value="CM#FCFP_6#878342080"/>
<entry key="839" type="xstring" value="CM#FCFP_6#-1496086070"/>
<entry key="840" type="xstring" value="CM#FCFP_6#-1570979257"/>
<entry key="841" type="xstring" value="CM#FCFP_6#929601590"/>
<entry key="842" type="xstring" value="CM#FCFP_6#1504308630"/>
<entry key="843" type="xstring" value="CM#FCFP_6#38251760"/>
<entry key="844" type="xstring" value="CM#FCFP_6#889850438"/>
<entry key="845" type="xstring" value="CM#FCFP_6#-1438301350"/>
<entry key="846" type="xstring" value="CM#FCFP_6#-1465220040"/>
<entry key="847" type="xstring" value="CM#FCFP_6#-1672815384"/>
<entry key="848" type="xstring" value="CM#FCFP_6#654335567"/>
<entry key="849" type="xstring" value="CM#FCFP_6#-423971334"/>
<entry key="850" type="xstring" value="CM#FCFP_6#1288794888"/>
<entry key="851" type="xstring" value="CM#FCFP_6#1781754530"/>
<entry key="852" type="xstring" value="CM#FCFP_6#799913672"/>
<entry key="853" type="xstring" value="CM#FCFP_6#125015409"/>
<entry key="854" type="xstring" value="CM#FCFP_6#-1289018456"/>
<entry key="855" type="xstring" value="CM#FCFP_6#-1320248421"/>
<entry key="856" type="xstring" value="CM#FCFP_6#-790336137"/>
<entry key="857" type="xstring" value="CM#FCFP_6#973664124"/>
<entry key="858" type="xstring" value="CM#FCFP_6#-1872843778"/>
<entry key="859" type="xstring" value="CM#FCFP_6#-1439943922"/>
<entry key="860" type="xstring" value="CM#FCFP_6#-821364724"/>
<entry key="861" type="xstring" value="CM#FCFP_6#-224154263"/>
<entry key="862" type="xstring" value="CM#FCFP_6#675799546"/>
<entry key="863" type="xstring" value="CM#FCFP_6#-2078411818"/>
<entry key="864" type="xstring" value="CM#FCFP_6#-1772864729"/>
<entry key="865" type="xstring" value="CM#FCFP_6#-1385720404"/>
<entry key="866" type="xstring" value="CM#FCFP_6#1746924026"/>
<entry key="867" type="xstring" value="CM#FCFP_6#327438754"/>
<entry key="868" type="xstring" value="CM#FCFP_6#545660885"/>
<entry key="869" type="xstring" value="CM#FCFP_6#-1877704546"/>
<entry key="870" type="xstring" value="CM#FCFP_6#1268542392"/>
<entry key="871" type="xstring" value="CM#FCFP_6#-1151854667"/>
<entry key="872" type="xstring" value="CM#FCFP_6#-1071560772"/>
<entry key="873" type="xstring" value="CM#FCFP_6#144753817"/>
<entry key="874" type="xstring" value="CM#FCFP_6#-1469487811"/>
<entry key="875" type="xstring" value="CM#FCFP_6#-1550997131"/>
<entry key="876" type="xstring" value="CM#FCFP_6#-1073796186"/>
<entry key="877" type="xstring" value="CM#FCFP_6#786257561"/>
<entry key="878" type="xstring" value="CM#FCFP_6#1685116052"/>
<entry key="879" type="xstring" value="CM#FCFP_6#193706886"/>
<entry key="880" type="xstring" value="CM#FCFP_6#976107305"/>
<entry key="881" type="xstring" value="CM#FCFP_6#1215290865"/>
<entry key="882" type="xstring" value="CM#FCFP_6#374142214"/>
<entry key="883" type="xstring" value="CM#FCFP_6#-764041975"/>
<entry key="884" type="xstring" value="CM#FCFP_6#-2076341480"/>
<entry key="885" type="xstring" value="CM#FCFP_6#-1701824415"/>
<entry key="886" type="xstring" value="CM#FCFP_6#-1056083552"/>
<entry key="887" type="xstring" value="CM#FCFP_6#-65982584"/>
<entry key="888" type="xstring" value="CM#FCFP_6#438956331"/>
<entry key="889" type="xstring" value="CM#FCFP_6#1902956706"/>
<entry key="890" type="xstring" value="CM#FCFP_6#-628763396"/>
<entry key="891" type="xstring" value="CM#FCFP_6#86933862"/>
<entry key="892" type="xstring" value="CM#FCFP_6#-1020605413"/>
<entry key="893" type="xstring" value="CM#FCFP_6#632767364"/>
<entry key="894" type="xstring" value="CM#FCFP_6#1256038440"/>
<entry key="895" type="xstring" value="CM#FCFP_6#-212177535"/>
<entry key="896" type="xstring" value="CM#FCFP_6#1604677718"/>
<entry key="897" type="xstring" value="CM#FCFP_6#1434713695"/>
<entry key="898" type="xstring" value="CM#FCFP_6#2110688284"/>
<entry key="899" type="xstring" value="CM#FCFP_6#290779495"/>
<entry key="900" type="xstring" value="CM#FCFP_6#-1732681653"/>
<entry key="901" type="xstring" value="CM#FCFP_6#447966750"/>
<entry key="902" type="xstring" value="CM#FCFP_6#-1640915993"/>
<entry key="903" type="xstring" value="CM#FCFP_6#-388779259"/>
<entry key="904" type="xstring" value="CM#FCFP_6#-628242344"/>
<entry key="905" type="xstring" value="CM#FCFP_6#-2077724946"/>
<entry key="906" type="xstring" value="CM#FCFP_6#-1093732273"/>
<entry key="907" type="xstring" value="CM#FCFP_6#703215724"/>
<entry key="908" type="xstring" value="CM#FCFP_6#638947293"/>
<entry key="909" type="xstring" value="CM#FCFP_6#2147064312"/>
<entry key="910" type="xstring" value="CM#FCFP_6#425107673"/>
<entry key="911" type="xstring" value="CM#FCFP_6#1608839478"/>
<entry key="912" type="xstring" value="CM#FCFP_6#580930443"/>
<entry key="913" type="xstring" value="CM#FCFP_6#494226440"/>
<entry key="914" type="xstring" value="CM#FCFP_6#642864364"/>
<entry key="915" type="xstring" value="CM#FCFP_6#1794883234"/>
<entry key="916" type="xstring" value="CM#FCFP_6#444483170"/>
<entry key="917" type="xstring" value="CM#FCFP_6#2046431276"/>
<entry key="918" type="xstring" value="CM#FCFP_6#956577316"/>
<entry key="919" type="xstring" value="CM#FCFP_6#-1635081306"/>
<entry key="920" type="xstring" value="CM#FCFP_6#-1273376092"/>
<entry key="921" type="xstring" value="CM#FCFP_6#-2018773765"/>
<entry key="922" type="xstring" value="CM#FCFP_6#-697060863"/>
<entry key="923" type="xstring" value="CM#FCFP_6#-992213424"/>
<entry key="924" type="xstring" value="CM#FCFP_6#-1150788757"/>
<entry key="925" type="xstring" value="CM#FCFP_6#-1120852624"/>
<entry key="926" type="xstring" value="CM#FCFP_6#-189641276"/>
<entry key="927" type="xstring" value="CM#FCFP_6#-1523805044"/>
<entry key="928" type="xstring" value="CM#FCFP_6#-928246081"/>
<entry key="929" type="xstring" value="CM#FCFP_6#-1678275541"/>
<entry key="930" type="xstring" value="CM#FCFP_6#640667438"/>
<entry key="931" type="xstring" value="CM#FCFP_6#-1144736352"/>
<entry key="932" type="xstring" value="CM#FCFP_6#679321016"/>
<entry key="933" type="xstring" value="CM#FCFP_6#744962279"/>
<entry key="934" type="xstring" value="CM#FCFP_6#822061578"/>
<entry key="935" type="xstring" value="CM#FCFP_6#-44013867"/>
<entry key="936" type="xstring" value="CM#FCFP_6#-1731311472"/>
<entry key="937" type="xstring" value="CM#FCFP_6#-492065043"/>
<entry key="938" type="xstring" value="CM#FCFP_6#1436883371"/>
<entry key="939" type="xstring" value="CM#FCFP_6#-1698889799"/>
<entry key="940" type="xstring" value="CM#FCFP_6#-1715257279"/>
<entry key="941" type="xstring" value="CM#FCFP_6#820384081"/>
<entry key="942" type="xstring" value="CM#FCFP_6#-68398820"/>
<entry key="943" type="xstring" value="CM#FCFP_6#-1873240674"/>
<entry key="944" type="xstring" value="CM#FCFP_6#2142105282"/>
<entry key="945" type="xstring" value="CM#FCFP_6#1749461942"/>
<entry key="946" type="xstring" value="CM#FCFP_6#-1026697091"/>
<entry key="947" type="xstring" value="CM#FCFP_6#70694585"/>
<entry key="948" type="xstring" value="CM#FCFP_6#2085426376"/>
<entry key="949" type="xstring" value="CM#FCFP_6#458149324"/>
<entry key="950" type="xstring" value="CM#FCFP_6#-158888774"/>
<entry key="951" type="xstring" value="CM#FCFP_6#839265750"/>
<entry key="952" type="xstring" value="CM#FCFP_6#-582165685"/>
<entry key="953" type="xstring" value="CM#FCFP_6#-347151821"/>
<entry key="954" type="xstring" value="CM#FCFP_6#1848128500"/>
<entry key="955" type="xstring" value="CM#FCFP_6#-1748509072"/>
<entry key="956" type="xstring" value="CM#FCFP_6#-1105635900"/>
<entry key="957" type="xstring" value="CM#FCFP_6#-1771696584"/>
<entry key="958" type="xstring" value="CM#FCFP_6#597257496"/>
<entry key="959" type="xstring" value="CM#FCFP_6#-772636431"/>
<entry key="960" type="xstring" value="CM#FCFP_6#-105186863"/>
<entry key="961" type="xstring" value="CM#FCFP_6#-728595178"/>
<entry key="962" type="xstring" value="CM#FCFP_6#-1199141500"/>
<entry key="963" type="xstring" value="CM#FCFP_6#-636452210"/>
<entry key="964" type="xstring" value="CM#FCFP_6#-14048077"/>
<entry key="965" type="xstring" value="CM#FCFP_6#1345628804"/>
<entry key="966" type="xstring" value="CM#FCFP_6#2074795133"/>
<entry key="967" type="xstring" value="CM#FCFP_6#1148354511"/>
<entry key="968" type="xstring" value="CM#FCFP_6#-1364968852"/>
<entry key="969" type="xstring" value="CM#FCFP_6#1186393305"/>
<entry key="970" type="xstring" value="CM#FCFP_6#1067897339"/>
<entry key="971" type="xstring" value="CM#FCFP_6#-1982171447"/>
<entry key="972" type="xstring" value="CM#FCFP_6#-410669838"/>
<entry key="973" type="xstring" value="CM#FCFP_6#-1364275017"/>
<entry key="974" type="xstring" value="CM#FCFP_6#-1077668386"/>
<entry key="975" type="xstring" value="CM#FCFP_6#-2083999149"/>
<entry key="976" type="xstring" value="CM#FCFP_6#-1162472683"/>
<entry key="977" type="xstring" value="CM#FCFP_6#2094807465"/>
<entry key="978" type="xstring" value="CM#FCFP_6#-1016744494"/>
<entry key="979" type="xstring" value="CM#FCFP_6#691740693"/>
<entry key="980" type="xstring" value="CM#FCFP_6#-1373488931"/>
<entry key="981" type="xstring" value="CM#FCFP_6#-1361030044"/>
<entry key="982" type="xstring" value="CM#FCFP_6#630442497"/>
<entry key="983" type="xstring" value="CM#FCFP_6#-547731249"/>
<entry key="984" type="xstring" value="CM#FCFP_6#-1955993745"/>
<entry key="985" type="xstring" value="CM#FCFP_6#1931481677"/>
<entry key="986" type="xstring" value="CM#FCFP_6#-177784133"/>
<entry key="987" type="xstring" value="CM#FCFP_6#-1760441336"/>
<entry key="988" type="xstring" value="CM#FCFP_6#-2071690212"/>
<entry key="989" type="xstring" value="CM#FCFP_6#-171079908"/>
<entry key="990" type="xstring" value="CM#FCFP_6#-1906648434"/>
<entry key="991" type="xstring" value="CM#FCFP_6#-583941052"/>
<entry key="992" type="xstring" value="CM#FCFP_6#443453487"/>
<entry key="993" type="xstring" value="CM#FCFP_6#-780829985"/>
<entry key="994" type="xstring" value="CM#FCFP_6#-348848447"/>
<entry key="995" type="xstring" value="CM#FCFP_6#-1096517202"/>
<entry key="996" type="xstring" value="CM#FCFP_6#1392535413"/>
<entry key="997" type="xstring" value="CM#FCFP_6#-79609022"/>
<entry key="998" type="xstring" value="CM#FCFP_6#-611386630"/>
<entry key="999" type="xstring" value="CM#FCFP_6#-1038421835"/>
<entry key="1000" type="xstring" value="CM#FCFP_6#-2094544316"/>
<entry key="1001" type="xstring" value="CM#FCFP_6#293622624"/>
<entry key="1002" type="xstring" value="CM#FCFP_6#-1183672514"/>
<entry key="1003" type="xstring" value="CM#FCFP_6#91530927"/>
<entry key="1004" type="xstring" value="CM#FCFP_6#860015435"/>
<entry key="1005" type="xstring" value="CM#FCFP_6#-1775135141"/>
<entry key="1006" type="xstring" value="CM#FCFP_6#821640535"/>
<entry key="1007" type="xstring" value="CM#FCFP_6#451371068"/>
<entry key="1008" type="xstring" value="CM#FCFP_6#-1284423980"/>
<entry key="1009" type="xstring" value="CM#FCFP_6#-1277611793"/>
<entry key="1010" type="xstring" value="CM#FCFP_6#-1526113663"/>
<entry key="1011" type="xstring" value="CM#FCFP_6#445273808"/>
<entry key="1012" type="xstring" value="CM#FCFP_6#-1460348762"/>
<entry key="1013" type="xstring" value="CM#FCFP_6#369940272"/>
<entry key="1014" type="xstring" value="CM#FCFP_6#1265742131"/>
<entry key="1015" type="xstring" value="CM#FCFP_6#1931012069"/>
<entry key="1016" type="xstring" value="CM#FCFP_6#-1760473477"/>
<entry key="1017" type="xstring" value="CM#FCFP_6#-293671387"/>
<entry key="1018" type="xstring" value="CM#FCFP_6#2047994594"/>
<entry key="1019" type="xstring" value="CM#FCFP_6#630418361"/>
<entry key="1020" type="xstring" value="CM#FCFP_6#-1845631456"/>
<entry key="1021" type="xstring" value="CM#FCFP_6#-413588539"/>
<entry key="1022" type="xstring" value="CM#FCFP_6#985033767"/>
<entry key="1023" type="xstring" value="CM#FCFP_6#-149643373"/>
<entry key="1024" type="xstring" value="CM#FCFP_6#1861814811"/>
<entry key="1025" type="xstring" value="CM#FCFP_6#-1600170628"/>
<entry key="1026" type="xstring" value="CM#FCFP_6#-1311685137"/>
<entry key="1027" type="xstring" value="CM#FCFP_6#362122913"/>
<entry key="1028" type="xstring" value="CM#FCFP_6#436886043"/>
<entry key="1029" type="xstring" value="CM#FCFP_6#1669847334"/>
<entry key="1030" type="xstring" value="CM#FCFP_6#-2135522699"/>
<entry key="1031" type="xstring" value="CM#FCFP_6#179947209"/>
<entry key="1032" type="xstring" value="CM#FCFP_6#-417444398"/>
<entry key="1033" type="xstring" value="CM#FCFP_6#1140123619"/>
<entry key="1034" type="xstring" value="CM#FCFP_6#392594677"/>
<entry key="1035" type="xstring" value="CM#FCFP_6#-1634335053"/>
<entry key="1036" type="xstring" value="CM#FCFP_6#-515663503"/>
<entry key="1037" type="xstring" value="CM#FCFP_6#603150292"/>
<entry key="1038" type="xstring" value="CM#FCFP_6#131784192"/>
<entry key="1039" type="xstring" value="CM#FCFP_6#519975138"/>
<entry key="1040" type="xstring" value="CM#FCFP_6#822490767"/>
<entry key="1041" type="xstring" value="CM#FCFP_6#-352249390"/>
<entry key="1042" type="xstring" value="CM#FCFP_6#1304388747"/>
<entry key="1043" type="xstring" value="CM#FCFP_6#1901908337"/>
<entry key="1044" type="xstring" value="CM#FCFP_6#555919103"/>
<entry key="1045" type="xstring" value="CM#FCFP_6#383654564"/>
<entry key="1046" type="xstring" value="CM#FCFP_6#-1082354964"/>
<entry key="1047" type="xstring" value="CM#FCFP_6#-1580229237"/>
<entry key="1048" type="xstring" value="CM#FCFP_6#2129003964"/>
<entry key="1049" type="xstring" value="CM#FCFP_6#-205854519"/>
<entry key="1050" type="xstring" value="CM#FCFP_6#1272554221"/>
<entry key="1051" type="xstring" value="CM#FCFP_6#-630540681"/>
<entry key="1052" type="xstring" value="CM#FCFP_6#-1380168001"/>
<entry key="1053" type="xstring" value="CM#FCFP_6#-2116095819"/>
<entry key="1054" type="xstring" value="CM#FCFP_6#-1757378719"/>
<entry key="1055" type="xstring" value="CM#FCFP_6#1546024460"/>
<entry key="1056" type="xstring" value="CM#FCFP_6#-1123768518"/>
<entry key="1057" type="xstring" value="CM#FCFP_6#193826282"/>
<entry key="1058" type="xstring" value="CM#FCFP_6#162309320"/>
<entry key="1059" type="xstring" value="CM#FCFP_6#1315393721"/>
<entry key="1060" type="xstring" value="CM#FCFP_6#1519879890"/>
<entry key="1061" type="xstring" value="CM#FCFP_6#1743817318"/>
<entry key="1062" type="xstring" value="CM#FCFP_6#1830428082"/>
<entry key="1063" type="xstring" value="CM#FCFP_6#1243204886"/>
<entry key="1064" type="xstring" value="CM#FCFP_6#-1462441601"/>
<entry key="1065" type="xstring" value="CM#FCFP_6#-2035456137"/>
<entry key="1066" type="xstring" value="CM#FCFP_6#1925771927"/>
<entry key="1067" type="xstring" value="CM#FCFP_6#1431107446"/>
<entry key="1068" type="xstring" value="CM#FCFP_6#-1387546100"/>
<entry key="1069" type="xstring" value="CM#FCFP_6#732362118"/>
<entry key="1070" type="xstring" value="CM#FCFP_6#1370711442"/>
<entry key="1071" type="xstring" value="CM#FCFP_6#1253847022"/>
<entry key="1072" type="xstring" value="CM#FCFP_6#1685259762"/>
<entry key="1073" type="xstring" value="CM#FCFP_6#1333957356"/>
<entry key="1074" type="xstring" value="CM#FCFP_6#-67620761"/>
<entry key="1075" type="xstring" value="CM#FCFP_6#-2142488817"/>
<entry key="1076" type="xstring" value="CM#FCFP_6#-651840875"/>
<entry key="1077" type="xstring" value="CM#FCFP_6#-1549222613"/>
<entry key="1078" type="xstring" value="CM#FCFP_6#-1508105385"/>
<entry key="1079" type="xstring" value="CM#FCFP_6#1210292351"/>
<entry key="1080" type="xstring" value="CM#FCFP_6#1219861362"/>
<entry key="1081" type="xstring" value="CM#FCFP_6#1132802373"/>
<entry key="1082" type="xstring" value="CM#FCFP_6#-971228182"/>
<entry key="1083" type="xstring" value="CM#FCFP_6#1318518442"/>
<entry key="1084" type="xstring" value="CM#FCFP_6#-294122052"/>
<entry key="1085" type="xstring" value="CM#FCFP_6#-1496855157"/>
<entry key="1086" type="xstring" value="CM#FCFP_6#17443674"/>
<entry key="1087" type="xstring" value="CM#FCFP_6#-778366387"/>
<entry key="1088" type="xstring" value="CM#FCFP_6#-488610199"/>
<entry key="1089" type="xstring" value="CM#FCFP_6#1600375114"/>
<entry key="1090" type="xstring" value="CM#FCFP_6#937923569"/>
<entry key="1091" type="xstring" value="CM#FCFP_6#1642860193"/>
<entry key="1092" type="xstring" value="CM#FCFP_6#-581162801"/>
<entry key="1093" type="xstring" value="CM#FCFP_6#69538428"/>
<entry key="1094" type="xstring" value="CM#FCFP_6#-634178238"/>
<entry key="1095" type="xstring" value="CM#FCFP_6#-22686407"/>
<entry key="1096" type="xstring" value="CM#FCFP_6#411414971"/>
<entry key="1097" type="xstring" value="CM#FCFP_6#-304873128"/>
<entry key="1098" type="xstring" value="CM#FCFP_6#645674487"/>
<entry key="1099" type="xstring" value="CM#FCFP_6#970678112"/>
<entry key="1100" type="xstring" value="CM#FCFP_6#1793503002"/>
<entry key="1101" type="xstring" value="CM#FCFP_6#2126205956"/>
<entry key="1102" type="xstring" value="CM#FCFP_6#442187481"/>
<entry key="1103" type="xstring" value="CM#FCFP_6#628345378"/>
<entry key="1104" type="xstring" value="CM#FCFP_6#-1881202426"/>
<entry key="1105" type="xstring" value="CM#FCFP_6#1336653313"/>
<entry key="1106" type="xstring" value="CM#FCFP_6#463462095"/>
<entry key="1107" type="xstring" value="CM#FCFP_6#1054623127"/>
<entry key="1108" type="xstring" value="CM#FCFP_6#-327407377"/>
<entry key="1109" type="xstring" value="CM#FCFP_6#-1883665704"/>
<entry key="1110" type="xstring" value="CM#FCFP_6#1040131620"/>
<entry key="1111" type="xstring" value="CM#FCFP_6#-307477426"/>
<entry key="1112" type="xstring" value="CM#FCFP_6#-595817425"/>
<entry key="1113" type="xstring" value="CM#FCFP_6#1538784635"/>
<entry key="1114" type="xstring" value="CM#FCFP_6#1404295918"/>
<entry key="1115" type="xstring" value="CM#FCFP_6#-572258533"/>
<entry key="1116" type="xstring" value="CM#FCFP_6#-546978713"/>
<entry key="1117" type="xstring" value="CM#FCFP_6#-1968900341"/>
<entry key="1118" type="xstring" value="CM#FCFP_6#681757126"/>
<entry key="1119" type="xstring" value="CM#FCFP_6#823171316"/>
<entry key="1120" type="xstring" value="CM#FCFP_6#-1553844246"/>
<entry key="1121" type="xstring" value="CM#FCFP_6#52071422"/>
<entry key="1122" type="xstring" value="CM#FCFP_6#117021918"/>
<entry key="1123" type="xstring" value="CM#FCFP_6#1589758501"/>
<entry key="1124" type="xstring" value="CM#FCFP_6#208846653"/>
<entry key="1125" type="xstring" value="CM#FCFP_6#1522204818"/>
<entry key="1126" type="xstring" value="CM#FCFP_6#-360850181"/>
<entry key="1127" type="xstring" value="CM#FCFP_6#-2137417524"/>
<entry key="1128" type="xstring" value="CM#FCFP_6#7943877"/>
<entry key="1129" type="xstring" value="CM#FCFP_6#-1317581692"/>
<entry key="1130" type="xstring" value="CM#FCFP_6#1723923459"/>
<entry key="1131" type="xstring" value="CM#FCFP_6#-496888120"/>
<entry key="1132" type="xstring" value="CM#FCFP_6#-1461768028"/>
<entry key="1133" type="xstring" value="CM#FCFP_6#-753319155"/>
<entry key="1134" type="xstring" value="CM#FCFP_6#1703564034"/>
<entry key="1135" type="xstring" value="CM#FCFP_6#-1119650138"/>
<entry key="1136" type="xstring" value="CM#FCFP_6#2131681816"/>
<entry key="1137" type="xstring" value="CM#FCFP_6#-2074416831"/>
<entry key="1138" type="xstring" value="CM#FCFP_6#-493378947"/>
<entry key="1139" type="xstring" value="CM#FCFP_6#159404153"/>
<entry key="1140" type="xstring" value="CM#FCFP_6#1930116051"/>
<entry key="1141" type="xstring" value="CM#FCFP_6#-1400528616"/>
<entry key="1142" type="xstring" value="CM#FCFP_6#-1742546106"/>
<entry key="1143" type="xstring" value="CM#FCFP_6#2139270320"/>
<entry key="1144" type="xstring" value="CM#FCFP_6#360781885"/>
<entry key="1145" type="xstring" value="CM#FCFP_6#-1100903718"/>
<entry key="1146" type="xstring" value="CM#FCFP_6#-268600289"/>
<entry key="1147" type="xstring" value="CM#FCFP_6#-1230632105"/>
<entry key="1148" type="xstring" value="CM#FCFP_6#939412848"/>
<entry key="1149" type="xstring" value="CM#FCFP_6#1880954074"/>
<entry key="1150" type="xstring" value="CM#FCFP_6#-378131380"/>
<entry key="1151" type="xstring" value="CM#FCFP_6#1647046916"/>
<entry key="1152" type="xstring" value="CM#FCFP_6#742551609"/>
<entry key="1153" type="xstring" value="CM#FCFP_6#-1512836998"/>
<entry key="1154" type="xstring" value="CM#FCFP_6#-1572489594"/>
<entry key="1155" type="xstring" value="CM#FCFP_6#1543887098"/>
<entry key="1156" type="xstring" value="CM#FCFP_6#761090368"/>
<entry key="1157" type="xstring" value="CM#FCFP_6#-243802617"/>
<entry key="1158" type="xstring" value="CM#FCFP_6#1677789694"/>
<entry key="1159" type="xstring" value="CM#FCFP_6#-865236866"/>
<entry key="1160" type="xstring" value="CM#FCFP_6#-1055311551"/>
<entry key="1161" type="xstring" value="CM#FCFP_6#-54973313"/>
<entry key="1162" type="xstring" value="CM#FCFP_6#358775521"/>
<entry key="1163" type="xstring" value="CM#FCFP_6#353406488"/>
<entry key="1164" type="xstring" value="CM#FCFP_6#344221219"/>
<entry key="1165" type="xstring" value="CM#FCFP_6#1838609335"/>
<entry key="1166" type="xstring" value="CM#FCFP_6#-244337573"/>
<entry key="1167" type="xstring" value="CM#FCFP_6#-925504834"/>
<entry key="1168" type="xstring" value="CM#FCFP_6#-1448323975"/>
<entry key="1169" type="xstring" value="CM#FCFP_6#311969155"/>
<entry key="1170" type="xstring" value="CM#FCFP_6#265846293"/>
<entry key="1171" type="xstring" value="CM#FCFP_6#-1497709704"/>
<entry key="1172" type="xstring" value="CM#FCFP_6#-1261081799"/>
<entry key="1173" type="xstring" value="CM#FCFP_6#-101285563"/>
<entry key="1174" type="xstring" value="CM#FCFP_6#-1327298729"/>
<entry key="1175" type="xstring" value="CM#FCFP_6#1275657259"/>
<entry key="1176" type="xstring" value="CM#FCFP_6#1070685545"/>
<entry key="1177" type="xstring" value="CM#FCFP_6#622039763"/>
<entry key="1178" type="xstring" value="CM#FCFP_6#-813049107"/>
<entry key="1179" type="xstring" value="CM#FCFP_6#-180488125"/>
<entry key="1180" type="xstring" value="CM#FCFP_6#-850775512"/>
<entry key="1181" type="xstring" value="CM#FCFP_6#-398564715"/>
<entry key="1182" type="xstring" value="CM#FCFP_6#94582200"/>
<entry key="1183" type="xstring" value="CM#FCFP_6#100641890"/>
<entry key="1184" type="xstring" value="CM#FCFP_6#-990511789"/>
<entry key="1185" type="xstring" value="CM#FCFP_6#-2071727703"/>
<entry key="1186" type="xstring" value="CM#FCFP_6#-450458483"/>
<entry key="1187" type="xstring" value="CM#FCFP_6#-187250252"/>
<entry key="1188" type="xstring" value="CM#FCFP_6#-1920691791"/>
<entry key="1189" type="xstring" value="CM#FCFP_6#224427734"/>
<entry key="1190" type="xstring" value="CM#FCFP_6#-494604258"/>
<entry key="1191" type="xstring" value="CM#FCFP_6#375829863"/>
<entry key="1192" type="xstring" value="CM#FCFP_6#28457142"/>
<entry key="1193" type="xstring" value="CM#FCFP_6#-410960258"/>
<entry key="1194" type="xstring" value="CM#FCFP_6#785409716"/>
<entry key="1195" type="xstring" value="CM#FCFP_6#88112408"/>
<entry key="1196" type="xstring" value="CM#FCFP_6#1783756416"/>
<entry key="1197" type="xstring" value="CM#FCFP_6#-490676460"/>
<entry key="1198" type="xstring" value="CM#FCFP_6#-471599982"/>
<entry key="1199" type="xstring" value="CM#FCFP_6#-1251607364"/>
<entry key="1200" type="xstring" value="CM#FCFP_6#-106096727"/>
<entry key="1201" type="xstring" value="CM#FCFP_6#662429053"/>
<entry key="1202" type="xstring" value="CM#FCFP_6#-1472975334"/>
<entry key="1203" type="xstring" value="CM#FCFP_6#-668483809"/>
<entry key="1204" type="xstring" value="CM#FCFP_6#-1513589583"/>
<entry key="1205" type="xstring" value="CM#FCFP_6#939579806"/>
<entry key="1206" type="xstring" value="CM#FCFP_6#-1403300329"/>
<entry key="1207" type="xstring" value="CM#FCFP_6#577096163"/>
<entry key="1208" type="xstring" value="CM#FCFP_6#363344191"/>
<entry key="1209" type="xstring" value="CM#FCFP_6#522845014"/>
<entry key="1210" type="xstring" value="CM#FCFP_6#-819192095"/>
<entry key="1211" type="xstring" value="CM#FCFP_6#1431562437"/>
<entry key="1212" type="xstring" value="CM#FCFP_6#24788964"/>
<entry key="1213" type="xstring" value="CM#FCFP_6#-1185376954"/>
<entry key="1214" type="xstring" value="CM#FCFP_6#481733380"/>
<entry key="1215" type="xstring" value="CM#FCFP_6#-2113922173"/>
<entry key="1216" type="xstring" value="CM#FCFP_6#956732927"/>
<entry key="1217" type="xstring" value="CM#FCFP_6#-2067033771"/>
<entry key="1218" type="xstring" value="CM#FCFP_6#2068567167"/>
<entry key="1219" type="xstring" value="CM#FCFP_6#348567399"/>
<entry key="1220" type="xstring" value="CM#FCFP_6#-1922418453"/>
<entry key="1221" type="xstring" value="CM#FCFP_6#1057889265"/>
<entry key="1222" type="xstring" value="CM#FCFP_6#112883299"/>
<entry key="1223" type="xstring" value="CM#FCFP_6#356782498"/>
<entry key="1224" type="xstring" value="CM#FCFP_6#1099190283"/>
<entry key="1225" type="xstring" value="CM#FCFP_6#-1757681964"/>
<entry key="1226" type="xstring" value="CM#FCFP_6#-191540974"/>
<entry key="1227" type="xstring" value="CM#FCFP_6#1299266005"/>
<entry key="1228" type="xstring" value="CM#FCFP_6#-212375879"/>
<entry key="1229" type="xstring" value="CM#FCFP_6#-58677655"/>
<entry key="1230" type="xstring" value="CM#FCFP_6#590955668"/>
<entry key="1231" type="xstring" value="CM#FCFP_6#512460518"/>
<entry key="1232" type="xstring" value="CM#FCFP_6#-208257630"/>
<entry key="1233" type="xstring" value="CM#FCFP_6#3948363"/>
<entry key="1234" type="xstring" value="CM#FCFP_6#-2093258575"/>
<entry key="1235" type="xstring" value="CM#FCFP_6#-1006443273"/>
<entry key="1236" type="xstring" value="CM#FCFP_6#746573343"/>
<entry key="1237" type="xstring" value="CM#FCFP_6#670976249"/>
<entry key="1238" type="xstring" value="CM#FCFP_6#1826761586"/>
<entry key="1239" type="xstring" value="CM#FCFP_6#755296212"/>
<entry key="1240" type="xstring" value="CM#FCFP_6#-1176841573"/>
<entry key="1241" type="xstring" value="CM#FCFP_6#-1754609813"/>
<entry key="1242" type="xstring" value="CM#FCFP_6#-140539549"/>
<entry key="1243" type="xstring" value="CM#FCFP_6#735254721"/>
<entry key="1244" type="xstring" value="CM#FCFP_6#1707639394"/>
<entry key="1245" type="xstring" value="CM#FCFP_6#899878122"/>
<entry key="1246" type="xstring" value="CM#FCFP_6#188966089"/>
<entry key="1247" type="xstring" value="CM#FCFP_6#2104868396"/>
<entry key="1248" type="xstring" value="CM#FCFP_6#-142114566"/>
<entry key="1249" type="xstring" value="CM#FCFP_6#1780681940"/>
<entry key="1250" type="xstring" value="CM#FCFP_6#342000123"/>
<entry key="1251" type="xstring" value="CM#FCFP_6#-2116308748"/>
<entry key="1252" type="xstring" value="CM#FCFP_6#254605163"/>
<entry key="1253" type="xstring" value="CM#FCFP_6#-875817753"/>
<entry key="1254" type="xstring" value="CM#FCFP_6#-1915268225"/>
<entry key="1255" type="xstring" value="CM#FCFP_6#567484887"/>
<entry key="1256" type="xstring" value="CM#FCFP_6#-524983883"/>
<entry key="1257" type="xstring" value="CM#FCFP_6#-1418431031"/>
<entry key="1258" type="xstring" value="CM#FCFP_6#368306133"/>
<entry key="1259" type="xstring" value="CM#FCFP_6#18862996"/>
<entry key="1260" type="xstring" value="CM#FCFP_6#1396620419"/>
<entry key="1261" type="xstring" value="CM#FCFP_6#1004048218"/>
<entry key="1262" type="xstring" value="CM#FCFP_6#-64050803"/>
<entry key="1263" type="xstring" value="CM#FCFP_6#187027918"/>
<entry key="1264" type="xstring" value="CM#FCFP_6#522457808"/>
<entry key="1265" type="xstring" value="CM#FCFP_6#366629731"/>
<entry key="1266" type="xstring" value="CM#FCFP_6#-1967972493"/>
<entry key="1267" type="xstring" value="CM#FCFP_6#909201900"/>
<entry key="1268" type="xstring" value="CM#FCFP_6#2012891940"/>
<entry key="1269" type="xstring" value="CM#FCFP_6#-849167590"/>
<entry key="1270" type="xstring" value="CM#FCFP_6#371233963"/>
<entry key="1271" type="xstring" value="CM#FCFP_6#675356988"/>
<entry key="1272" type="xstring" value="CM#FCFP_6#622729340"/>
<entry key="1273" type="xstring" value="CM#FCFP_6#310087227"/>
<entry key="1274" type="xstring" value="CM#FCFP_6#308860596"/>
<entry key="1275" type="xstring" value="CM#FCFP_6#-517199768"/>
<entry key="1276" type="xstring" value="CM#FCFP_6#1406130289"/>
<entry key="1277" type="xstring" value="CM#FCFP_6#205872135"/>
<entry key="1278" type="xstring" value="CM#FCFP_6#-190535406"/>
<entry key="1279" type="xstring" value="CM#FCFP_6#-1554345046"/>
<entry key="1280" type="xstring" value="CM#FCFP_6#1947838281"/>
<entry key="1281" type="xstring" value="CM#FCFP_6#1930301922"/>
<entry key="1282" type="xstring" value="CM#FCFP_6#-1960096778"/>
<entry key="1283" type="xstring" value="CM#FCFP_6#-1528013649"/>
<entry key="1284" type="xstring" value="CM#FCFP_6#-499162405"/>
<entry key="1285" type="xstring" value="CM#FCFP_6#-1301580451"/>
<entry key="1286" type="xstring" value="CM#FCFP_6#338549743"/>
<entry key="1287" type="xstring" value="CM#FCFP_6#-1103964485"/>
<entry key="1288" type="xstring" value="CM#FCFP_6#919551304"/>
<entry key="1289" type="xstring" value="CM#FCFP_6#1474082957"/>
<entry key="1290" type="xstring" value="CM#FCFP_6#-1743763583"/>
<entry key="1291" type="xstring" value="CM#FCFP_6#124879228"/>
<entry key="1292" type="xstring" value="CM#FCFP_6#975191202"/>
<entry key="1293" type="xstring" value="CM#FCFP_6#-666395712"/>
<entry key="1294" type="xstring" value="CM#FCFP_6#1856579441"/>
<entry key="1295" type="xstring" value="CM#FCFP_6#2097032445"/>
<entry key="1296" type="xstring" value="CM#FCFP_6#-1873554935"/>
<entry key="1297" type="xstring" value="CM#FCFP_6#-509116475"/>
<entry key="1298" type="xstring" value="CM#FCFP_6#-1013409946"/>
<entry key="1299" type="xstring" value="CM#FCFP_6#731617164"/>
<entry key="1300" type="xstring" value="CM#FCFP_6#456003914"/>
<entry key="1301" type="xstring" value="CM#FCFP_6#-1166199028"/>
<entry key="1302" type="xstring" value="CM#FCFP_6#-1582779401"/>
<entry key="1303" type="xstring" value="CM#FCFP_6#1654256861"/>
<entry key="1304" type="xstring" value="CM#FCFP_6#-1066445284"/>
<entry key="1305" type="xstring" value="CM#FCFP_6#1472640160"/>
<entry key="1306" type="xstring" value="CM#FCFP_6#-1277879912"/>
<entry key="1307" type="xstring" value="CM#FCFP_6#860901833"/>
<entry key="1308" type="xstring" value="CM#FCFP_6#1061598372"/>
<entry key="1309" type="xstring" value="CM#FCFP_6#-1634568464"/>
<entry key="1310" type="xstring" value="CM#FCFP_6#615754844"/>
<entry key="1311" type="xstring" value="CM#FCFP_6#1767086105"/>
<entry key="1312" type="xstring" value="CM#FCFP_6#-650347350"/>
<entry key="1313" type="xstring" value="CM#FCFP_6#189308819"/>
<entry key="1314" type="xstring" value="CM#FCFP_6#361533032"/>
<entry key="1315" type="xstring" value="CM#FCFP_6#-2045940735"/>
<entry key="1316" type="xstring" value="CM#FCFP_6#1476752478"/>
<entry key="1317" type="xstring" value="CM#FCFP_6#-1774952490"/>
<entry key="1318" type="xstring" value="CM#FCFP_6#1909652487"/>
<entry key="1319" type="xstring" value="CM#FCFP_6#1935218400"/>
<entry key="1320" type="xstring" value="CM#FCFP_6#-841257618"/>
<entry key="1321" type="xstring" value="CM#FCFP_6#1284767392"/>
<entry key="1322" type="xstring" value="CM#FCFP_6#-233599680"/>
<entry key="1323" type="xstring" value="CM#FCFP_6#-1938386274"/>
<entry key="1324" type="xstring" value="CM#FCFP_6#-363392379"/>
<entry key="1325" type="xstring" value="CM#FCFP_6#-1024541071"/>
<entry key="1326" type="xstring" value="CM#FCFP_6#1572590862"/>
<entry key="1327" type="xstring" value="CM#FCFP_6#1908522010"/>
<entry key="1328" type="xstring" value="CM#FCFP_6#-852883460"/>
<entry key="1329" type="xstring" value="CM#FCFP_6#-726180770"/>
<entry key="1330" type="xstring" value="CM#FCFP_6#555188808"/>
<entry key="1331" type="xstring" value="CM#FCFP_6#-570509192"/>
<entry key="1332" type="xstring" value="CM#FCFP_6#158636372"/>
<entry key="1333" type="xstring" value="CM#FCFP_6#-928857652"/>
<entry key="1334" type="xstring" value="CM#FCFP_6#-543433576"/>
<entry key="1335" type="xstring" value="CM#FCFP_6#-1435777484"/>
<entry key="1336" type="xstring" value="CM#FCFP_6#-1914943219"/>
<entry key="1337" type="xstring" value="CM#FCFP_6#436915834"/>
<entry key="1338" type="xstring" value="CM#FCFP_6#1386991340"/>
<entry key="1339" type="xstring" value="CM#FCFP_6#1148680295"/>
<entry key="1340" type="xstring" value="CM#FCFP_6#202105689"/>
<entry key="1341" type="xstring" value="CM#FCFP_6#374540919"/>
<entry key="1342" type="xstring" value="CM#FCFP_6#-888466889"/>
<entry key="1343" type="xstring" value="CM#FCFP_6#-1486809697"/>
<entry key="1344" type="xstring" value="CM#FCFP_6#-1777125023"/>
<entry key="1345" type="xstring" value="CM#FCFP_6#1199403296"/>
<entry key="1346" type="xstring" value="CM#FCFP_6#135188430"/>
<entry key="1347" type="xstring" value="CM#FCFP_6#-1086961146"/>
<entry key="1348" type="xstring" value="CM#FCFP_6#1415742689"/>
<entry key="1349" type="xstring" value="CM#FCFP_6#996309737"/>
<entry key="1350" type="xstring" value="CM#FCFP_6#-1718430015"/>
<entry key="1351" type="xstring" value="CM#FCFP_6#191360221"/>
<entry key="1352" type="xstring" value="CM#FCFP_6#799973000"/>
<entry key="1353" type="xstring" value="CM#FCFP_6#1254213152"/>
<entry key="1354" type="xstring" value="CM#FCFP_6#-772282933"/>
<entry key="1355" type="xstring" value="CM#FCFP_6#156263033"/>
<entry key="1356" type="xstring" value="CM#FCFP_6#-1550599384"/>
<entry key="1357" type="xstring" value="CM#FCFP_6#65522973"/>
<entry key="1358" type="xstring" value="CM#FCFP_6#1146329712"/>
<entry key="1359" type="xstring" value="CM#FCFP_6#1736530796"/>
<entry key="1360" type="xstring" value="CM#FCFP_6#1235592909"/>
<entry key="1361" type="xstring" value="CM#FCFP_6#1560470207"/>
<entry key="1362" type="xstring" value="CM#FCFP_6#2086191848"/>
<entry key="1363" type="xstring" value="CM#FCFP_6#1147897874"/>
<entry key="1364" type="xstring" value="CM#FCFP_6#770452134"/>
<entry key="1365" type="xstring" value="CM#FCFP_6#-358634557"/>
<entry key="1366" type="xstring" value="CM#FCFP_6#-643959510"/>
<entry key="1367" type="xstring" value="CM#FCFP_6#-1162340957"/>
<entry key="1368" type="xstring" value="CM#FCFP_6#-327346313"/>
<entry key="1369" type="xstring" value="CM#FCFP_6#1195356364"/>
<entry key="1370" type="xstring" value="CM#FCFP_6#-1763350728"/>
<entry key="1371" type="xstring" value="CM#FCFP_6#-1919238236"/>
<entry key="1372" type="xstring" value="CM#FCFP_6#61355511"/>
<entry key="1373" type="xstring" value="CM#FCFP_6#-153387151"/>
<entry key="1374" type="xstring" value="CM#FCFP_6#-1385130092"/>
<entry key="1375" type="xstring" value="CM#FCFP_6#426499466"/>
<entry key="1376" type="xstring" value="CM#FCFP_6#-1609110064"/>
<entry key="1377" type="xstring" value="CM#FCFP_6#-1066794953"/>
<entry key="1378" type="xstring" value="CM#FCFP_6#-783231209"/>
<entry key="1379" type="xstring" value="CM#FCFP_6#-106239701"/>
<entry key="1380" type="xstring" value="CM#FCFP_6#-1799954366"/>
<entry key="1381" type="xstring" value="CM#FCFP_6#362933698"/>
<entry key="1382" type="xstring" value="CM#FCFP_6#1830444163"/>
<entry key="1383" type="xstring" value="CM#FCFP_6#-1277519648"/>
<entry key="1384" type="xstring" value="CM#FCFP_6#-783247644"/>
<entry key="1385" type="xstring" value="CM#FCFP_6#609918592"/>
<entry key="1386" type="xstring" value="CM#FCFP_6#-1386881657"/>
<entry key="1387" type="xstring" value="CM#FCFP_6#1237388513"/>
<entry key="1388" type="xstring" value="CM#FCFP_6#-1692507481"/>
<entry key="1389" type="xstring" value="CM#FCFP_6#-2011172055"/>
<entry key="1390" type="xstring" value="CM#FCFP_6#1826793326"/>
<entry key="1391" type="xstring" value="CM#FCFP_6#236243722"/>
<entry key="1392" type="xstring" value="CM#FCFP_6#-1282123283"/>
<entry key="1393" type="xstring" value="CM#FCFP_6#705369545"/>
<entry key="1394" type="xstring" value="CM#FCFP_6#352436913"/>
<entry key="1395" type="xstring" value="CM#FCFP_6#-534351660"/>
<entry key="1396" type="xstring" value="CM#FCFP_6#186512937"/>
<entry key="1397" type="xstring" value="CM#FCFP_6#-911921585"/>
<entry key="1398" type="xstring" value="CM#FCFP_6#1514996421"/>
<entry key="1399" type="xstring" value="CM#FCFP_6#-532762750"/>
<entry key="1400" type="xstring" value="CM#FCFP_6#631425116"/>
<entry key="1401" type="xstring" value="CM#FCFP_6#-1429002302"/>
<entry key="1402" type="xstring" value="CM#FCFP_6#885225145"/>
<entry key="1403" type="xstring" value="CM#FCFP_6#-1207847020"/>
<entry key="1404" type="xstring" value="CM#FCFP_6#-753204004"/>
<entry key="1405" type="xstring" value="CM#FCFP_6#102056907"/>
<entry key="1406" type="xstring" value="CM#FCFP_6#112607297"/>
<entry key="1407" type="xstring" value="CM#FCFP_6#-1760764375"/>
<entry key="1408" type="xstring" value="CM#FCFP_6#-1430326583"/>
<entry key="1409" type="xstring" value="CM#FCFP_6#186783495"/>
<entry key="1410" type="xstring" value="CM#FCFP_6#-1225929129"/>
<entry key="1411" type="xstring" value="CM#FCFP_6#-1960116441"/>
<entry key="1412" type="xstring" value="CM#FCFP_6#1790016274"/>
<entry key="1413" type="xstring" value="CM#FCFP_6#74027295"/>
<entry key="1414" type="xstring" value="CM#FCFP_6#-913188558"/>
<entry key="1415" type="xstring" value="CM#FCFP_6#-570722142"/>
<entry key="1416" type="xstring" value="CM#FCFP_6#-1208299809"/>
<entry key="1417" type="xstring" value="CM#FCFP_6#1435467389"/>
<entry key="1418" type="xstring" value="CM#FCFP_6#1410935367"/>
<entry key="1419" type="xstring" value="CM#FCFP_6#-1130223210"/>
<entry key="1420" type="xstring" value="CM#FCFP_6#-2091721556"/>
<entry key="1421" type="xstring" value="CM#FCFP_6#266634434"/>
<entry key="1422" type="xstring" value="CM#FCFP_6#1163770894"/>
<entry key="1423" type="xstring" value="CM#FCFP_6#-1662071526"/>
<entry key="1424" type="xstring" value="CM#FCFP_6#630139722"/>
<entry key="1425" type="xstring" value="CM#FCFP_6#-2033232567"/>
<entry key="1426" type="xstring" value="CM#FCFP_6#-1508244240"/>
<entry key="1427" type="xstring" value="CM#FCFP_6#-308845632"/>
<entry key="1428" type="xstring" value="CM#FCFP_6#-357896278"/>
<entry key="1429" type="xstring" value="CM#FCFP_6#-1758627297"/>
<entry key="1430" type="xstring" value="CM#FCFP_6#-1981009598"/>
<entry key="1431" type="xstring" value="CM#FCFP_6#1330036798"/>
<entry key="1432" type="xstring" value="CM#FCFP_6#-557580987"/>
<entry key="1433" type="xstring" value="CM#FCFP_6#20058791"/>
<entry key="1434" type="xstring" value="CM#FCFP_6#-1359282317"/>
<entry key="1435" type="xstring" value="CM#FCFP_6#2087436333"/>
<entry key="1436" type="xstring" value="CM#FCFP_6#-280173323"/>
<entry key="1437" type="xstring" value="CM#FCFP_6#-165481246"/>
<entry key="1438" type="xstring" value="CM#FCFP_6#2138631491"/>
<entry key="1439" type="xstring" value="CM#FCFP_6#1950490902"/>
<entry key="1440" type="xstring" value="CM#FCFP_6#2085787806"/>
<entry key="1441" type="xstring" value="CM#FCFP_6#1140530667"/>
<entry key="1442" type="xstring" value="CM#FCFP_6#-922480536"/>
<entry key="1443" type="xstring" value="CM#FCFP_6#180238585"/>
<entry key="1444" type="xstring" value="CM#FCFP_6#888862702"/>
<entry key="1445" type="xstring" value="CM#FCFP_6#1209850658"/>
<entry key="1446" type="xstring" value="CM#FCFP_6#-1755692737"/>
<entry key="1447" type="xstring" value="CM#FCFP_6#2052404391"/>
<entry key="1448" type="xstring" value="CM#FCFP_6#503306134"/>
<entry key="1449" type="xstring" value="CM#FCFP_6#1391709338"/>
<entry key="1450" type="xstring" value="CM#FCFP_6#-1142665917"/>
<entry key="1451" type="xstring" value="CM#FCFP_6#372254866"/>
<entry key="1452" type="xstring" value="CM#FCFP_6#599538848"/>
<entry key="1453" type="xstring" value="CM#FCFP_6#-1776612329"/>
<entry key="1454" type="xstring" value="CM#FCFP_6#1197664845"/>
<entry key="1455" type="xstring" value="CM#FCFP_6#-1113036043"/>
<entry key="1456" type="xstring" value="CM#FCFP_6#609792760"/>
<entry key="1457" type="xstring" value="CM#FCFP_6#787189491"/>
<entry key="1458" type="xstring" value="CM#FCFP_6#-600748460"/>
<entry key="1459" type="xstring" value="CM#FCFP_6#1741144065"/>
<entry key="1460" type="xstring" value="CM#FCFP_6#-675051476"/>
<entry key="1461" type="xstring" value="CM#FCFP_6#304605719"/>
<entry key="1462" type="xstring" value="CM#FCFP_6#-936120204"/>
<entry key="1463" type="xstring" value="CM#FCFP_6#-92592879"/>
<entry key="1464" type="xstring" value="CM#FCFP_6#-577707014"/>
<entry key="1465" type="xstring" value="CM#FCFP_6#-1409379957"/>
<entry key="1466" type="xstring" value="CM#FCFP_6#-411183202"/>
<entry key="1467" type="xstring" value="CM#FCFP_6#1910130445"/>
<entry key="1468" type="xstring" value="CM#FCFP_6#1785969213"/>
<entry key="1469" type="xstring" value="CM#FCFP_6#2008616492"/>
<entry key="1470" type="xstring" value="CM#FCFP_6#-18280642"/>
<entry key="1471" type="xstring" value="CM#FCFP_6#1440834752"/>
<entry key="1472" type="xstring" value="CM#FCFP_6#-817916149"/>
<entry key="1473" type="xstring" value="CM#FCFP_6#1991572711"/>
<entry key="1474" type="xstring" value="CM#FCFP_6#-2100785893"/>
<entry key="1475" type="xstring" value="CM#FCFP_6#-172420809"/>
<entry key="1476" type="xstring" value="CM#FCFP_6#-1096219292"/>
<entry key="1477" type="xstring" value="CM#FCFP_6#166974364"/>
<entry key="1478" type="xstring" value="CM#FCFP_6#-1763071736"/>
<entry key="1479" type="xstring" value="CM#FCFP_6#1383823605"/>
<entry key="1480" type="xstring" value="CM#FCFP_6#772808984"/>
<entry key="1481" type="xstring" value="CM#FCFP_6#894410290"/>
<entry key="1482" type="xstring" value="CM#FCFP_6#-2115241127"/>
<entry key="1483" type="xstring" value="CM#FCFP_6#1670991048"/>
<entry key="1484" type="xstring" value="CM#FCFP_6#141512220"/>
<entry key="1485" type="xstring" value="CM#FCFP_6#-2024192726"/>
<entry key="1486" type="xstring" value="CM#FCFP_6#368675221"/>
<entry key="1487" type="xstring" value="CM#FCFP_6#1946357339"/>
<entry key="1488" type="xstring" value="CM#FCFP_6#1880064413"/>
<entry key="1489" type="xstring" value="CM#FCFP_6#1006430508"/>
<entry key="1490" type="xstring" value="CM#FCFP_6#514318410"/>
<entry key="1491" type="xstring" value="CM#FCFP_6#-1893842383"/>
<entry key="1492" type="xstring" value="CM#FCFP_6#1954639154"/>
<entry key="1493" type="xstring" value="CM#FCFP_6#731405538"/>
<entry key="1494" type="xstring" value="CM#FCFP_6#1253553371"/>
<entry key="1495" type="xstring" value="CM#FCFP_6#18254621"/>
<entry key="1496" type="xstring" value="CM#FCFP_6#728315148"/>
<entry key="1497" type="xstring" value="CM#FCFP_6#391068706"/>
<entry key="1498" type="xstring" value="CM#FCFP_6#460148824"/>
<entry key="1499" type="xstring" value="CM#FCFP_6#363977085"/>
<entry key="1500" type="xstring" value="CM#FCFP_6#297286771"/>
<entry key="1501" type="xstring" value="CM#FCFP_6#27243330"/>
<entry key="1502" type="xstring" value="CM#FCFP_6#403665596"/>
<entry key="1503" type="xstring" value="CM#FCFP_6#2036120522"/>
<entry key="1504" type="xstring" value="CM#FCFP_6#959361578"/>
<entry key="1505" type="xstring" value="CM#FCFP_6#-358592461"/>
<entry key="1506" type="xstring" value="CM#FCFP_6#460813766"/>
<entry key="1507" type="xstring" value="CM#FCFP_6#1035303062"/>
<entry key="1508" type="xstring" value="CM#FCFP_6#-1978061625"/>
<entry key="1509" type="xstring" value="CM#FCFP_6#-830407441"/>
<entry key="1510" type="xstring" value="CM#FCFP_6#-925209584"/>
<entry key="1511" type="xstring" value="CM#FCFP_6#1790660253"/>
<entry key="1512" type="xstring" value="CM#FCFP_6#744772509"/>
<entry key="1513" type="xstring" value="CM#FCFP_6#-87961937"/>
<entry key="1514" type="xstring" value="CM#FCFP_6#306528797"/>
<entry key="1515" type="xstring" value="CM#FCFP_6#-1895936153"/>
<entry key="1516" type="xstring" value="CM#FCFP_6#1666906927"/>
<entry key="1517" type="xstring" value="CM#FCFP_6#-1343249628"/>
<entry key="1518" type="xstring" value="CM#FCFP_6#-852256285"/>
<entry key="1519" type="xstring" value="CM#FCFP_6#355666403"/>
<entry key="1520" type="xstring" value="CM#FCFP_6#-768690632"/>
<entry key="1521" type="xstring" value="CM#FCFP_6#-395337223"/>
<entry key="1522" type="xstring" value="CM#FCFP_6#735604993"/>
<entry key="1523" type="xstring" value="CM#FCFP_6#1058364157"/>
<entry key="1524" type="xstring" value="CM#FCFP_6#-2005207466"/>
<entry key="1525" type="xstring" value="CM#FCFP_6#1449498216"/>
<entry key="1526" type="xstring" value="CM#FCFP_6#-1428857227"/>
<entry key="1527" type="xstring" value="CM#FCFP_6#-59229476"/>
<entry key="1528" type="xstring" value="CM#FCFP_6#1358533309"/>
<entry key="1529" type="xstring" value="CM#FCFP_6#-109777486"/>
<entry key="1530" type="xstring" value="CM#FCFP_6#-689437441"/>
<entry key="1531" type="xstring" value="CM#FCFP_6#1851332093"/>
<entry key="1532" type="xstring" value="CM#FCFP_6#-1017531709"/>
<entry key="1533" type="xstring" value="CM#FCFP_6#-230926664"/>
<entry key="1534" type="xstring" value="CM#FCFP_6#-1046595544"/>
<entry key="1535" type="xstring" value="CM#FCFP_6#1308153601"/>
<entry key="1536" type="xstring" value="CM#FCFP_6#1965261418"/>
<entry key="1537" type="xstring" value="CM#FCFP_6#698051953"/>
<entry key="1538" type="xstring" value="CM#FCFP_6#-969679530"/>
<entry key="1539" type="xstring" value="CM#FCFP_6#-1405834164"/>
<entry key="1540" type="xstring" value="CM#FCFP_6#-24260890"/>
<entry key="1541" type="xstring" value="CM#FCFP_6#-168414425"/>
<entry key="1542" type="xstring" value="CM#FCFP_6#-1861363436"/>
<entry key="1543" type="xstring" value="CM#FCFP_6#-977269475"/>
<entry key="1544" type="xstring" value="CM#FCFP_6#2137775051"/>
<entry key="1545" type="xstring" value="CM#FCFP_6#-820736923"/>
<entry key="1546" type="xstring" value="CM#FCFP_6#1741013315"/>
<entry key="1547" type="xstring" value="CM#FCFP_6#-1981965081"/>
<entry key="1548" type="xstring" value="CM#FCFP_6#-175209142"/>
<entry key="1549" type="xstring" value="CM#FCFP_6#1244804660"/>
<entry key="1550" type="xstring" value="CM#FCFP_6#-1493869370"/>
<entry key="1551" type="xstring" value="CM#FCFP_6#-1438727389"/>
<entry key="1552" type="xstring" value="CM#FCFP_6#-2074381350"/>
<entry key="1553" type="xstring" value="CM#FCFP_6#350758964"/>
<entry key="1554" type="xstring" value="CM#FCFP_6#172450560"/>
<entry key="1555" type="xstring" value="CM#FCFP_6#-489396533"/>
<entry key="1556" type="xstring" value="CM#FCFP_6#1347641985"/>
<entry key="1557" type="xstring" value="CM#FCFP_6#-747987283"/>
<entry key="1558" type="xstring" value="CM#FCFP_6#-362593762"/>
<entry key="1559" type="xstring" value="CM#FCFP_6#-42121755"/>
<entry key="1560" type="xstring" value="CM#FCFP_6#1940464803"/>
<entry key="1561" type="xstring" value="CM#FCFP_6#-915546339"/>
<entry key="1562" type="xstring" value="CM#FCFP_6#992910769"/>
<entry key="1563" type="xstring" value="CM#FCFP_6#1294974225"/>
<entry key="1564" type="xstring" value="CM#FCFP_6#-1093701157"/>
<entry key="1565" type="xstring" value="CM#FCFP_6#-1433536918"/>
<entry key="1566" type="xstring" value="CM#FCFP_6#-835254725"/>
<entry key="1567" type="xstring" value="CM#FCFP_6#373194210"/>
<entry key="1568" type="xstring" value="CM#FCFP_6#-703392038"/>
<entry key="1569" type="xstring" value="CM#FCFP_6#1436240779"/>
<entry key="1570" type="xstring" value="CM#FCFP_6#1607955637"/>
<entry key="1571" type="xstring" value="CM#FCFP_6#-1926575310"/>
<entry key="1572" type="xstring" value="CM#FCFP_6#1469712667"/>
<entry key="1573" type="xstring" value="CM#FCFP_6#1565168786"/>
<entry key="1574" type="xstring" value="CM#FCFP_6#-1088895684"/>
<entry key="1575" type="xstring" value="CM#FCFP_6#930691991"/>
<entry key="1576" type="xstring" value="CM#FCFP_6#-937032225"/>
<entry key="1577" type="xstring" value="CM#FCFP_6#320793981"/>
<entry key="1578" type="xstring" value="CM#FCFP_6#1341928319"/>
<entry key="1579" type="xstring" value="CM#FCFP_6#-1611201345"/>
<entry key="1580" type="xstring" value="CM#FCFP_6#-1083860676"/>
<entry key="1581" type="xstring" value="CM#FCFP_6#-1475780652"/>
<entry key="1582" type="xstring" value="CM#FCFP_6#129344189"/>
<entry key="1583" type="xstring" value="CM#FCFP_6#1665438325"/>
<entry key="1584" type="xstring" value="CM#FCFP_6#217830091"/>
<entry key="1585" type="xstring" value="CM#FCFP_6#426949827"/>
<entry key="1586" type="xstring" value="CM#FCFP_6#-909632314"/>
<entry key="1587" type="xstring" value="CM#FCFP_6#1936494707"/>
<entry key="1588" type="xstring" value="CM#FCFP_6#-620643621"/>
<entry key="1589" type="xstring" value="CM#FCFP_6#-711038874"/>
<entry key="1590" type="xstring" value="CM#FCFP_6#-634710983"/>
<entry key="1591" type="xstring" value="CM#FCFP_6#236085752"/>
<entry key="1592" type="xstring" value="CM#FCFP_6#303806473"/>
<entry key="1593" type="xstring" value="CM#FCFP_6#-2093975512"/>
<entry key="1594" type="xstring" value="CM#FCFP_6#1356421070"/>
<entry key="1595" type="xstring" value="CM#FCFP_6#1859600519"/>
<entry key="1596" type="xstring" value="CM#FCFP_6#235758935"/>
<entry key="1597" type="xstring" value="CM#FCFP_6#1569661039"/>
<entry key="1598" type="xstring" value="CM#FCFP_6#-749615631"/>
<entry key="1599" type="xstring" value="CM#FCFP_6#733622548"/>
<entry key="1600" type="xstring" value="CM#FCFP_6#-1424760781"/>
<entry key="1601" type="xstring" value="CM#FCFP_6#-1949085857"/>
<entry key="1602" type="xstring" value="CM#FCFP_6#-1931573337"/>
<entry key="1603" type="xstring" value="CM#FCFP_6#1456915916"/>
<entry key="1604" type="xstring" value="CM#FCFP_6#-1062438460"/>
<entry key="1605" type="xstring" value="CM#FCFP_6#-218129285"/>
<entry key="1606" type="xstring" value="CM#FCFP_6#339830961"/>
<entry key="1607" type="xstring" value="CM#FCFP_6#-1958444690"/>
<entry key="1608" type="xstring" value="CM#FCFP_6#1148526215"/>
<entry key="1609" type="xstring" value="CM#FCFP_6#2095993943"/>
<entry key="1610" type="xstring" value="CM#FCFP_6#-511590832"/>
<entry key="1611" type="xstring" value="CM#FCFP_6#1544473644"/>
<entry key="1612" type="xstring" value="CM#FCFP_6#593330208"/>
<entry key="1613" type="xstring" value="CM#FCFP_6#2111855741"/>
<entry key="1614" type="xstring" value="CM#FCFP_6#351093037"/>
<entry key="1615" type="xstring" value="CM#FCFP_6#544039425"/>
<entry key="1616" type="xstring" value="CM#FCFP_6#-692413328"/>
<entry key="1617" type="xstring" value="CM#FCFP_6#1549916691"/>
<entry key="1618" type="xstring" value="CM#FCFP_6#153898611"/>
<entry key="1619" type="xstring" value="CM#FCFP_6#-151375157"/>
<entry key="1620" type="xstring" value="CM#FCFP_6#-13578009"/>
<entry key="1621" type="xstring" value="CM#FCFP_6#-983629312"/>
<entry key="1622" type="xstring" value="CM#FCFP_6#-1977784695"/>
<entry key="1623" type="xstring" value="CM#FCFP_6#-917072037"/>
<entry key="1624" type="xstring" value="CM#FCFP_6#1304533650"/>
<entry key="1625" type="xstring" value="CM#FCFP_6#883656503"/>
<entry key="1626" type="xstring" value="CM#FCFP_6#1395704982"/>
<entry key="1627" type="xstring" value="CM#FCFP_6#-1299024493"/>
<entry key="1628" type="xstring" value="CM#FCFP_6#-879019572"/>
<entry key="1629" type="xstring" value="CM#FCFP_6#1208076894"/>
<entry key="1630" type="xstring" value="CM#FCFP_6#282836272"/>
<entry key="1631" type="xstring" value="CM#FCFP_6#522623800"/>
<entry key="1632" type="xstring" value="CM#FCFP_6#330980445"/>
<entry key="1633" type="xstring" value="CM#FCFP_6#158687216"/>
<entry key="1634" type="xstring" value="CM#FCFP_6#1884866537"/>
<entry key="1635" type="xstring" value="CM#FCFP_6#262553636"/>
<entry key="1636" type="xstring" value="CM#FCFP_6#238890401"/>
<entry key="1637" type="xstring" value="CM#FCFP_6#609515468"/>
<entry key="1638" type="xstring" value="CM#FCFP_6#-1113749215"/>
<entry key="1639" type="xstring" value="CM#FCFP_6#-1523231490"/>
<entry key="1640" type="xstring" value="CM#FCFP_6#1485496141"/>
<entry key="1641" type="xstring" value="CM#FCFP_6#410740991"/>
<entry key="1642" type="xstring" value="CM#FCFP_6#772429007"/>
<entry key="1643" type="xstring" value="CM#FCFP_6#2014672491"/>
<entry key="1644" type="xstring" value="CM#FCFP_6#261427315"/>
<entry key="1645" type="xstring" value="CM#FCFP_6#-2099701505"/>
<entry key="1646" type="xstring" value="CM#FCFP_6#-2088092155"/>
<entry key="1647" type="xstring" value="CM#FCFP_6#905958373"/>
<entry key="1648" type="xstring" value="CM#FCFP_6#1167057368"/>
<entry key="1649" type="xstring" value="CM#FCFP_6#1011367537"/>
<entry key="1650" type="xstring" value="CM#FCFP_6#1964050139"/>
<entry key="1651" type="xstring" value="CM#FCFP_6#-1896331424"/>
<entry key="1652" type="xstring" value="CM#FCFP_6#1110019900"/>
<entry key="1653" type="xstring" value="CM#FCFP_6#4545862"/>
<entry key="1654" type="xstring" value="CM#FCFP_6#480138722"/>
<entry key="1655" type="xstring" value="CM#FCFP_6#1025005503"/>
<entry key="1656" type="xstring" value="CM#FCFP_6#-1580903393"/>
<entry key="1657" type="xstring" value="CM#FCFP_6#-1050336779"/>
<entry key="1658" type="xstring" value="CM#FCFP_6#-1819863834"/>
<entry key="1659" type="xstring" value="CM#FCFP_6#1151954583"/>
<entry key="1660" type="xstring" value="CM#FCFP_6#-1847351220"/>
<entry key="1661" type="xstring" value="CM#FCFP_6#-461961846"/>
<entry key="1662" type="xstring" value="CM#FCFP_6#146747941"/>
<entry key="1663" type="xstring" value="CM#FCFP_6#-1496409289"/>
<entry key="1664" type="xstring" value="CM#FCFP_6#1279631851"/>
<entry key="1665" type="xstring" value="CM#FCFP_6#-1505857762"/>
<entry key="1666" type="xstring" value="CM#FCFP_6#-1439018287"/>
<entry key="1667" type="xstring" value="CM#FCFP_6#1096019069"/>
<entry key="1668" type="xstring" value="CM#FCFP_6#-545052888"/>
<entry key="1669" type="xstring" value="CM#FCFP_6#-1606211210"/>
<entry key="1670" type="xstring" value="CM#FCFP_6#218153652"/>
<entry key="1671" type="xstring" value="CM#FCFP_6#-1915674989"/>
<entry key="1672" type="xstring" value="CM#FCFP_6#1521053608"/>
<entry key="1673" type="xstring" value="CM#FCFP_6#81605053"/>
<entry key="1674" type="xstring" value="CM#FCFP_6#-558914669"/>
<entry key="1675" type="xstring" value="CM#FCFP_6#-1117408160"/>
<entry key="1676" type="xstring" value="CM#FCFP_6#604539105"/>
<entry key="1677" type="xstring" value="CM#FCFP_6#-89123456"/>
<entry key="1678" type="xstring" value="CM#FCFP_6#-1674311339"/>
<entry key="1679" type="xstring" value="CM#FCFP_6#1357996087"/>
<entry key="1680" type="xstring" value="CM#FCFP_6#510560391"/>
<entry key="1681" type="xstring" value="CM#FCFP_6#-1286213931"/>
<entry key="1682" type="xstring" value="CM#FCFP_6#553074020"/>
<entry key="1683" type="xstring" value="CM#FCFP_6#1958485225"/>
<entry key="1684" type="xstring" value="CM#FCFP_6#-383563979"/>
<entry key="1685" type="xstring" value="CM#FCFP_6#724068203"/>
<entry key="1686" type="xstring" value="CM#FCFP_6#-1600503629"/>
<entry key="1687" type="xstring" value="CM#FCFP_6#-1291456811"/>
<entry key="1688" type="xstring" value="CM#FCFP_6#1133588678"/>
<entry key="1689" type="xstring" value="CM#FCFP_6#1395495016"/>
<entry key="1690" type="xstring" value="CM#FCFP_6#1222598730"/>
<entry key="1691" type="xstring" value="CM#FCFP_6#-1491518764"/>
<entry key="1692" type="xstring" value="CM#FCFP_6#-1542193555"/>
<entry key="1693" type="xstring" value="CM#FCFP_6#1790604459"/>
<entry key="1694" type="xstring" value="CM#FCFP_6#614128783"/>
<entry key="1695" type="xstring" value="CM#FCFP_6#-1736968767"/>
<entry key="1696" type="xstring" value="CM#FCFP_6#519641936"/>
<entry key="1697" type="xstring" value="CM#FCFP_6#-1059060366"/>
<entry key="1698" type="xstring" value="CM#FCFP_6#-1295277344"/>
<entry key="1699" type="xstring" value="CM#FCFP_6#-636707823"/>
<entry key="1700" type="xstring" value="CM#FCFP_6#1235890031"/>
<entry key="1701" type="xstring" value="CM#FCFP_6#1624576813"/>
<entry key="1702" type="xstring" value="CM#FCFP_6#223118659"/>
<entry key="1703" type="xstring" value="CM#FCFP_6#-1337886696"/>
<entry key="1704" type="xstring" value="CM#FCFP_6#549649627"/>
<entry key="1705" type="xstring" value="CM#FCFP_6#-1875995232"/>
<entry key="1706" type="xstring" value="CM#FCFP_6#1787815825"/>
<entry key="1707" type="xstring" value="CM#FCFP_6#1257275993"/>
<entry key="1708" type="xstring" value="CM#FCFP_6#-1316669077"/>
<entry key="1709" type="xstring" value="CM#FCFP_6#884971178"/>
<entry key="1710" type="xstring" value="CM#FCFP_6#-231603831"/>
<entry key="1711" type="xstring" value="CM#FCFP_6#-1105829578"/>
<entry key="1712" type="xstring" value="CM#FCFP_6#-764695467"/>
<entry key="1713" type="xstring" value="CM#FCFP_6#409350616"/>
<entry key="1714" type="xstring" value="CM#FCFP_6#-223271018"/>
<entry key="1715" type="xstring" value="CM#FCFP_6#2491898"/>
<entry key="1716" type="xstring" value="CM#FCFP_6#1420336412"/>
<entry key="1717" type="xstring" value="CM#FCFP_6#-870724393"/>
<entry key="1718" type="xstring" value="CM#FCFP_6#1581903893"/>
<entry key="1719" type="xstring" value="CM#FCFP_6#-1853492632"/>
<entry key="1720" type="xstring" value="CM#FCFP_6#448098273"/>
<entry key="1721" type="xstring" value="CM#FCFP_6#667078692"/>
<entry key="1722" type="xstring" value="CM#FCFP_6#-1803454487"/>
<entry key="1723" type="xstring" value="CM#FCFP_6#1668445049"/>
<entry key="1724" type="xstring" value="CM#FCFP_6#1761770583"/>
<entry key="1725" type="xstring" value="CM#FCFP_6#1231696168"/>
<entry key="1726" type="xstring" value="CM#FCFP_6#-109972510"/>
<entry key="1727" type="xstring" value="CM#FCFP_6#-935827620"/>
<entry key="1728" type="xstring" value="CM#FCFP_6#2101570543"/>
<entry key="1729" type="xstring" value="CM#FCFP_6#971819084"/>
<entry key="1730" type="xstring" value="CM#FCFP_6#-1169999819"/>
<entry key="1731" type="xstring" value="CM#FCFP_6#1467276804"/>
<entry key="1732" type="xstring" value="CM#FCFP_6#-2137921082"/>
<entry key="1733" type="xstring" value="CM#FCFP_6#988154145"/>
<entry key="1734" type="xstring" value="CM#FCFP_6#1562020528"/>
<entry key="1735" type="xstring" value="CM#FCFP_6#-2007573814"/>
<entry key="1736" type="xstring" value="CM#FCFP_6#-2145823074"/>
<entry key="1737" type="xstring" value="CM#FCFP_6#-415216134"/>
<entry key="1738" type="xstring" value="CM#FCFP_6#1894008815"/>
<entry key="1739" type="xstring" value="CM#FCFP_6#2088957343"/>
<entry key="1740" type="xstring" value="CM#FCFP_6#-200086861"/>
<entry key="1741" type="xstring" value="CM#FCFP_6#-345459685"/>
<entry key="1742" type="xstring" value="CM#FCFP_6#359331115"/>
<entry key="1743" type="xstring" value="CM#FCFP_6#-403520550"/>
<entry key="1744" type="xstring" value="CM#FCFP_6#1495664744"/>
<entry key="1745" type="xstring" value="CM#FCFP_6#1739279334"/>
<entry key="1746" type="xstring" value="CM#FCFP_6#-461989574"/>
<entry key="1747" type="xstring" value="CM#FCFP_6#1921771860"/>
<entry key="1748" type="xstring" value="CM#FCFP_6#-291173319"/>
<entry key="1749" type="xstring" value="CM#FCFP_6#1141637063"/>
<entry key="1750" type="xstring" value="CM#FCFP_6#886166229"/>
<entry key="1751" type="xstring" value="CM#FCFP_6#-580192194"/>
<entry key="1752" type="xstring" value="CM#FCFP_6#320913045"/>
<entry key="1753" type="xstring" value="CM#FCFP_6#2065701023"/>
<entry key="1754" type="xstring" value="CM#FCFP_6#1979799016"/>
<entry key="1755" type="xstring" value="CM#FCFP_6#957638768"/>
<entry key="1756" type="xstring" value="CM#FCFP_6#1861883861"/>
<entry key="1757" type="xstring" value="CM#FCFP_6#1668004217"/>
<entry key="1758" type="xstring" value="CM#FCFP_6#2016894936"/>
<entry key="1759" type="xstring" value="CM#FCFP_6#-1096308665"/>
<entry key="1760" type="xstring" value="CM#FCFP_6#599018404"/>
<entry key="1761" type="xstring" value="CM#FCFP_6#-809551388"/>
<entry key="1762" type="xstring" value="CM#FCFP_6#1990257311"/>
<entry key="1763" type="xstring" value="CM#FCFP_6#-2020612864"/>
<entry key="1764" type="xstring" value="CM#FCFP_6#2024373409"/>
<entry key="1765" type="xstring" value="CM#FCFP_6#2111124427"/>
<entry key="1766" type="xstring" value="CM#FCFP_6#240742878"/>
<entry key="1767" type="xstring" value="CM#FCFP_6#-1942605668"/>
<entry key="1768" type="xstring" value="CM#FCFP_6#-1458616564"/>
<entry key="1769" type="xstring" value="CM#FCFP_6#-152476024"/>
<entry key="1770" type="xstring" value="CM#FCFP_6#-2137336205"/>
<entry key="1771" type="xstring" value="CM#FCFP_6#301580675"/>
<entry key="1772" type="xstring" value="CM#FCFP_6#2106218738"/>
<entry key="1773" type="xstring" value="CM#FCFP_6#-1404940845"/>
<entry key="1774" type="xstring" value="CM#FCFP_6#1360269627"/>
<entry key="1775" type="xstring" value="CM#FCFP_6#870604905"/>
<entry key="1776" type="xstring" value="CM#FCFP_6#1774245858"/>
<entry key="1777" type="xstring" value="CM#FCFP_6#-1622582935"/>
<entry key="1778" type="xstring" value="CM#FCFP_6#-1741978002"/>
<entry key="1779" type="xstring" value="CM#FCFP_6#-1858702633"/>
<entry key="1780" type="xstring" value="CM#FCFP_6#-1242024504"/>
<entry key="1781" type="xstring" value="CM#FCFP_6#873872329"/>
<entry key="1782" type="xstring" value="CM#FCFP_6#-1460413423"/>
<entry key="1783" type="xstring" value="CM#FCFP_6#1449041815"/>
<entry key="1784" type="xstring" value="CM#FCFP_6#663794721"/>
<entry key="1785" type="xstring" value="CM#FCFP_6#-1101195922"/>
<entry key="1786" type="xstring" value="CM#FCFP_6#1746758697"/>
<entry key="1787" type="xstring" value="CM#FCFP_6#1015012966"/>
<entry key="1788" type="xstring" value="CM#FCFP_6#945475462"/>
<entry key="1789" type="xstring" value="CM#FCFP_6#-944785565"/>
<entry key="1790" type="xstring" value="CM#FCFP_6#200925228"/>
<entry key="1791" type="xstring" value="CM#FCFP_6#-1628401576"/>
<entry key="1792" type="xstring" value="CM#FCFP_6#-1948434713"/>
<entry key="1793" type="xstring" value="CM#FCFP_6#283309451"/>
<entry key="1794" type="xstring" value="CM#FCFP_6#30802963"/>
<entry key="1795" type="xstring" value="CM#FCFP_6#1853719422"/>
<entry key="1796" type="xstring" value="CM#FCFP_6#1150094517"/>
<entry key="1797" type="xstring" value="CM#FCFP_6#-1952844220"/>
<entry key="1798" type="xstring" value="CM#FCFP_6#158823952"/>
<entry key="1799" type="xstring" value="CM#FCFP_6#1282840068"/>
<entry key="1800" type="xstring" value="CM#FCFP_6#1137239196"/>
<entry key="1801" type="xstring" value="CM#FCFP_6#-288962876"/>
<entry key="1802" type="xstring" value="CM#FCFP_6#-1856383734"/>
<entry key="1803" type="xstring" value="CM#FCFP_6#252010354"/>
<entry key="1804" type="xstring" value="CM#FCFP_6#-1057606618"/>
<entry key="1805" type="xstring" value="CM#FCFP_6#1561313229"/>
<entry key="1806" type="xstring" value="CM#FCFP_6#566085027"/>
<entry key="1807" type="xstring" value="CM#FCFP_6#-2135641502"/>
<entry key="1808" type="xstring" value="CM#FCFP_6#-245030098"/>
<entry key="1809" type="xstring" value="CM#FCFP_6#-300617877"/>
<entry key="1810" type="xstring" value="CM#FCFP_6#-1269890625"/>
<entry key="1811" type="xstring" value="CM#FCFP_6#-2132756387"/>
<entry key="1812" type="xstring" value="CM#FCFP_6#1281757962"/>
<entry key="1813" type="xstring" value="CM#FCFP_6#-1800838373"/>
<entry key="1814" type="xstring" value="CM#FCFP_6#-1379872986"/>
<entry key="1815" type="xstring" value="CM#FCFP_6#-2124531466"/>
<entry key="1816" type="xstring" value="CM#FCFP_6#1563175192"/>
<entry key="1817" type="xstring" value="CM#FCFP_6#-1369117541"/>
<entry key="1818" type="xstring" value="CM#FCFP_6#-2000408679"/>
<entry key="1819" type="xstring" value="CM#FCFP_6#-1101781959"/>
<entry key="1820" type="xstring" value="CM#FCFP_6#35829218"/>
<entry key="1821" type="xstring" value="CM#FCFP_6#-918244187"/>
<entry key="1822" type="xstring" value="CM#FCFP_6#-1520265972"/>
<entry key="1823" type="xstring" value="CM#FCFP_6#-2012116447"/>
<entry key="1824" type="xstring" value="CM#FCFP_6#1150486853"/>
<entry key="1825" type="xstring" value="CM#FCFP_6#1199080665"/>
<entry key="1826" type="xstring" value="CM#FCFP_6#-1276099568"/>
<entry key="1827" type="xstring" value="CM#FCFP_6#-430897858"/>
<entry key="1828" type="xstring" value="CM#FCFP_6#-71513767"/>
<entry key="1829" type="xstring" value="CM#FCFP_6#-1176732390"/>
<entry key="1830" type="xstring" value="CM#FCFP_6#-1760575942"/>
<entry key="1831" type="xstring" value="CM#FCFP_6#1206096474"/>
<entry key="1832" type="xstring" value="CM#FCFP_6#-359060092"/>
<entry key="1833" type="xstring" value="CM#FCFP_6#-58290195"/>
<entry key="1834" type="xstring" value="CM#FCFP_6#975909016"/>
<entry key="1835" type="xstring" value="CM#FCFP_6#722376637"/>
<entry key="1836" type="xstring" value="CM#FCFP_6#167292602"/>
<entry key="1837" type="xstring" value="CM#FCFP_6#-693778082"/>
<entry key="1838" type="xstring" value="CM#FCFP_6#544419181"/>
<entry key="1839" type="xstring" value="CM#FCFP_6#-1600032574"/>
<entry key="1840" type="xstring" value="CM#FCFP_6#1510533653"/>
<entry key="1841" type="xstring" value="CM#FCFP_6#-224830465"/>
<entry key="1842" type="xstring" value="CM#FCFP_6#890459024"/>
<entry key="1843" type="xstring" value="CM#FCFP_6#-1749586147"/>
<entry key="1844" type="xstring" value="CM#FCFP_6#-1460694974"/>
<entry key="1845" type="xstring" value="CM#FCFP_6#607370808"/>
<entry key="1846" type="xstring" value="CM#FCFP_6#-2072093903"/>
<entry key="1847" type="xstring" value="CM#FCFP_6#1390383185"/>
<entry key="1848" type="xstring" value="CM#FCFP_6#-1495011395"/>
<entry key="1849" type="xstring" value="CM#FCFP_6#-401775922"/>
<entry key="1850" type="xstring" value="CM#FCFP_6#1393978354"/>
<entry key="1851" type="xstring" value="CM#FCFP_6#1399698520"/>
<entry key="1852" type="xstring" value="CM#FCFP_6#-1075564267"/>
<entry key="1853" type="xstring" value="CM#FCFP_6#1360457580"/>
<entry key="1854" type="xstring" value="CM#FCFP_6#1681573437"/>
<entry key="1855" type="xstring" value="CM#FCFP_6#142175287"/>
<entry key="1856" type="xstring" value="CM#FCFP_6#1398613429"/>
<entry key="1857" type="xstring" value="CM#FCFP_6#1176629869"/>
<entry key="1858" type="xstring" value="CM#FCFP_6#544370004"/>
<entry key="1859" type="xstring" value="CM#FCFP_6#-1964735148"/>
<entry key="1860" type="xstring" value="CM#FCFP_6#850747819"/>
<entry key="1861" type="xstring" value="CM#FCFP_6#-1171019670"/>
<entry key="1862" type="xstring" value="CM#FCFP_6#-741944438"/>
<entry key="1863" type="xstring" value="CM#FCFP_6#-413345861"/>
<entry key="1864" type="xstring" value="CM#FCFP_6#1953295661"/>
<entry key="1865" type="xstring" value="CM#FCFP_6#365650923"/>
<entry key="1866" type="xstring" value="CM#FCFP_6#1591577474"/>
<entry key="1867" type="xstring" value="CM#FCFP_6#2015901051"/>
<entry key="1868" type="xstring" value="CM#FCFP_6#1335671076"/>
<entry key="1869" type="xstring" value="CM#FCFP_6#1207819320"/>
<entry key="1870" type="xstring" value="CM#FCFP_6#-1537567845"/>
<entry key="1871" type="xstring" value="CM#FCFP_6#102551929"/>
<entry key="1872" type="xstring" value="CM#FCFP_6#-2028072727"/>
<entry key="1873" type="xstring" value="CM#FCFP_6#-1475961210"/>
<entry key="1874" type="xstring" value="CM#FCFP_6#-2078687298"/>
<entry key="1875" type="xstring" value="CM#FCFP_6#2126920988"/>
<entry key="1876" type="xstring" value="CM#FCFP_6#288716034"/>
<entry key="1877" type="xstring" value="CM#FCFP_6#-782834198"/>
<entry key="1878" type="xstring" value="CM#FCFP_6#21300726"/>
<entry key="1879" type="xstring" value="CM#FCFP_6#-1646790939"/>
<entry key="1880" type="xstring" value="CM#FCFP_6#71666945"/>
<entry key="1881" type="xstring" value="CM#FCFP_6#-814852100"/>
<entry key="1882" type="xstring" value="CM#FCFP_6#1385945936"/>
<entry key="1883" type="xstring" value="CM#FCFP_6#929596784"/>
<entry key="1884" type="xstring" value="CM#FCFP_6#-10312739"/>
<entry key="1885" type="xstring" value="CM#FCFP_6#-839576471"/>
<entry key="1886" type="xstring" value="CM#FCFP_6#1500259803"/>
<entry key="1887" type="xstring" value="CM#FCFP_6#288301500"/>
<entry key="1888" type="xstring" value="CM#FCFP_6#1575772106"/>
<entry key="1889" type="xstring" value="CM#FCFP_6#-955054430"/>
<entry key="1890" type="xstring" value="CM#FCFP_6#1281154029"/>
<entry key="1891" type="xstring" value="CM#FCFP_6#-196821185"/>
<entry key="1892" type="xstring" value="CM#FCFP_6#1554846075"/>
<entry key="1893" type="xstring" value="CM#FCFP_6#-746063837"/>
<entry key="1894" type="xstring" value="CM#FCFP_6#1247015570"/>
<entry key="1895" type="xstring" value="CM#FCFP_6#-1803731272"/>
<entry key="1896" type="xstring" value="CM#FCFP_6#-1525268676"/>
<entry key="1897" type="xstring" value="CM#FCFP_6#-71135273"/>
<entry key="1898" type="xstring" value="CM#FCFP_6#1189946195"/>
<entry key="1899" type="xstring" value="CM#FCFP_6#575359960"/>
<entry key="1900" type="xstring" value="CM#FCFP_6#2046341559"/>
<entry key="1901" type="xstring" value="CM#FCFP_6#1371071133"/>
<entry key="1902" type="xstring" value="CM#FCFP_6#-1993399548"/>
<entry key="1903" type="xstring" value="CM#FCFP_6#-1000107659"/>
<entry key="1904" type="xstring" value="CM#FCFP_6#1155275322"/>
<entry key="1905" type="xstring" value="CM#FCFP_6#1980419149"/>
<entry key="1906" type="xstring" value="CM#FCFP_6#-1931792398"/>
<entry key="1907" type="xstring" value="CM#FCFP_6#237205962"/>
<entry key="1908" type="xstring" value="CM#FCFP_6#-825977501"/>
<entry key="1909" type="xstring" value="CM#FCFP_6#-1972798083"/>
<entry key="1910" type="xstring" value="CM#FCFP_6#-578990634"/>
<entry key="1911" type="xstring" value="CM#FCFP_6#1432944069"/>
<entry key="1912" type="xstring" value="CM#FCFP_6#529533269"/>
<entry key="1913" type="xstring" value="CM#FCFP_6#1852663852"/>
<entry key="1914" type="xstring" value="CM#FCFP_6#913933590"/>
<entry key="1915" type="xstring" value="CM#FCFP_6#-1943506009"/>
<entry key="1916" type="xstring" value="CM#FCFP_6#949102644"/>
<entry key="1917" type="xstring" value="CM#FCFP_6#360351307"/>
<entry key="1918" type="xstring" value="CM#FCFP_6#287095816"/>
<entry key="1919" type="xstring" value="CM#FCFP_6#-1283126854"/>
<entry key="1920" type="xstring" value="CM#FCFP_6#1737314158"/>
<entry key="1921" type="xstring" value="CM#FCFP_6#1982718309"/>
<entry key="1922" type="xstring" value="CM#FCFP_6#1671420996"/>
<entry key="1923" type="xstring" value="CM#FCFP_6#562091192"/>
<entry key="1924" type="xstring" value="CM#FCFP_6#1572957466"/>
<entry key="1925" type="xstring" value="CM#FCFP_6#-1432956896"/>
<entry key="1926" type="xstring" value="CM#FCFP_6#-1395280975"/>
<entry key="1927" type="xstring" value="CM#FCFP_6#-525615358"/>
<entry key="1928" type="xstring" value="CM#FCFP_6#1031360601"/>
<entry key="1929" type="xstring" value="CM#FCFP_6#1629986406"/>
<entry key="1930" type="xstring" value="CM#FCFP_6#168996967"/>
<entry key="1931" type="xstring" value="CM#FCFP_6#952462208"/>
<entry key="1932" type="xstring" value="CM#FCFP_6#-548679521"/>
<entry key="1933" type="xstring" value="CM#FCFP_6#-1781938701"/>
<entry key="1934" type="xstring" value="CM#FCFP_6#205499430"/>
<entry key="1935" type="xstring" value="CM#FCFP_6#1785243120"/>
<entry key="1936" type="xstring" value="CM#FCFP_6#-1428172766"/>
<entry key="1937" type="xstring" value="CM#FCFP_6#723745966"/>
<entry key="1938" type="xstring" value="CM#FCFP_6#1318958417"/>
<entry key="1939" type="xstring" value="CM#FCFP_6#-186885697"/>
<entry key="1940" type="xstring" value="CM#FCFP_6#1287297044"/>
<entry key="1941" type="xstring" value="CM#FCFP_6#-1433817023"/>
<entry key="1942" type="xstring" value="CM#FCFP_6#1764527411"/>
<entry key="1943" type="xstring" value="CM#FCFP_6#-15991977"/>
<entry key="1944" type="xstring" value="CM#FCFP_6#726211095"/>
<entry key="1945" type="xstring" value="CM#FCFP_6#395067302"/>
<entry key="1946" type="xstring" value="CM#FCFP_6#316014210"/>
<entry key="1947" type="xstring" value="CM#FCFP_6#-1381847192"/>
<entry key="1948" type="xstring" value="CM#FCFP_6#1075826633"/>
<entry key="1949" type="xstring" value="CM#FCFP_6#284363049"/>
<entry key="1950" type="xstring" value="CM#FCFP_6#-1811624534"/>
<entry key="1951" type="xstring" value="CM#FCFP_6#-1957218568"/>
<entry key="1952" type="xstring" value="CM#FCFP_6#606312525"/>
<entry key="1953" type="xstring" value="CM#FCFP_6#-1943140669"/>
<entry key="1954" type="xstring" value="CM#FCFP_6#-868552405"/>
<entry key="1955" type="xstring" value="CM#FCFP_6#474979410"/>
<entry key="1956" type="xstring" value="CM#FCFP_6#-1070144762"/>
<entry key="1957" type="xstring" value="CM#FCFP_6#154427115"/>
<entry key="1958" type="xstring" value="CM#FCFP_6#1142190552"/>
<entry key="1959" type="xstring" value="CM#FCFP_6#-1277610847"/>
<entry key="1960" type="xstring" value="CM#FCFP_6#1894711945"/>
<entry key="1961" type="xstring" value="CM#FCFP_6#-790901706"/>
<entry key="1962" type="xstring" value="CM#FCFP_6#-145818131"/>
<entry key="1963" type="xstring" value="CM#FCFP_6#1186333723"/>
<entry key="1964" type="xstring" value="CM#FCFP_6#597068753"/>
<entry key="1965" type="xstring" value="CM#FCFP_6#-447255108"/>
<entry key="1966" type="xstring" value="CM#FCFP_6#-1307158394"/>
<entry key="1967" type="xstring" value="CM#FCFP_6#-626701854"/>
<entry key="1968" type="xstring" value="CM#FCFP_6#170798694"/>
<entry key="1969" type="xstring" value="CM#FCFP_6#339405674"/>
<entry key="1970" type="xstring" value="CM#FCFP_6#787617461"/>
<entry key="1971" type="xstring" value="CM#FCFP_6#211367297"/>
<entry key="1972" type="xstring" value="CM#FCFP_6#804569186"/>
<entry key="1973" type="xstring" value="CM#FCFP_6#2095904522"/>
<entry key="1974" type="xstring" value="CM#FCFP_6#564330994"/>
<entry key="1975" type="xstring" value="CM#FCFP_6#-51858487"/>
<entry key="1976" type="xstring" value="CM#FCFP_6#-978963155"/>
<entry key="1977" type="xstring" value="CM#FCFP_6#346066116"/>
<entry key="1978" type="xstring" value="CM#FCFP_6#1546328453"/>
<entry key="1979" type="xstring" value="CM#FCFP_6#1088760486"/>
<entry key="1980" type="xstring" value="CM#FCFP_6#-1137443498"/>
<entry key="1981" type="xstring" value="CM#FCFP_6#1956612868"/>
<entry key="1982" type="xstring" value="CM#FCFP_6#1977011098"/>
<entry key="1983" type="xstring" value="CM#FCFP_6#1433806856"/>
<entry key="1984" type="xstring" value="CM#FCFP_6#1894053239"/>
<entry key="1985" type="xstring" value="CM#FCFP_6#248937966"/>
<entry key="1986" type="xstring" value="CM#FCFP_6#-573651266"/>
<entry key="1987" type="xstring" value="CM#FCFP_6#608537258"/>
<entry key="1988" type="xstring" value="CM#FCFP_6#-658340122"/>
<entry key="1989" type="xstring" value="CM#FCFP_6#1922787335"/>
<entry key="1990" type="xstring" value="CM#FCFP_6#-626106053"/>
<entry key="1991" type="xstring" value="CM#FCFP_6#584909063"/>
<entry key="1992" type="xstring" value="CM#FCFP_6#1784329145"/>
<entry key="1993" type="xstring" value="CM#FCFP_6#-1957956567"/>
<entry key="1994" type="xstring" value="CM#FCFP_6#-59057453"/>
<entry key="1995" type="xstring" value="CM#FCFP_6#-400029165"/>
<entry key="1996" type="xstring" value="CM#FCFP_6#-65868451"/>
<entry key="1997" type="xstring" value="CM#FCFP_6#835364824"/>
<entry key="1998" type="xstring" value="CM#FCFP_6#1427534128"/>
<entry key="1999" type="xstring" value="CM#FCFP_6#-1453587636"/>
<entry key="2000" type="xstring" value="CM#FCFP_6#65655952"/>
<entry key="2001" type="xstring" value="CM#FCFP_6#706575160"/>
<entry key="2002" type="xstring" value="CM#FCFP_6#34686627"/>
<entry key="2003" type="xstring" value="CM#FCFP_6#1073290048"/>
<entry key="2004" type="xstring" value="CM#FCFP_6#305671550"/>
<entry key="2005" type="xstring" value="CM#FCFP_6#-1371139928"/>
<entry key="2006" type="xstring" value="CM#FCFP_6#-1893280650"/>
<entry key="2007" type="xstring" value="CM#FCFP_6#375801355"/>
<entry key="2008" type="xstring" value="CM#FCFP_6#1855929186"/>
<entry key="2009" type="xstring" value="CM#FCFP_6#1895855546"/>
<entry key="2010" type="xstring" value="CM#FCFP_6#2015559487"/>
<entry key="2011" type="xstring" value="CM#FCFP_6#690965987"/>
<entry key="2012" type="xstring" value="CM#FCFP_6#-1826427264"/>
<entry key="2013" type="xstring" value="CM#FCFP_6#-1354906506"/>
<entry key="2014" type="xstring" value="CM#FCFP_6#-1974151053"/>
<entry key="2015" type="xstring" value="CM#FCFP_6#1522548849"/>
<entry key="2016" type="xstring" value="CM#FCFP_6#1602309655"/>
<entry key="2017" type="xstring" value="CM#FCFP_6#989956608"/>
<entry key="2018" type="xstring" value="CM#FCFP_6#1734354255"/>
<entry key="2019" type="xstring" value="CM#FCFP_6#-1272896868"/>
<entry key="2020" type="xstring" value="CM#FCFP_6#-1400737596"/>
<entry key="2021" type="xstring" value="CM#FCFP_6#-309646819"/>
<entry key="2022" type="xstring" value="CM#FCFP_6#-1283307483"/>
<entry key="2023" type="xstring" value="CM#FCFP_6#-1198522722"/>
<entry key="2024" type="xstring" value="CM#FCFP_6#-547603237"/>
<entry key="2025" type="xstring" value="CM#FCFP_6#789621882"/>
<entry key="2026" type="xstring" value="CM#FCFP_6#-2123312895"/>
<entry key="2027" type="xstring" value="CM#FCFP_6#-1317022897"/>
<entry key="2028" type="xstring" value="CM#FCFP_6#564152506"/>
<entry key="2029" type="xstring" value="CM#FCFP_6#201733902"/>
<entry key="2030" type="xstring" value="CM#FCFP_6#-286233013"/>
<entry key="2031" type="xstring" value="CM#FCFP_6#-251482460"/>
</config>
<config key="excluded_names">
<entry key="array-size" type="xint" value="3"/>
<entry key="0" type="xstring" value="ID"/>
<entry key="1" type="xstring" value="pactivity_A1"/>
<entry key="2" type="xstring" value="pactivity_A2A"/>
</config>
<entry key="enforce_option" type="xstring" value="EnforceExclusion"/>
<config key="name_pattern">
<entry key="pattern" type="xstring" value=""/>
<entry key="type" type="xstring" value="Wildcard"/>
<entry key="caseSensitive" type="xboolean" value="true"/>
</config>
<config key="datatype">
<config key="typelist">
<entry key="org.knime.core.data.BooleanValue" type="xboolean" value="false"/>
<entry key="org.knime.core.data.date.DateAndTimeValue" type="xboolean" value="false"/>
<entry key="org.knime.core.data.DoubleValue" type="xboolean" value="false"/>
<entry key="org.knime.core.data.IntValue" type="xboolean" value="false"/>
<entry key="org.knime.core.data.LongValue" type="xboolean" value="false"/>
<entry key="org.knime.core.data.StringValue" type="xboolean" value="false"/>
</config>
</config>
</config>
<entry key="ignoreColumnsWithoutDomain" type="xboolean" value="true"/>
<entry key="nrHilitePatterns" type="xint" value="-1"/>
<entry key="saveTargetDistributionInNodes" type="xboolean" value="false"/>
<entry key="rowSamplingMode" type="xstring" value="Random"/>
</config>
<config key="nodeAnnotation">
<entry key="text" type="xstring" value="selectivity-window model training"/>
<entry key="bgcolor" type="xint" value="16777215"/>
<entry key="x-coordinate" type="xint" value="320"/>
<entry key="y-coordinate" type="xint" value="359"/>
<entry key="width" type="xint" value="161"/>
<entry key="height" type="xint" value="13"/>
<entry key="alignment" type="xstring" value="CENTER"/>
<entry key="borderSize" type="xint" value="0"/>
<entry key="borderColor" type="xint" value="16777215"/>
<entry key="defFontSize" type="xint" value="11"/>
<entry key="annotation-version" type="xint" value="20151123"/>
<config key="styles"/>
</config>
<entry key="customDescription" type="xstring" isnull="true" value=""/>
<entry key="state" type="xstring" value="IDLE"/>
<entry key="factory" type="xstring" value="org.knime.base.node.mine.treeensemble2.node.randomforest.learner.regression.RandomForestRegressionLearnerNodeFactory"/>
<entry key="node-name" type="xstring" value="Random Forest Learner (Regression)"/>
<entry key="node-bundle-name" type="xstring" value="Decisions Tree Ensembles for KNIME"/>
<entry key="node-bundle-symbolic-name" type="xstring" value="org.knime.base.treeensembles2"/>
<entry key="node-bundle-vendor" type="xstring" value="KNIME AG, Zurich, Switzerland"/>
<entry key="node-bundle-version" type="xstring" value="4.1.0.v201912011158"/>
<entry key="node-feature-name" type="xstring" value="KNIME Core"/>
<entry key="node-feature-symbolic-name" type="xstring" value="org.knime.features.base.feature.group"/>
<entry key="node-feature-vendor" type="xstring" value="KNIME AG, Zurich, Switzerland"/>
<entry key="node-feature-version" type="xstring" value="4.1.0.v201912041824"/>
<config key="factory_settings"/>
<entry key="name" type="xstring" value="Random Forest Learner (Regression)"/>
<entry key="hasContent" type="xboolean" value="false"/>
<entry key="isInactive" type="xboolean" value="false"/>
<config key="ports">
<config key="port_1">
<entry key="index" type="xint" value="1"/>
<entry key="port_dir_location" type="xstring" isnull="true" value=""/>
</config>
<config key="port_2">
<entry key="index" type="xint" value="2"/>
<entry key="port_dir_location" type="xstring" isnull="true" value=""/>
</config>
<config key="port_3">
<entry key="index" type="xint" value="3"/>
<entry key="port_dir_location" type="xstring" isnull="true" value=""/>
</config>
</config>
<config key="filestores">
<entry key="file_store_location" type="xstring" isnull="true" value=""/>
<entry key="file_store_id" type="xstring" isnull="true" value=""/>
</config>
</config>
