# Supplementary material for: Quantitative prediction of selectivity between the A1 and A2A adenosine receptors
Source: J Cheminform. 2020 May 13;12:33. doi: 10.1186/s13321-020-00438-3 (PMC7222572; doi:10.1186/s13321-020-00438-3)
Supplement: Supplementary file 4 — Additional file 4. KNIME workflow to train the selectivity-window model. [file 13321_2020_438_MOESM4_ESM.knwf › Selectivity-window_regression_model/Table Viewer (#13)/settings.xml]

<?xml version="1.0" encoding="UTF-8"?>
<config xmlns="http://www.knime.org/2008/09/XMLConfig" xmlns:xsi="http://www.w3.org/2001/XMLSchema-instance" xsi:schemaLocation="http://www.knime.org/2008/09/XMLConfig http://www.knime.org/XMLConfig_2008_09.xsd" key="settings.xml">
<entry key="node_file" type="xstring" value="settings.xml"/>
<config key="flow_stack"/>
<config key="internal_node_subsettings">
<entry key="memory_policy" type="xstring" value="CacheSmallInMemory"/>
</config>
<config key="model"/>
<entry key="customDescription" type="xstring" isnull="true" value=""/>
<entry key="state" type="xstring" value="IDLE"/>
<entry key="factory" type="xstring" value="com.schrodinger.knime.node.viztable.TableNodeFactory"/>
<entry key="node-name" type="xstring" value="Table Viewer"/>
<entry key="node-bundle-name" type="xstring" value="SchrodingerFreeNodes"/>
<entry key="node-bundle-symbolic-name" type="xstring" value="com.schrodinger.knime.freenodes"/>
<entry key="node-bundle-vendor" type="xstring" value="Schrodinger"/>
<entry key="node-bundle-version" type="xstring" value="3.7.12.201702211802"/>
<entry key="node-feature-name" type="xstring" value="Schrödinger Free Nodes"/>
<entry key="node-feature-symbolic-name" type="xstring" value="com.schrodinger.knime.feature.freenodes.feature.group"/>
<entry key="node-feature-vendor" type="xstring" value="Schrodinger"/>
<entry key="node-feature-version" type="xstring" value="3.7.12.201702211802"/>
<config key="factory_settings"/>
<entry key="name" type="xstring" value="Table Viewer"/>
<entry key="hasContent" type="xboolean" value="false"/>
<entry key="isInactive" type="xboolean" value="false"/>
<config key="ports"/>
<config key="filestores">
<entry key="file_store_location" type="xstring" isnull="true" value=""/>
<entry key="file_store_id" type="xstring" isnull="true" value=""/>
</config>
</config>
