# Supplementary material for: Quantitative prediction of selectivity between the A1 and A2A adenosine receptors
Source: J Cheminform. 2020 May 13;12:33. doi: 10.1186/s13321-020-00438-3 (PMC7222572; doi:10.1186/s13321-020-00438-3)
Supplement: Supplementary file 4 — Additional file 4. KNIME workflow to train the selectivity-window model. [file 13321_2020_438_MOESM4_ESM.knwf › Selectivity-window_regression_model/workflow.knime]

<?xml version="1.0" encoding="UTF-8"?>
<config xmlns="http://www.knime.org/2008/09/XMLConfig" xmlns:xsi="http://www.w3.org/2001/XMLSchema-instance" xsi:schemaLocation="http://www.knime.org/2008/09/XMLConfig http://www.knime.org/XMLConfig_2008_09.xsd" key="workflow.knime">
<entry key="created_by" type="xstring" value="4.1.0.v201912041250"/>
<entry key="created_by_nightly" type="xboolean" value="false"/>
<entry key="version" type="xstring" value="4.1.0"/>
<entry key="name" type="xstring" isnull="true" value=""/>
<config key="authorInformation">
<entry key="authored-by" type="xstring" value="lindsey"/>
<entry key="authored-when" type="xstring" value="2019-12-12 16:03:20 +0100"/>
<entry key="lastEdited-by" type="xstring" value="lindsey"/>
<entry key="lastEdited-when" type="xstring" value="2020-03-06 14:19:18 +0100"/>
</config>
<entry key="customDescription" type="xstring" isnull="true" value=""/>
<entry key="state" type="xstring" value="IDLE"/>
<config key="workflow_credentials"/>
<config key="nodes">
<config key="node_3">
<entry key="id" type="xint" value="3"/>
<entry key="node_settings_file" type="xstring" value="Random Forest Learner _Regression_ (#3)/settings.xml"/>
<entry key="node_is_meta" type="xboolean" value="false"/>
<entry key="node_type" type="xstring" value="NativeNode"/>
<entry key="ui_classname" type="xstring" value="org.knime.core.node.workflow.NodeUIInformation"/>
<config key="ui_settings">
<config key="extrainfo.node.bounds">
<entry key="array-size" type="xint" value="4"/>
<entry key="0" type="xint" value="384"/>
<entry key="1" type="xint" value="297"/>
<entry key="2" type="xint" value="137"/>
<entry key="3" type="xint" value="89"/>
</config>
</config>
</config>
<config key="node_5">
<entry key="id" type="xint" value="5"/>
<entry key="node_settings_file" type="xstring" value="Partitioning (#5)/settings.xml"/>
<entry key="node_is_meta" type="xboolean" value="false"/>
<entry key="node_type" type="xstring" value="NativeNode"/>
<entry key="ui_classname" type="xstring" value="org.knime.core.node.workflow.NodeUIInformation"/>
<config key="ui_settings">
<config key="extrainfo.node.bounds">
<entry key="array-size" type="xint" value="4"/>
<entry key="0" type="xint" value="164"/>
<entry key="1" type="xint" value="97"/>
<entry key="2" type="xint" value="68"/>
<entry key="3" type="xint" value="76"/>
</config>
</config>
</config>
<config key="node_6">
<entry key="id" type="xint" value="6"/>
<entry key="node_settings_file" type="xstring" value="Random Forest Predictor _Regression_ (#6)/settings.xml"/>
<entry key="node_is_meta" type="xboolean" value="false"/>
<entry key="node_type" type="xstring" value="NativeNode"/>
<entry key="ui_classname" type="xstring" value="org.knime.core.node.workflow.NodeUIInformation"/>
<config key="ui_settings">
<config key="extrainfo.node.bounds">
<entry key="array-size" type="xint" value="4"/>
<entry key="0" type="xint" value="504"/>
<entry key="1" type="xint" value="317"/>
<entry key="2" type="xint" value="146"/>
<entry key="3" type="xint" value="89"/>
</config>
</config>
</config>
<config key="node_7">
<entry key="id" type="xint" value="7"/>
<entry key="node_settings_file" type="xstring" value="Column Filter (#7)/settings.xml"/>
<entry key="node_is_meta" type="xboolean" value="false"/>
<entry key="node_type" type="xstring" value="NativeNode"/>
<entry key="ui_classname" type="xstring" value="org.knime.core.node.workflow.NodeUIInformation"/>
<config key="ui_settings">
<config key="extrainfo.node.bounds">
<entry key="array-size" type="xint" value="4"/>
<entry key="0" type="xint" value="924"/>
<entry key="1" type="xint" value="317"/>
<entry key="2" type="xint" value="78"/>
<entry key="3" type="xint" value="76"/>
</config>
</config>
</config>
<config key="node_9">
<entry key="id" type="xint" value="9"/>
<entry key="node_settings_file" type="xstring" value="Random Forest Learner _Regression_ (#9)/settings.xml"/>
<entry key="node_is_meta" type="xboolean" value="false"/>
<entry key="node_type" type="xstring" value="NativeNode"/>
<entry key="ui_classname" type="xstring" value="org.knime.core.node.workflow.NodeUIInformation"/>
<config key="ui_settings">
<config key="extrainfo.node.bounds">
<entry key="array-size" type="xint" value="4"/>
<entry key="0" type="xint" value="384"/>
<entry key="1" type="xint" value="37"/>
<entry key="2" type="xint" value="137"/>
<entry key="3" type="xint" value="89"/>
</config>
</config>
</config>
<config key="node_10">
<entry key="id" type="xint" value="10"/>
<entry key="node_settings_file" type="xstring" value="Random Forest Learner _Regression_ (#10)/settings.xml"/>
<entry key="node_is_meta" type="xboolean" value="false"/>
<entry key="node_type" type="xstring" value="NativeNode"/>
<entry key="ui_classname" type="xstring" value="org.knime.core.node.workflow.NodeUIInformation"/>
<config key="ui_settings">
<config key="extrainfo.node.bounds">
<entry key="array-size" type="xint" value="4"/>
<entry key="0" type="xint" value="384"/>
<entry key="1" type="xint" value="157"/>
<entry key="2" type="xint" value="137"/>
<entry key="3" type="xint" value="89"/>
</config>
</config>
</config>
<config key="node_12">
<entry key="id" type="xint" value="12"/>
<entry key="node_settings_file" type="xstring" value="Random Forest Predictor _Regression_ (#12)/settings.xml"/>
<entry key="node_is_meta" type="xboolean" value="false"/>
<entry key="node_type" type="xstring" value="NativeNode"/>
<entry key="ui_classname" type="xstring" value="org.knime.core.node.workflow.NodeUIInformation"/>
<config key="ui_settings">
<config key="extrainfo.node.bounds">
<entry key="array-size" type="xint" value="4"/>
<entry key="0" type="xint" value="504"/>
<entry key="1" type="xint" value="57"/>
<entry key="2" type="xint" value="146"/>
<entry key="3" type="xint" value="89"/>
</config>
</config>
</config>
<config key="node_13">
<entry key="id" type="xint" value="13"/>
<entry key="node_settings_file" type="xstring" value="Random Forest Predictor _Regression_ (#13)/settings.xml"/>
<entry key="node_is_meta" type="xboolean" value="false"/>
<entry key="node_type" type="xstring" value="NativeNode"/>
<entry key="ui_classname" type="xstring" value="org.knime.core.node.workflow.NodeUIInformation"/>
<config key="ui_settings">
<config key="extrainfo.node.bounds">
<entry key="array-size" type="xint" value="4"/>
<entry key="0" type="xint" value="504"/>
<entry key="1" type="xint" value="177"/>
<entry key="2" type="xint" value="146"/>
<entry key="3" type="xint" value="89"/>
</config>
</config>
</config>
<config key="node_14">
<entry key="id" type="xint" value="14"/>
<entry key="node_settings_file" type="xstring" value="Column Filter (#14)/settings.xml"/>
<entry key="node_is_meta" type="xboolean" value="false"/>
<entry key="node_type" type="xstring" value="NativeNode"/>
<entry key="ui_classname" type="xstring" value="org.knime.core.node.workflow.NodeUIInformation"/>
<config key="ui_settings">
<config key="extrainfo.node.bounds">
<entry key="array-size" type="xint" value="4"/>
<entry key="0" type="xint" value="924"/>
<entry key="1" type="xint" value="117"/>
<entry key="2" type="xint" value="78"/>
<entry key="3" type="xint" value="76"/>
</config>
</config>
</config>
<config key="node_15">
<entry key="id" type="xint" value="15"/>
<entry key="node_settings_file" type="xstring" value="Math Formula (#15)/settings.xml"/>
<entry key="node_is_meta" type="xboolean" value="false"/>
<entry key="node_type" type="xstring" value="NativeNode"/>
<entry key="ui_classname" type="xstring" value="org.knime.core.node.workflow.NodeUIInformation"/>
<config key="ui_settings">
<config key="extrainfo.node.bounds">
<entry key="array-size" type="xint" value="4"/>
<entry key="0" type="xint" value="824"/>
<entry key="1" type="xint" value="117"/>
<entry key="2" type="xint" value="80"/>
<entry key="3" type="xint" value="76"/>
</config>
</config>
</config>
<config key="node_16">
<entry key="id" type="xint" value="16"/>
<entry key="node_settings_file" type="xstring" value="Column Filter (#16)/settings.xml"/>
<entry key="node_is_meta" type="xboolean" value="false"/>
<entry key="node_type" type="xstring" value="NativeNode"/>
<entry key="ui_classname" type="xstring" value="org.knime.core.node.workflow.NodeUIInformation"/>
<config key="ui_settings">
<config key="extrainfo.node.bounds">
<entry key="array-size" type="xint" value="4"/>
<entry key="0" type="xint" value="604"/>
<entry key="1" type="xint" value="57"/>
<entry key="2" type="xint" value="78"/>
<entry key="3" type="xint" value="76"/>
</config>
</config>
</config>
<config key="node_17">
<entry key="id" type="xint" value="17"/>
<entry key="node_settings_file" type="xstring" value="Column Filter (#17)/settings.xml"/>
<entry key="node_is_meta" type="xboolean" value="false"/>
<entry key="node_type" type="xstring" value="NativeNode"/>
<entry key="ui_classname" type="xstring" value="org.knime.core.node.workflow.NodeUIInformation"/>
<config key="ui_settings">
<config key="extrainfo.node.bounds">
<entry key="array-size" type="xint" value="4"/>
<entry key="0" type="xint" value="604"/>
<entry key="1" type="xint" value="177"/>
<entry key="2" type="xint" value="78"/>
<entry key="3" type="xint" value="76"/>
</config>
</config>
</config>
<config key="node_18">
<entry key="id" type="xint" value="18"/>
<entry key="node_settings_file" type="xstring" value="Joiner (#18)/settings.xml"/>
<entry key="node_is_meta" type="xboolean" value="false"/>
<entry key="node_type" type="xstring" value="NativeNode"/>
<entry key="ui_classname" type="xstring" value="org.knime.core.node.workflow.NodeUIInformation"/>
<config key="ui_settings">
<config key="extrainfo.node.bounds">
<entry key="array-size" type="xint" value="4"/>
<entry key="0" type="xint" value="724"/>
<entry key="1" type="xint" value="117"/>
<entry key="2" type="xint" value="50"/>
<entry key="3" type="xint" value="76"/>
</config>
</config>
</config>
<config key="node_19">
<entry key="id" type="xint" value="19"/>
<entry key="node_settings_file" type="xstring" value="Math Formula (#19)/settings.xml"/>
<entry key="node_is_meta" type="xboolean" value="false"/>
<entry key="node_type" type="xstring" value="NativeNode"/>
<entry key="ui_classname" type="xstring" value="org.knime.core.node.workflow.NodeUIInformation"/>
<config key="ui_settings">
<config key="extrainfo.node.bounds">
<entry key="array-size" type="xint" value="4"/>
<entry key="0" type="xint" value="1004"/>
<entry key="1" type="xint" value="117"/>
<entry key="2" type="xint" value="80"/>
<entry key="3" type="xint" value="76"/>
</config>
</config>
</config>
<config key="node_20">
<entry key="id" type="xint" value="20"/>
<entry key="node_settings_file" type="xstring" value="Scorer (#20)/settings.xml"/>
<entry key="node_is_meta" type="xboolean" value="false"/>
<entry key="node_type" type="xstring" value="NativeNode"/>
<entry key="ui_classname" type="xstring" value="org.knime.core.node.workflow.NodeUIInformation"/>
<config key="ui_settings">
<config key="extrainfo.node.bounds">
<entry key="array-size" type="xint" value="4"/>
<entry key="0" type="xint" value="1344"/>
<entry key="1" type="xint" value="17"/>
<entry key="2" type="xint" value="50"/>
<entry key="3" type="xint" value="76"/>
</config>
</config>
</config>
<config key="node_22">
<entry key="id" type="xint" value="22"/>
<entry key="node_settings_file" type="xstring" value="Math Formula (#22)/settings.xml"/>
<entry key="node_is_meta" type="xboolean" value="false"/>
<entry key="node_type" type="xstring" value="NativeNode"/>
<entry key="ui_classname" type="xstring" value="org.knime.core.node.workflow.NodeUIInformation"/>
<config key="ui_settings">
<config key="extrainfo.node.bounds">
<entry key="array-size" type="xint" value="4"/>
<entry key="0" type="xint" value="1084"/>
<entry key="1" type="xint" value="117"/>
<entry key="2" type="xint" value="80"/>
<entry key="3" type="xint" value="76"/>
</config>
</config>
</config>
<config key="node_23">
<entry key="id" type="xint" value="23"/>
<entry key="node_settings_file" type="xstring" value="Math Formula (#23)/settings.xml"/>
<entry key="node_is_meta" type="xboolean" value="false"/>
<entry key="node_type" type="xstring" value="NativeNode"/>
<entry key="ui_classname" type="xstring" value="org.knime.core.node.workflow.NodeUIInformation"/>
<config key="ui_settings">
<config key="extrainfo.node.bounds">
<entry key="array-size" type="xint" value="4"/>
<entry key="0" type="xint" value="1164"/>
<entry key="1" type="xint" value="117"/>
<entry key="2" type="xint" value="80"/>
<entry key="3" type="xint" value="76"/>
</config>
</config>
</config>
<config key="node_24">
<entry key="id" type="xint" value="24"/>
<entry key="node_settings_file" type="xstring" value="Math Formula (#24)/settings.xml"/>
<entry key="node_is_meta" type="xboolean" value="false"/>
<entry key="node_type" type="xstring" value="NativeNode"/>
<entry key="ui_classname" type="xstring" value="org.knime.core.node.workflow.NodeUIInformation"/>
<config key="ui_settings">
<config key="extrainfo.node.bounds">
<entry key="array-size" type="xint" value="4"/>
<entry key="0" type="xint" value="1244"/>
<entry key="1" type="xint" value="117"/>
<entry key="2" type="xint" value="80"/>
<entry key="3" type="xint" value="76"/>
</config>
</config>
</config>
<config key="node_25">
<entry key="id" type="xint" value="25"/>
<entry key="node_settings_file" type="xstring" value="Math Formula (#25)/settings.xml"/>
<entry key="node_is_meta" type="xboolean" value="false"/>
<entry key="node_type" type="xstring" value="NativeNode"/>
<entry key="ui_classname" type="xstring" value="org.knime.core.node.workflow.NodeUIInformation"/>
<config key="ui_settings">
<config key="extrainfo.node.bounds">
<entry key="array-size" type="xint" value="4"/>
<entry key="0" type="xint" value="1164"/>
<entry key="1" type="xint" value="217"/>
<entry key="2" type="xint" value="80"/>
<entry key="3" type="xint" value="76"/>
</config>
</config>
</config>
<config key="node_26">
<entry key="id" type="xint" value="26"/>
<entry key="node_settings_file" type="xstring" value="Math Formula (#26)/settings.xml"/>
<entry key="node_is_meta" type="xboolean" value="false"/>
<entry key="node_type" type="xstring" value="NativeNode"/>
<entry key="ui_classname" type="xstring" value="org.knime.core.node.workflow.NodeUIInformation"/>
<config key="ui_settings">
<config key="extrainfo.node.bounds">
<entry key="array-size" type="xint" value="4"/>
<entry key="0" type="xint" value="1004"/>
<entry key="1" type="xint" value="217"/>
<entry key="2" type="xint" value="80"/>
<entry key="3" type="xint" value="76"/>
</config>
</config>
</config>
<config key="node_27">
<entry key="id" type="xint" value="27"/>
<entry key="node_settings_file" type="xstring" value="Math Formula (#27)/settings.xml"/>
<entry key="node_is_meta" type="xboolean" value="false"/>
<entry key="node_type" type="xstring" value="NativeNode"/>
<entry key="ui_classname" type="xstring" value="org.knime.core.node.workflow.NodeUIInformation"/>
<config key="ui_settings">
<config key="extrainfo.node.bounds">
<entry key="array-size" type="xint" value="4"/>
<entry key="0" type="xint" value="1244"/>
<entry key="1" type="xint" value="217"/>
<entry key="2" type="xint" value="80"/>
<entry key="3" type="xint" value="76"/>
</config>
</config>
</config>
<config key="node_28">
<entry key="id" type="xint" value="28"/>
<entry key="node_settings_file" type="xstring" value="Math Formula (#28)/settings.xml"/>
<entry key="node_is_meta" type="xboolean" value="false"/>
<entry key="node_type" type="xstring" value="NativeNode"/>
<entry key="ui_classname" type="xstring" value="org.knime.core.node.workflow.NodeUIInformation"/>
<config key="ui_settings">
<config key="extrainfo.node.bounds">
<entry key="array-size" type="xint" value="4"/>
<entry key="0" type="xint" value="1084"/>
<entry key="1" type="xint" value="217"/>
<entry key="2" type="xint" value="80"/>
<entry key="3" type="xint" value="76"/>
</config>
</config>
</config>
<config key="node_29">
<entry key="id" type="xint" value="29"/>
<entry key="node_settings_file" type="xstring" value="Math Formula (#29)/settings.xml"/>
<entry key="node_is_meta" type="xboolean" value="false"/>
<entry key="node_type" type="xstring" value="NativeNode"/>
<entry key="ui_classname" type="xstring" value="org.knime.core.node.workflow.NodeUIInformation"/>
<config key="ui_settings">
<config key="extrainfo.node.bounds">
<entry key="array-size" type="xint" value="4"/>
<entry key="0" type="xint" value="1164"/>
<entry key="1" type="xint" value="317"/>
<entry key="2" type="xint" value="80"/>
<entry key="3" type="xint" value="76"/>
</config>
</config>
</config>
<config key="node_30">
<entry key="id" type="xint" value="30"/>
<entry key="node_settings_file" type="xstring" value="Math Formula (#30)/settings.xml"/>
<entry key="node_is_meta" type="xboolean" value="false"/>
<entry key="node_type" type="xstring" value="NativeNode"/>
<entry key="ui_classname" type="xstring" value="org.knime.core.node.workflow.NodeUIInformation"/>
<config key="ui_settings">
<config key="extrainfo.node.bounds">
<entry key="array-size" type="xint" value="4"/>
<entry key="0" type="xint" value="1004"/>
<entry key="1" type="xint" value="317"/>
<entry key="2" type="xint" value="80"/>
<entry key="3" type="xint" value="76"/>
</config>
</config>
</config>
<config key="node_31">
<entry key="id" type="xint" value="31"/>
<entry key="node_settings_file" type="xstring" value="Math Formula (#31)/settings.xml"/>
<entry key="node_is_meta" type="xboolean" value="false"/>
<entry key="node_type" type="xstring" value="NativeNode"/>
<entry key="ui_classname" type="xstring" value="org.knime.core.node.workflow.NodeUIInformation"/>
<config key="ui_settings">
<config key="extrainfo.node.bounds">
<entry key="array-size" type="xint" value="4"/>
<entry key="0" type="xint" value="1244"/>
<entry key="1" type="xint" value="417"/>
<entry key="2" type="xint" value="80"/>
<entry key="3" type="xint" value="76"/>
</config>
</config>
</config>
<config key="node_32">
<entry key="id" type="xint" value="32"/>
<entry key="node_settings_file" type="xstring" value="Math Formula (#32)/settings.xml"/>
<entry key="node_is_meta" type="xboolean" value="false"/>
<entry key="node_type" type="xstring" value="NativeNode"/>
<entry key="ui_classname" type="xstring" value="org.knime.core.node.workflow.NodeUIInformation"/>
<config key="ui_settings">
<config key="extrainfo.node.bounds">
<entry key="array-size" type="xint" value="4"/>
<entry key="0" type="xint" value="1164"/>
<entry key="1" type="xint" value="417"/>
<entry key="2" type="xint" value="80"/>
<entry key="3" type="xint" value="76"/>
</config>
</config>
</config>
<config key="node_33">
<entry key="id" type="xint" value="33"/>
<entry key="node_settings_file" type="xstring" value="Math Formula (#33)/settings.xml"/>
<entry key="node_is_meta" type="xboolean" value="false"/>
<entry key="node_type" type="xstring" value="NativeNode"/>
<entry key="ui_classname" type="xstring" value="org.knime.core.node.workflow.NodeUIInformation"/>
<config key="ui_settings">
<config key="extrainfo.node.bounds">
<entry key="array-size" type="xint" value="4"/>
<entry key="0" type="xint" value="1244"/>
<entry key="1" type="xint" value="317"/>
<entry key="2" type="xint" value="80"/>
<entry key="3" type="xint" value="76"/>
</config>
</config>
</config>
<config key="node_34">
<entry key="id" type="xint" value="34"/>
<entry key="node_settings_file" type="xstring" value="Math Formula (#34)/settings.xml"/>
<entry key="node_is_meta" type="xboolean" value="false"/>
<entry key="node_type" type="xstring" value="NativeNode"/>
<entry key="ui_classname" type="xstring" value="org.knime.core.node.workflow.NodeUIInformation"/>
<config key="ui_settings">
<config key="extrainfo.node.bounds">
<entry key="array-size" type="xint" value="4"/>
<entry key="0" type="xint" value="1084"/>
<entry key="1" type="xint" value="417"/>
<entry key="2" type="xint" value="80"/>
<entry key="3" type="xint" value="76"/>
</config>
</config>
</config>
<config key="node_35">
<entry key="id" type="xint" value="35"/>
<entry key="node_settings_file" type="xstring" value="Scorer (#35)/settings.xml"/>
<entry key="node_is_meta" type="xboolean" value="false"/>
<entry key="node_type" type="xstring" value="NativeNode"/>
<entry key="ui_classname" type="xstring" value="org.knime.core.node.workflow.NodeUIInformation"/>
<config key="ui_settings">
<config key="extrainfo.node.bounds">
<entry key="array-size" type="xint" value="4"/>
<entry key="0" type="xint" value="1344"/>
<entry key="1" type="xint" value="317"/>
<entry key="2" type="xint" value="50"/>
<entry key="3" type="xint" value="76"/>
</config>
</config>
</config>
<config key="node_36">
<entry key="id" type="xint" value="36"/>
<entry key="node_settings_file" type="xstring" value="Math Formula (#36)/settings.xml"/>
<entry key="node_is_meta" type="xboolean" value="false"/>
<entry key="node_type" type="xstring" value="NativeNode"/>
<entry key="ui_classname" type="xstring" value="org.knime.core.node.workflow.NodeUIInformation"/>
<config key="ui_settings">
<config key="extrainfo.node.bounds">
<entry key="array-size" type="xint" value="4"/>
<entry key="0" type="xint" value="1004"/>
<entry key="1" type="xint" value="417"/>
<entry key="2" type="xint" value="80"/>
<entry key="3" type="xint" value="76"/>
</config>
</config>
</config>
<config key="node_37">
<entry key="id" type="xint" value="37"/>
<entry key="node_settings_file" type="xstring" value="Math Formula (#37)/settings.xml"/>
<entry key="node_is_meta" type="xboolean" value="false"/>
<entry key="node_type" type="xstring" value="NativeNode"/>
<entry key="ui_classname" type="xstring" value="org.knime.core.node.workflow.NodeUIInformation"/>
<config key="ui_settings">
<config key="extrainfo.node.bounds">
<entry key="array-size" type="xint" value="4"/>
<entry key="0" type="xint" value="1084"/>
<entry key="1" type="xint" value="317"/>
<entry key="2" type="xint" value="80"/>
<entry key="3" type="xint" value="76"/>
</config>
</config>
</config>
<config key="node_38">
<entry key="id" type="xint" value="38"/>
<entry key="node_settings_file" type="xstring" value="Scorer (#38)/settings.xml"/>
<entry key="node_is_meta" type="xboolean" value="false"/>
<entry key="node_type" type="xstring" value="NativeNode"/>
<entry key="ui_classname" type="xstring" value="org.knime.core.node.workflow.NodeUIInformation"/>
<config key="ui_settings">
<config key="extrainfo.node.bounds">
<entry key="array-size" type="xint" value="4"/>
<entry key="0" type="xint" value="1344"/>
<entry key="1" type="xint" value="117"/>
<entry key="2" type="xint" value="50"/>
<entry key="3" type="xint" value="76"/>
</config>
</config>
</config>
<config key="node_39">
<entry key="id" type="xint" value="39"/>
<entry key="node_settings_file" type="xstring" value="Scorer (#39)/settings.xml"/>
<entry key="node_is_meta" type="xboolean" value="false"/>
<entry key="node_type" type="xstring" value="NativeNode"/>
<entry key="ui_classname" type="xstring" value="org.knime.core.node.workflow.NodeUIInformation"/>
<config key="ui_settings">
<config key="extrainfo.node.bounds">
<entry key="array-size" type="xint" value="4"/>
<entry key="0" type="xint" value="1344"/>
<entry key="1" type="xint" value="417"/>
<entry key="2" type="xint" value="50"/>
<entry key="3" type="xint" value="76"/>
</config>
</config>
</config>
<config key="node_40">
<entry key="id" type="xint" value="40"/>
<entry key="node_settings_file" type="xstring" value="Scorer (#40)/settings.xml"/>
<entry key="node_is_meta" type="xboolean" value="false"/>
<entry key="node_type" type="xstring" value="NativeNode"/>
<entry key="ui_classname" type="xstring" value="org.knime.core.node.workflow.NodeUIInformation"/>
<config key="ui_settings">
<config key="extrainfo.node.bounds">
<entry key="array-size" type="xint" value="4"/>
<entry key="0" type="xint" value="1344"/>
<entry key="1" type="xint" value="517"/>
<entry key="2" type="xint" value="50"/>
<entry key="3" type="xint" value="76"/>
</config>
</config>
</config>
<config key="node_41">
<entry key="id" type="xint" value="41"/>
<entry key="node_settings_file" type="xstring" value="Scorer (#41)/settings.xml"/>
<entry key="node_is_meta" type="xboolean" value="false"/>
<entry key="node_type" type="xstring" value="NativeNode"/>
<entry key="ui_classname" type="xstring" value="org.knime.core.node.workflow.NodeUIInformation"/>
<config key="ui_settings">
<config key="extrainfo.node.bounds">
<entry key="array-size" type="xint" value="4"/>
<entry key="0" type="xint" value="1344"/>
<entry key="1" type="xint" value="217"/>
<entry key="2" type="xint" value="50"/>
<entry key="3" type="xint" value="76"/>
</config>
</config>
</config>
<config key="node_42">
<entry key="id" type="xint" value="42"/>
<entry key="node_settings_file" type="xstring" value="File Reader (#42)/settings.xml"/>
<entry key="node_is_meta" type="xboolean" value="false"/>
<entry key="node_type" type="xstring" value="NativeNode"/>
<entry key="ui_classname" type="xstring" value="org.knime.core.node.workflow.NodeUIInformation"/>
<config key="ui_settings">
<config key="extrainfo.node.bounds">
<entry key="array-size" type="xint" value="4"/>
<entry key="0" type="xint" value="44"/>
<entry key="1" type="xint" value="97"/>
<entry key="2" type="xint" value="66"/>
<entry key="3" type="xint" value="76"/>
</config>
</config>
</config>
</config>
<config key="connections">
<config key="connection_0">
<entry key="sourceID" type="xint" value="3"/>
<entry key="destID" type="xint" value="6"/>
<entry key="sourcePort" type="xint" value="3"/>
<entry key="destPort" type="xint" value="1"/>
<entry key="ui_classname" type="xstring" value="org.knime.core.node.workflow.ConnectionUIInformation"/>
<config key="ui_settings">
<entry key="extrainfo.conn.bendpoints_size" type="xint" value="0"/>
</config>
</config>
<config key="connection_1">
<entry key="sourceID" type="xint" value="5"/>
<entry key="destID" type="xint" value="6"/>
<entry key="sourcePort" type="xint" value="2"/>
<entry key="destPort" type="xint" value="2"/>
<entry key="ui_classname" type="xstring" value="org.knime.core.node.workflow.ConnectionUIInformation"/>
<config key="ui_settings">
<entry key="extrainfo.conn.bendpoints_size" type="xint" value="0"/>
</config>
</config>
<config key="connection_2">
<entry key="sourceID" type="xint" value="5"/>
<entry key="destID" type="xint" value="3"/>
<entry key="sourcePort" type="xint" value="1"/>
<entry key="destPort" type="xint" value="1"/>
</config>
<config key="connection_3">
<entry key="sourceID" type="xint" value="5"/>
<entry key="destID" type="xint" value="13"/>
<entry key="sourcePort" type="xint" value="2"/>
<entry key="destPort" type="xint" value="2"/>
</config>
<config key="connection_4">
<entry key="sourceID" type="xint" value="5"/>
<entry key="destID" type="xint" value="12"/>
<entry key="sourcePort" type="xint" value="2"/>
<entry key="destPort" type="xint" value="2"/>
</config>
<config key="connection_5">
<entry key="sourceID" type="xint" value="5"/>
<entry key="destID" type="xint" value="9"/>
<entry key="sourcePort" type="xint" value="1"/>
<entry key="destPort" type="xint" value="1"/>
</config>
<config key="connection_6">
<entry key="sourceID" type="xint" value="5"/>
<entry key="destID" type="xint" value="10"/>
<entry key="sourcePort" type="xint" value="1"/>
<entry key="destPort" type="xint" value="1"/>
</config>
<config key="connection_7">
<entry key="sourceID" type="xint" value="6"/>
<entry key="destID" type="xint" value="7"/>
<entry key="sourcePort" type="xint" value="1"/>
<entry key="destPort" type="xint" value="1"/>
<entry key="ui_classname" type="xstring" value="org.knime.core.node.workflow.ConnectionUIInformation"/>
<config key="ui_settings">
<entry key="extrainfo.conn.bendpoints_size" type="xint" value="0"/>
</config>
</config>
<config key="connection_8">
<entry key="sourceID" type="xint" value="7"/>
<entry key="destID" type="xint" value="30"/>
<entry key="sourcePort" type="xint" value="1"/>
<entry key="destPort" type="xint" value="1"/>
</config>
<config key="connection_9">
<entry key="sourceID" type="xint" value="9"/>
<entry key="destID" type="xint" value="12"/>
<entry key="sourcePort" type="xint" value="3"/>
<entry key="destPort" type="xint" value="1"/>
</config>
<config key="connection_10">
<entry key="sourceID" type="xint" value="10"/>
<entry key="destID" type="xint" value="13"/>
<entry key="sourcePort" type="xint" value="3"/>
<entry key="destPort" type="xint" value="1"/>
</config>
<config key="connection_11">
<entry key="sourceID" type="xint" value="12"/>
<entry key="destID" type="xint" value="16"/>
<entry key="sourcePort" type="xint" value="1"/>
<entry key="destPort" type="xint" value="1"/>
</config>
<config key="connection_12">
<entry key="sourceID" type="xint" value="13"/>
<entry key="destID" type="xint" value="17"/>
<entry key="sourcePort" type="xint" value="1"/>
<entry key="destPort" type="xint" value="1"/>
</config>
<config key="connection_13">
<entry key="sourceID" type="xint" value="14"/>
<entry key="destID" type="xint" value="19"/>
<entry key="sourcePort" type="xint" value="1"/>
<entry key="destPort" type="xint" value="1"/>
</config>
<config key="connection_14">
<entry key="sourceID" type="xint" value="15"/>
<entry key="destID" type="xint" value="14"/>
<entry key="sourcePort" type="xint" value="1"/>
<entry key="destPort" type="xint" value="1"/>
</config>
<config key="connection_15">
<entry key="sourceID" type="xint" value="16"/>
<entry key="destID" type="xint" value="18"/>
<entry key="sourcePort" type="xint" value="1"/>
<entry key="destPort" type="xint" value="1"/>
</config>
<config key="connection_16">
<entry key="sourceID" type="xint" value="17"/>
<entry key="destID" type="xint" value="18"/>
<entry key="sourcePort" type="xint" value="1"/>
<entry key="destPort" type="xint" value="2"/>
</config>
<config key="connection_17">
<entry key="sourceID" type="xint" value="18"/>
<entry key="destID" type="xint" value="15"/>
<entry key="sourcePort" type="xint" value="1"/>
<entry key="destPort" type="xint" value="1"/>
</config>
<config key="connection_18">
<entry key="sourceID" type="xint" value="19"/>
<entry key="destID" type="xint" value="22"/>
<entry key="sourcePort" type="xint" value="1"/>
<entry key="destPort" type="xint" value="1"/>
</config>
<config key="connection_19">
<entry key="sourceID" type="xint" value="22"/>
<entry key="destID" type="xint" value="23"/>
<entry key="sourcePort" type="xint" value="1"/>
<entry key="destPort" type="xint" value="1"/>
</config>
<config key="connection_20">
<entry key="sourceID" type="xint" value="23"/>
<entry key="destID" type="xint" value="24"/>
<entry key="sourcePort" type="xint" value="1"/>
<entry key="destPort" type="xint" value="1"/>
</config>
<config key="connection_21">
<entry key="sourceID" type="xint" value="24"/>
<entry key="destID" type="xint" value="26"/>
<entry key="sourcePort" type="xint" value="1"/>
<entry key="destPort" type="xint" value="1"/>
</config>
<config key="connection_22">
<entry key="sourceID" type="xint" value="25"/>
<entry key="destID" type="xint" value="27"/>
<entry key="sourcePort" type="xint" value="1"/>
<entry key="destPort" type="xint" value="1"/>
</config>
<config key="connection_23">
<entry key="sourceID" type="xint" value="26"/>
<entry key="destID" type="xint" value="28"/>
<entry key="sourcePort" type="xint" value="1"/>
<entry key="destPort" type="xint" value="1"/>
</config>
<config key="connection_24">
<entry key="sourceID" type="xint" value="27"/>
<entry key="destID" type="xint" value="20"/>
<entry key="sourcePort" type="xint" value="1"/>
<entry key="destPort" type="xint" value="1"/>
</config>
<config key="connection_25">
<entry key="sourceID" type="xint" value="27"/>
<entry key="destID" type="xint" value="41"/>
<entry key="sourcePort" type="xint" value="1"/>
<entry key="destPort" type="xint" value="1"/>
</config>
<config key="connection_26">
<entry key="sourceID" type="xint" value="27"/>
<entry key="destID" type="xint" value="38"/>
<entry key="sourcePort" type="xint" value="1"/>
<entry key="destPort" type="xint" value="1"/>
</config>
<config key="connection_27">
<entry key="sourceID" type="xint" value="28"/>
<entry key="destID" type="xint" value="25"/>
<entry key="sourcePort" type="xint" value="1"/>
<entry key="destPort" type="xint" value="1"/>
</config>
<config key="connection_28">
<entry key="sourceID" type="xint" value="29"/>
<entry key="destID" type="xint" value="33"/>
<entry key="sourcePort" type="xint" value="1"/>
<entry key="destPort" type="xint" value="1"/>
</config>
<config key="connection_29">
<entry key="sourceID" type="xint" value="30"/>
<entry key="destID" type="xint" value="37"/>
<entry key="sourcePort" type="xint" value="1"/>
<entry key="destPort" type="xint" value="1"/>
</config>
<config key="connection_30">
<entry key="sourceID" type="xint" value="31"/>
<entry key="destID" type="xint" value="40"/>
<entry key="sourcePort" type="xint" value="1"/>
<entry key="destPort" type="xint" value="1"/>
</config>
<config key="connection_31">
<entry key="sourceID" type="xint" value="31"/>
<entry key="destID" type="xint" value="39"/>
<entry key="sourcePort" type="xint" value="1"/>
<entry key="destPort" type="xint" value="1"/>
</config>
<config key="connection_32">
<entry key="sourceID" type="xint" value="31"/>
<entry key="destID" type="xint" value="35"/>
<entry key="sourcePort" type="xint" value="1"/>
<entry key="destPort" type="xint" value="1"/>
</config>
<config key="connection_33">
<entry key="sourceID" type="xint" value="32"/>
<entry key="destID" type="xint" value="31"/>
<entry key="sourcePort" type="xint" value="1"/>
<entry key="destPort" type="xint" value="1"/>
</config>
<config key="connection_34">
<entry key="sourceID" type="xint" value="33"/>
<entry key="destID" type="xint" value="36"/>
<entry key="sourcePort" type="xint" value="1"/>
<entry key="destPort" type="xint" value="1"/>
</config>
<config key="connection_35">
<entry key="sourceID" type="xint" value="34"/>
<entry key="destID" type="xint" value="32"/>
<entry key="sourcePort" type="xint" value="1"/>
<entry key="destPort" type="xint" value="1"/>
</config>
<config key="connection_36">
<entry key="sourceID" type="xint" value="36"/>
<entry key="destID" type="xint" value="34"/>
<entry key="sourcePort" type="xint" value="1"/>
<entry key="destPort" type="xint" value="1"/>
</config>
<config key="connection_37">
<entry key="sourceID" type="xint" value="37"/>
<entry key="destID" type="xint" value="29"/>
<entry key="sourcePort" type="xint" value="1"/>
<entry key="destPort" type="xint" value="1"/>
</config>
<config key="connection_38">
<entry key="sourceID" type="xint" value="42"/>
<entry key="destID" type="xint" value="5"/>
<entry key="sourcePort" type="xint" value="1"/>
<entry key="destPort" type="xint" value="1"/>
<entry key="ui_classname" type="xstring" value="org.knime.core.node.workflow.ConnectionUIInformation"/>
<config key="ui_settings">
<entry key="extrainfo.conn.bendpoints_size" type="xint" value="0"/>
</config>
</config>
</config>
<config key="workflow_editor_settings">
<entry key="workflow.editor.snapToGrid" type="xboolean" value="true"/>
<entry key="workflow.editor.ShowGrid" type="xboolean" value="true"/>
<entry key="workflow.editor.gridX" type="xint" value="20"/>
<entry key="workflow.editor.gridY" type="xint" value="20"/>
<entry key="workflow.editor.zoomLevel" type="xdouble" value="1.0"/>
<entry key="workflow.editor.curvedConnections" type="xboolean" value="false"/>
<entry key="workflow.editor.connectionWidth" type="xint" value="1"/>
</config>
</config>
