# Supplementary material for: Quantitative prediction of selectivity between the A1 and A2A adenosine receptors
Source: J Cheminform. 2020 May 13;12:33. doi: 10.1186/s13321-020-00438-3 (PMC7222572; doi:10.1186/s13321-020-00438-3)
Supplement: Supplementary file 5 — Additional file 5. Training dataset including descriptors for model training in KNIME. [file 13321_2020_438_MOESM5_ESM.tsv]

ID	A1_minus_A2A	Num_Atoms	Num_RotatableBonds	Num_Rings	Num_AromaticRings	Num_H_Acceptors	Num_H_Donors	ALogP	Molecular_Weight	CM#FCFP_6#-1151914249	CM#FCFP_6#-453677277	CM#FCFP_6#4427049	CM#FCFP_6#-1695756380	CM#FCFP_6#203677720	CM#FCFP_6#991735244	CM#FCFP_6#1294255210	CM#FCFP_6#1426409825	CM#FCFP_6#730557100	CM#FCFP_6#690481386	CM#FCFP_6#690511177	CM#FCFP_6#-1564473960	CM#FCFP_6#136597326	CM#FCFP_6#-1272798659	CM#FCFP_6#551522463	CM#FCFP_6#1872154524	CM#FCFP_6#1069584379	CM#FCFP_6#-124655670	CM#FCFP_6#2121970718	CM#FCFP_6#-1539132615	CM#FCFP_6#307419094	CM#FCFP_6#-2093839777	CM#FCFP_6#-1861645784	CM#FCFP_6#-793183656	CM#FCFP_6#-1272768868	CM#FCFP_6#32	CM#FCFP_6#-1151884458	CM#FCFP_6#-2049666792	CM#FCFP_6#178336375	CM#FCFP_6#1	CM#FCFP_6#443128565	CM#FCFP_6#332760439	CM#FCFP_6#-620155118	CM#FCFP_6#869465857	CM#FCFP_6#-332197802	CM#FCFP_6#675769755	CM#FCFP_6#71476542	CM#FCFP_6#1036089772	CM#FCFP_6#-1778550482	CM#FCFP_6#-183184598
CHEMBL485862_500067	0.59	39	10	5	4	6	3	3.727	525.6446	0	1	0	0	1	1	1	0	0	1	0	0	1	1	0	1	0	0	0	0	1	1	1	0	1	0	1	0	0	1	0	0	1	0	0	0	0	0	0	0
CHEMBL164509_274950	-1.07	34	6	5	5	5	2	4.223	470.40729	1	1	1	1	1	0	1	1	1	1	1	1	1	1	1	1	0	1	1	0	1	0	0	1	0	1	0	1	0	1	1	0	0	1	1	0	0	0	1	1
CHEMBL342500_238361	-0.51	33	5	5	5	5	2	4.538	462.89166	1	0	1	1	0	1	1	1	1	1	1	1	1	0	1	1	0	1	1	0	1	0	0	1	0	1	0	1	0	1	1	0	0	1	1	0	1	0	1	1
CHEMBL455849_496746	-1.43	27	6	3	2	7	1	1.264	374.43744	0	0	1	0	0	0	1	0	0	0	0	0	1	1	0	1	0	0	0	1	0	0	0	0	1	0	1	0	0	1	0	0	0	0	0	1	0	0	0	0
CHEMBL515344_496666	-1.78	24	4	3	2	6	2	1.538	330.38488	0	0	1	0	0	0	1	0	0	0	0	0	1	1	0	1	0	0	0	1	0	0	0	0	1	0	1	0	0	1	0	0	0	0	0	1	0	0	0	0
CHEMBL166684_275973	-1.07	32	6	5	5	5	2	4.223	430.46248	1	1	1	1	1	0	1	1	1	1	1	1	1	1	1	1	0	1	1	0	1	0	0	1	0	0	0	1	0	1	1	0	0	1	1	0	0	0	1	1
CHEMBL456073_496538	-1.57	23	3	3	2	5	1	2.426	314.38548	0	0	1	0	0	0	1	0	0	0	0	0	1	1	0	1	0	0	0	1	0	0	0	0	1	0	1	0	0	1	0	0	0	0	0	1	0	0	0	0
CHEMBL1090461_622021	2.e-002	32	5	5	5	7	1	3.034	428.40354	1	1	1	0	1	1	1	0	0	1	0	1	0	0	0	1	0	1	0	0	1	1	1	0	0	0	0	1	0	1	1	0	1	0	1	0	0	0	1	1
CHEMBL458232_496668	-1.54	26	5	3	2	6	1	2.324	358.43804	0	0	1	0	0	0	1	0	0	0	0	0	1	1	0	1	0	0	0	1	0	0	0	0	1	0	1	0	0	1	0	0	0	0	0	1	0	0	0	0
CHEMBL1091641_623115	0.23	30	4	5	5	5	1	3.804	417.85104	1	1	1	0	1	1	1	0	0	1	0	1	0	0	0	1	0	1	0	0	1	1	1	0	0	1	0	1	0	1	1	0	1	0	1	0	1	0	1	1
CHEMBL1091640_623114	4.e-002	30	4	5	5	5	1	3.345	401.39644	1	1	1	0	1	1	1	0	0	1	0	1	0	0	0	1	0	1	0	0	1	1	1	0	0	1	0	1	0	1	1	0	1	0	1	0	1	0	1	1
CHEMBL1091268_623050	0.14	29	4	5	5	5	1	3.14	383.40598	1	1	1	0	1	1	1	0	0	1	0	1	0	0	0	1	0	1	0	0	1	1	1	0	0	0	0	1	0	1	1	0	1	0	1	0	0	0	1	1
CHEMBL515190_496610	-1.16	26	5	3	2	7	1	1.891	358.39498	0	0	1	0	0	0	1	0	0	0	0	0	1	1	0	1	0	0	0	1	0	0	0	0	1	0	1	0	0	1	0	0	0	0	0	1	0	0	0	0
CHEMBL1093202_623048	0.48	35	6	6	6	5	1	5.01	459.50194	1	1	1	0	1	1	1	0	0	1	0	1	0	0	0	1	0	1	0	0	1	1	1	0	0	0	0	1	0	1	1	0	1	0	1	0	0	0	1	1
CHEMBL458224_496613	-1.285	25	5	3	2	6	1	1.946	344.41146	0	0	1	0	0	0	1	0	0	0	0	0	1	1	0	1	0	0	0	1	0	0	0	0	1	0	1	0	0	1	0	0	0	0	0	1	0	0	0	0
CHEMBL1089904_622886	-0.28	28	3	5	5	5	1	3.105	369.3794	1	1	1	0	1	1	1	0	0	1	0	1	0	0	0	1	0	1	0	0	1	1	1	0	0	0	0	1	0	1	1	0	1	0	1	0	0	0	1	1
CHEMBL352073_276093	-0.399999999999999	30	4	5	5	5	2	3.422	422.8278	1	0	1	1	0	0	1	1	1	1	1	1	1	0	1	1	0	1	1	0	1	0	0	1	0	1	0	1	0	1	1	0	0	1	1	0	1	0	1	1
CHEMBL592435_597839	2.6	23	3	4	3	4	3	3.133	308.3776	0	0	0	0	0	1	1	0	0	1	0	0	0	1	0	0	0	0	0	0	1	1	1	0	0	0	1	0	0	0	0	0	1	0	0	0	0	0	0	0
CHEMBL3410307_1837083	0	27	6	3	3	6	1	3.103	371.36562	1	1	1	0	1	0	1	0	0	0	0	1	1	0	0	1	0	1	0	1	1	0	0	0	1	1	0	1	0	1	0	0	0	0	0	0	1	0	1	0
CHEMBL3314909_1781634	-0.32	22	5	3	3	6	0	1.9	301.3006	0	0	1	1	1	0	0	1	1	1	1	1	1	0	1	1	0	1	1	0	0	0	0	1	1	0	0	0	0	1	1	0	0	1	1	1	0	0	0	1
CHEMBL3314907_1781632	-4.e-002	25	5	4	3	6	0	2.817	341.36446	0	0	1	1	1	0	0	1	1	1	1	1	1	1	1	1	0	1	1	0	0	0	0	1	1	0	0	0	0	1	1	0	0	1	1	1	0	0	0	1
CHEMBL1089903_622885	0.69	29	5	5	5	6	1	3.462	385.42186	1	1	1	0	1	1	0	0	0	1	0	1	0	0	0	0	1	1	0	0	1	1	1	0	0	0	0	1	0	1	1	1	1	0	1	0	0	1	1	1
CHEMBL1082001_612973	0.38	21	2	4	4	5	2	1.825	278.2688	0	0	0	1	0	0	0	1	1	0	1	0	0	0	1	0	1	1	1	0	1	0	1	0	0	0	1	0	0	0	0	0	0	0	0	0	0	0	0	0
CHEMBL1082002_612974	0.54	20	2	4	4	4	1	2.032	263.25416	0	0	0	1	0	0	0	1	1	0	1	0	0	0	1	0	0	1	1	0	1	0	1	0	0	0	0	0	0	0	0	0	0	0	0	0	0	0	0	0
CHEMBL164381_276127	-0.449999999999999	31	5	5	5	6	2	2.741	418.40872	1	0	1	1	0	1	1	1	1	1	1	1	1	0	1	1	0	1	1	0	1	0	0	1	0	0	0	1	0	1	1	1	0	1	1	0	0	1	1	1
CHEMBL341777_224967	0.3	36	8	6	6	6	1	4.24	479.49004	1	1	1	1	1	1	1	1	1	1	1	1	0	0	1	1	0	1	1	0	1	1	0	1	1	0	0	1	0	1	1	1	0	1	1	0	0	1	1	1
CHEMBL1650365_1062081	0.71	25	4	3	3	3	1	4.355	339.33871	0	0	0	0	0	0	1	0	0	1	1	0	1	1	0	1	0	0	0	0	0	0	1	0	0	1	1	0	0	1	0	0	1	0	0	0	1	0	0	0
CHEMBL1650366_1062082	1.35	26	5	3	3	3	1	4.811	353.36529	0	0	0	0	0	0	1	0	0	1	1	0	1	1	0	1	0	0	0	0	0	0	1	0	0	1	1	0	0	1	0	0	1	0	0	0	1	0	0	0
CHEMBL455848_496745	-1.68	27	6	3	2	7	1	1.264	374.43744	0	0	1	0	0	0	1	0	0	0	0	0	1	1	0	1	0	0	0	1	0	0	0	0	1	0	1	0	0	1	0	0	0	0	0	1	0	0	0	0
CHEMBL516168_496612	-1.55	25	5	3	2	6	1	1.946	344.41146	0	0	1	0	0	0	1	0	0	0	0	0	1	1	0	1	0	0	0	1	0	0	0	0	1	0	1	0	0	1	0	0	0	0	0	1	0	0	0	0
CHEMBL515992_496534	-1.88	23	3	3	2	5	1	1.007	314.34242	0	0	1	0	0	0	1	0	0	0	0	0	1	1	0	1	0	0	0	1	0	0	0	0	1	0	1	0	0	1	0	0	0	0	0	1	0	0	0	0
CHEMBL1276853_712824	0.29	29	3	5	4	4	0	4.02	401.84834	0	1	1	0	1	1	0	0	0	0	1	0	0	0	0	1	0	0	0	1	0	1	1	0	0	1	0	0	1	1	0	0	1	0	1	0	0	0	0	0
CHEMBL142926_238388	0.529999999999999	34	6	5	5	6	2	3.858	458.47258	1	0	1	1	0	0	1	1	1	1	1	1	1	0	1	1	0	1	1	0	1	0	0	1	0	0	0	1	0	1	1	1	0	1	1	0	0	1	1	1
CHEMBL165778_274922	-0.95	31	5	5	5	5	2	3.487	420.39978	1	0	1	1	0	0	1	1	1	1	1	1	1	1	1	1	0	1	1	0	1	0	0	1	0	1	0	1	0	1	1	0	0	1	1	0	1	0	1	1
CHEMBL1081039_613181	-3.e-002	24	4	4	3	4	1	2.689	316.35654	0	0	0	1	0	1	1	1	1	0	1	0	0	1	1	1	0	1	0	0	0	0	1	0	0	0	1	0	0	1	0	0	1	0	0	0	0	0	0	0
LUF5977	0.75158234154244	20	2	4	4	3	1	3.286	278.3317	0	0	0	1	0	1	0	1	1	1	1	0	0	0	1	0	0	1	1	0	0	1	1	0	0	0	0	0	1	0	0	0	1	0	0	0	0	0	0	0
CHEMBL1080676_613117	0	23	4	4	3	4	1	1.6	306.31866	0	0	0	1	0	0	1	0	0	0	1	0	0	1	0	1	0	1	0	0	0	0	1	0	0	0	1	0	0	1	0	0	1	0	0	0	0	0	0	0
CHEMBL1082171_613044	0.41	23	4	4	3	4	1	2.158	322.38426	0	0	0	1	0	0	1	0	0	0	1	0	0	1	0	1	0	1	0	0	0	0	1	0	0	0	1	0	0	1	0	0	1	0	0	0	0	0	0	0
CHEMBL515218_496667	-1.23	27	6	3	2	6	1	2.465	372.46462	0	0	1	0	0	0	1	0	0	0	0	0	1	1	0	1	0	0	0	1	0	0	0	0	1	0	1	0	0	1	0	0	0	0	0	1	0	0	0	0
CHEMBL457579_496535	-1.41	23	3	3	2	6	1	1.275	316.3583	0	0	1	0	0	0	1	0	0	0	0	0	1	0	0	1	0	0	0	1	0	0	0	0	1	0	1	0	0	1	0	0	0	0	0	1	0	0	0	0
CHEMBL515192_496664	-1.14	25	5	3	2	6	1	1.946	344.41146	0	0	1	0	0	0	1	0	0	0	0	0	1	1	0	1	0	0	0	1	0	0	0	0	1	0	1	0	0	1	0	0	0	0	0	1	0	0	0	0
CHEMBL349464_275242	-5.e-002	30	6	5	5	5	1	3.408	401.42126	1	1	1	1	1	1	1	1	1	1	1	1	1	1	1	1	0	1	1	0	1	1	0	1	0	0	0	1	0	1	1	0	0	1	1	0	0	0	1	1
CHEMBL594000_591710	-1.14	23	4	3	3	5	2	2.114	309.3226	1	1	0	1	1	1	0	1	1	1	1	0	0	0	1	1	1	1	1	0	0	0	0	1	0	0	0	0	0	1	0	0	0	1	0	0	0	0	0	0
CHEMBL578008_568985	-1.01	33	5	6	6	5	1	3.792	437.45336	1	1	1	1	1	1	1	1	1	1	1	1	1	0	1	1	0	1	1	0	1	0	0	1	0	0	0	1	0	1	1	0	0	1	1	0	0	0	1	1
CHEMBL572653_569001	-0.899999999999999	33	5	6	6	5	1	3.792	437.45336	1	1	1	1	1	1	1	1	1	1	1	1	1	0	1	1	0	1	1	0	1	0	0	1	0	0	0	1	0	1	1	0	0	1	1	0	0	0	1	1
CHEMBL3314917_1781642	0.41	23	7	3	3	6	2	2.757	315.32718	1	0	1	1	1	0	1	1	1	1	1	1	1	1	1	1	0	1	1	0	0	0	0	1	0	0	0	0	0	1	1	0	0	1	1	0	0	0	0	1
CHEMBL572654_569002	-0.9	35	6	6	6	5	1	4.402	463.49064	1	1	1	1	1	1	1	1	1	1	1	1	1	0	1	1	0	1	1	0	1	1	1	1	0	0	0	1	0	1	1	0	1	1	1	0	0	0	1	1
CHEMBL573594_568999	-1.08	29	4	5	5	5	1	3.199	407.81316	1	1	1	1	1	0	1	1	1	1	1	1	0	0	1	1	0	1	1	0	1	0	0	1	0	1	0	1	0	1	1	0	0	1	1	0	1	0	1	1
CHEMBL573593_568998	-1.07	36	7	6	6	5	1	4.926	477.51722	1	1	1	1	1	1	1	1	1	1	1	1	1	1	1	1	0	1	1	0	1	1	1	1	0	0	0	1	0	1	1	0	1	1	1	0	0	0	1	1
CHEMBL3314916_1781641	-0.51	20	4	3	3	6	2	1.321	273.24744	1	0	1	1	1	0	1	1	1	1	1	1	1	0	1	1	0	1	1	0	0	0	0	1	0	0	0	0	0	1	1	0	0	1	1	0	0	0	0	1
CHEMBL3753690_2057905	-0.63	29	6	5	4	6	2	5.251	389.45362	1	1	1	1	1	1	1	1	1	1	1	0	0	1	1	0	0	1	1	0	0	1	0	1	0	0	0	0	0	0	0	0	0	1	1	0	0	0	0	1
CHEMBL3753698_2057903	-0.300000000000001	25	5	4	3	6	2	4.394	341.41082	1	0	1	1	0	0	1	1	1	1	1	0	1	1	1	0	0	1	1	0	0	0	0	1	0	0	0	0	0	0	0	0	0	1	1	0	0	0	0	1
CHEMBL595843_591767	-0.67	22	4	3	3	6	2	0.477	296.28408	1	1	0	1	1	0	0	1	1	1	1	0	0	0	1	1	1	1	1	0	0	0	0	1	0	0	0	0	0	1	0	0	0	1	0	0	0	0	0	0
CHEMBL164905_274806	-0.359999999999999	31	5	5	5	5	2	3.945	436.85438	1	0	1	1	0	0	1	1	1	1	1	1	1	1	1	1	0	1	1	0	1	0	0	1	0	1	0	1	0	1	1	0	0	1	1	0	1	0	1	1
CHEMBL3114148_1617114	-0.33	23	3	3	3	4	1	3.344	333.74802	1	1	1	0	1	0	1	0	0	0	0	1	1	0	0	1	0	1	0	0	1	0	0	0	0	1	0	1	0	1	0	0	0	0	0	0	1	0	1	0
CHEMBL3114154_1617120	-0.72	25	4	3	3	4	1	4.364	357.8373	1	1	1	0	1	0	1	0	0	0	0	1	1	0	0	1	0	1	0	0	1	0	0	0	0	1	0	1	0	1	0	0	0	0	0	0	1	0	1	0
CHEMBL3114152_1617118	-0.88	25	4	3	3	4	1	4.083	361.80118	1	1	1	0	1	0	1	0	0	0	0	1	1	0	0	1	0	1	0	0	1	0	0	0	0	1	0	1	0	1	0	0	0	0	0	0	1	0	1	0
CHEMBL3741337_2054313	-0.649999999999999	26	7	4	4	4	1	4.417	347.41364	0	1	0	1	1	1	1	1	1	1	1	1	1	1	1	0	0	1	1	0	0	1	0	1	0	0	1	0	1	0	0	0	0	1	0	0	0	0	0	0
CHEMBL352345_276124	-0.36	30	4	5	5	5	2	3.422	422.8278	1	0	1	1	0	1	1	1	1	1	1	1	1	0	1	1	0	1	1	0	1	0	0	1	0	1	0	1	0	1	1	0	0	1	1	0	1	0	1	1
CHEMBL203998_340190	-0.86	29	3	5	5	6	2	0.953	391.34362	1	0	1	1	0	1	1	1	1	1	1	1	0	0	1	1	0	1	1	0	1	0	0	1	0	0	0	1	0	1	1	0	0	1	1	0	0	0	1	1
CHEMBL144972_238844	0.15	29	4	5	5	5	1	5.119	582.04618	1	0	1	1	1	0	0	1	1	1	1	1	0	0	1	0	1	1	1	0	1	0	0	1	0	1	0	1	0	0	1	0	0	1	1	0	1	0	1	1
CHEMBL3752421_2057893	-0.87	30	5	5	4	6	2	4.643	403.43714	1	1	1	1	1	1	1	1	1	1	1	0	0	1	1	1	0	1	1	0	0	1	0	1	0	0	0	0	0	1	0	0	0	1	1	0	0	0	0	1
CHEMBL3753937_2059092	8.e-002	23	3	4	4	4	1	3.462	301.3452	0	1	1	0	1	1	0	0	0	1	0	0	0	0	0	0	1	1	0	0	0	1	1	0	0	0	1	1	1	0	0	0	1	0	0	0	0	0	0	0
CHEMBL3314906_1781631	-0.180000000000001	24	5	4	3	6	0	2.361	327.33788	0	0	1	1	1	0	0	1	1	1	1	1	1	1	1	1	0	1	1	0	0	0	0	1	1	0	0	0	0	1	1	0	0	1	1	1	0	0	0	1
CHEMBL3314902_1781627	-0.39	33	8	5	5	6	1	4.742	439.46594	1	1	1	1	1	1	1	1	1	1	1	1	1	0	1	1	0	1	1	0	0	1	0	1	1	0	0	0	0	1	1	0	0	1	1	0	0	0	0	1
CHEMBL165760_279670	-1.93	22	4	3	3	3	1	4.125	293.36296	0	1	0	0	1	1	0	0	0	0	0	0	0	0	0	0	0	0	0	0	0	0	1	0	0	0	0	0	0	1	0	1	1	0	0	0	0	1	0	0
CHEMBL3410309_1837085	0.52	27	6	3	3	6	1	3.384	367.40174	1	1	1	0	1	0	1	0	0	0	0	1	1	0	0	1	0	1	0	1	1	0	0	0	1	0	0	1	0	1	0	0	0	0	0	0	0	0	1	0
CHEMBL3410310_1837086	0.33	29	7	3	3	6	1	3.843	399.41878	1	1	1	0	1	0	1	0	0	0	0	1	1	0	0	1	0	1	0	1	1	0	0	0	1	1	0	1	0	1	0	0	0	0	0	0	1	0	1	0
CHEMBL3410322_1837098	9.e-002	25	6	3	3	6	1	2.206	339.34858	1	1	1	0	1	1	1	0	0	0	0	1	1	0	0	1	0	1	0	1	1	1	0	0	1	0	0	1	0	1	0	0	0	0	0	0	0	0	1	0
CHEMBL3407529_1837100	0.33	29	8	3	3	6	1	3.672	395.4549	1	1	1	0	1	1	1	0	0	0	0	1	1	0	0	1	0	1	0	1	1	1	0	0	1	0	0	1	0	1	0	0	0	0	0	0	0	0	1	0
CHEMBL1096410_625942	-1.25	33	6	5	5	4	2	4.99	434.49248	0	1	1	0	1	1	1	0	0	1	0	1	0	0	0	1	0	1	0	0	1	1	1	0	0	0	1	1	0	1	1	0	1	0	0	0	0	0	0	0
CHEMBL3410324_1837101	0.6	32	9	4	4	6	1	4.111	429.47112	1	1	1	0	1	1	1	0	0	0	0	1	1	0	0	1	0	1	0	1	1	1	0	0	1	0	0	1	0	1	0	0	0	0	0	0	0	0	1	0
CHEMBL3410294_1837070	-0.529999999999999	14	1	2	2	5	2	-0.562	192.17802	1	0	1	0	0	0	0	0	0	0	0	1	0	0	0	1	1	1	0	1	1	0	0	0	0	0	0	1	0	1	0	0	0	0	0	0	0	0	1	0
CHEMBL3410295_1837071	5.e-002	16	2	2	2	5	2	0.165	220.23118	1	0	1	0	0	0	0	0	0	0	0	1	1	0	0	1	1	1	0	1	1	0	0	0	0	0	0	1	0	1	0	0	0	0	0	0	0	0	1	0
CHEMBL3410298_1837074	-0.640000000000001	16	3	2	2	6	1	0.64	221.21594	1	0	1	0	0	0	0	0	0	0	0	1	1	0	0	1	1	1	0	1	1	0	0	0	1	0	0	1	0	1	0	0	0	0	0	0	0	0	1	0
CHEMBL3410299_1837075	0.46	18	4	2	2	6	1	1.367	249.2691	1	0	1	0	0	0	0	0	0	0	0	1	1	0	0	1	1	1	0	1	1	0	0	0	1	0	0	1	0	1	0	0	0	0	0	0	0	0	1	0
CHEMBL3410300_1837076	0.100000000000001	20	5	2	2	6	1	2.106	277.32226	1	0	1	0	0	0	0	0	0	0	0	1	1	0	0	1	1	1	0	1	1	0	0	0	1	0	0	1	0	1	0	0	0	0	0	0	0	0	1	0
CHEMBL3410302_1837078	6.e-002	24	5	3	3	6	1	2.172	325.322	1	1	1	0	1	1	1	0	0	0	0	1	1	0	0	1	0	1	0	1	1	1	0	0	1	0	0	1	0	1	0	0	0	0	0	0	0	0	1	0
CHEMBL1834700_1178747	0.51	36	7	6	6	5	1	5.045	473.52852	1	1	1	0	1	1	1	0	0	1	0	1	0	0	0	1	0	1	0	0	1	1	1	0	0	0	0	1	0	1	1	0	1	0	1	0	0	0	1	1
CHEMBL3314924_1781649	-0.36	26	5	4	4	6	2	3.041	349.3434	1	1	1	1	1	0	1	1	1	1	1	1	0	0	1	1	0	1	1	0	0	0	0	1	0	0	0	0	0	1	1	0	0	1	1	0	0	0	0	1
CHEMBL3314922_1781647	0.47	25	5	4	3	6	2	3.16	341.36446	1	0	1	1	1	0	1	1	1	1	1	1	0	1	1	1	0	1	1	0	0	0	0	1	0	0	0	0	0	1	1	0	0	1	1	0	0	0	0	1
CHEMBL3314921_1781646	0.99	23	4	4	3	6	2	2.374	313.3113	1	0	1	1	1	0	1	1	1	1	1	1	0	1	1	1	0	1	1	0	0	0	0	1	0	0	0	0	0	1	1	0	0	1	1	0	0	0	0	1
CHEMBL3314920_1781645	-0.27	21	4	4	3	6	2	1.461	285.25814	1	0	1	1	1	0	1	1	1	1	1	1	0	1	1	1	0	1	1	0	0	0	0	1	0	0	0	0	0	1	1	0	0	1	1	0	0	0	0	1
CHEMBL594905_591751	-1.49	24	5	3	3	6	2	1.612	325.322	1	1	0	1	1	1	0	1	1	1	1	0	0	0	1	1	1	1	1	0	0	0	0	1	0	0	0	0	0	1	0	1	0	1	0	0	0	1	0	0
CHEMBL3314918_1781643	0.23	21	4	3	3	6	2	1.698	287.27402	1	0	1	1	1	0	1	1	1	1	1	1	1	0	1	1	0	1	1	0	0	0	0	1	0	0	0	0	0	1	1	0	0	1	1	0	0	0	0	1
CHEMBL2070882_1361036	-0.37	31	5	5	4	6	2	1.815	423.4716	1	0	1	1	0	0	1	1	1	1	1	1	1	1	1	1	0	1	1	0	1	0	0	1	0	0	0	1	0	1	1	0	0	1	1	0	0	0	1	1
CHEMBL2070883_1361037	-0.38	31	5	5	4	6	2	1.56	421.45572	1	0	1	1	0	0	1	1	1	1	1	1	0	1	1	1	0	1	1	0	1	0	0	1	0	0	0	1	0	1	1	0	0	1	1	0	0	0	1	1
CHEMBL2070884_1361038	0	31	4	5	4	6	2	2.135	419.43984	1	0	1	1	0	0	1	1	1	1	1	1	0	1	1	1	0	1	1	0	1	0	0	1	0	0	0	1	0	1	1	0	0	1	1	0	0	0	1	1
CHEMBL2070885_1361039	-0.470000000000001	35	5	6	5	6	2	2.526	471.5144	1	1	1	1	1	1	1	1	1	1	1	1	0	1	1	1	0	1	1	0	1	1	0	1	0	0	0	1	0	1	1	0	0	1	1	0	0	0	1	1
CHEMBL2071038_1361193	0.49	34	7	5	4	8	2	0.999	467.4811	1	0	1	1	0	0	1	1	1	1	1	1	1	1	1	1	0	1	1	0	1	0	0	1	1	0	0	1	0	1	1	0	0	1	1	0	0	0	1	1
CHEMBL595864_591919	1.e-001	25	5	3	3	5	1	2.506	337.37576	0	0	0	1	0	1	0	1	1	0	1	0	0	0	0	1	0	1	0	1	0	0	0	0	0	0	0	0	0	1	0	0	0	0	0	1	0	0	0	0
CHEMBL593749_591888	0.2	25	5	3	3	4	1	2.908	336.3877	0	0	0	1	0	1	0	1	1	0	1	0	1	0	0	1	0	1	0	1	0	0	0	0	0	0	0	0	0	1	0	0	0	0	0	0	0	0	0	0
CHEMBL595844_591768	-0.149999999999999	22	4	3	3	6	2	0.477	296.28408	1	0	0	1	1	0	0	1	1	1	1	0	0	0	1	1	1	1	1	0	0	0	0	1	0	0	0	0	0	1	0	0	0	1	0	0	0	0	0	0
CHEMBL211183_351350	1.7	30	3	5	3	5	2	2.837	396.40144	0	1	0	0	1	1	0	0	0	0	0	0	0	0	0	1	1	0	0	0	0	1	0	0	0	0	0	0	0	1	0	1	0	0	0	1	0	0	0	0
CHEMBL220445_368929	-1.13	16	3	2	2	5	1	2.751	232.30478	1	0	0	0	0	1	0	0	0	1	0	0	1	0	0	0	1	0	0	0	0	1	1	0	1	0	0	0	0	1	0	0	1	0	0	0	0	1	0	0
CHEMBL3752342_2057894	-1.18	31	6	5	5	6	2	4.369	411.41608	1	1	1	1	1	1	1	1	1	1	1	0	0	0	1	1	0	1	1	0	0	1	0	1	0	0	0	0	0	1	0	0	0	1	1	0	0	0	0	1
CHEMBL3754760_2057892	-1.06	27	5	4	4	6	2	3.512	363.37328	1	1	1	1	1	1	1	1	1	1	1	0	1	0	1	1	0	1	1	0	0	1	0	1	0	0	0	0	0	1	0	0	0	1	1	0	0	0	0	1
CHEMBL3753604_2057891	-1.73	25	4	4	4	6	2	2.785	335.32012	1	1	1	1	1	1	1	1	1	1	1	0	0	0	1	1	0	1	1	0	0	1	0	1	0	0	0	0	0	1	0	0	0	1	1	0	0	0	0	1
CHEMBL426530_368930	-1.56	23	4	3	3	7	1	3.293	325.3882	1	0	0	0	0	1	0	0	0	1	0	0	0	0	0	0	1	1	0	0	0	0	1	0	0	0	0	0	0	1	0	0	1	0	0	0	0	1	0	0
CHEMBL3742158_2054316	-0.32	27	8	4	4	4	1	4.873	361.44022	0	1	0	1	1	1	1	1	1	1	1	1	1	1	1	0	0	1	1	0	0	1	0	1	0	0	1	0	1	0	0	0	0	1	0	0	0	0	0	0
CHEMBL593999_591709	-0.93	23	4	3	3	5	2	2.114	309.3226	1	1	0	1	1	1	0	1	1	1	1	0	0	0	1	1	1	1	1	0	0	0	0	1	0	0	0	0	0	1	0	0	0	1	0	0	0	0	0	0
CHEMBL2377088_1558932	-0.71	23	3	4	4	3	1	4.369	317.4075	0	1	0	0	1	1	0	0	0	1	0	1	0	0	0	0	1	0	0	1	1	1	1	0	0	0	1	0	0	0	1	0	1	0	0	0	0	0	0	0
CHEMBL3739903_2054310	-0.84	25	6	4	4	4	1	4.095	333.38706	0	1	0	1	1	1	1	1	1	1	1	1	1	1	1	0	0	1	1	0	0	1	0	1	0	0	1	0	1	0	0	0	0	1	0	0	0	0	0	0
CHEMBL3754099_2057884	-1.82	19	3	3	3	6	2	1.98	259.26722	1	0	1	1	0	0	1	1	1	1	1	0	1	0	1	0	1	1	1	0	0	0	0	1	0	0	0	0	0	0	0	0	0	1	1	0	0	0	0	1
CHEMBL574775_568990	-0.23	36	7	6	6	5	1	4.902	477.51722	1	1	1	1	1	1	1	1	1	1	1	1	1	1	1	1	0	1	1	0	1	1	0	1	0	0	0	1	0	1	1	0	0	1	1	0	0	0	1	1
CHEMBL576567_569004	-0.95	36	7	6	6	5	1	5.024	479.5331	1	1	1	1	1	1	1	1	1	1	1	1	1	1	1	1	0	1	1	0	1	0	0	1	0	0	0	1	0	1	1	0	0	1	1	0	0	0	1	1
CHEMBL572386_569725	-0.36	36	7	6	6	5	1	5.104	497.9357	1	1	1	1	1	1	1	1	1	1	1	1	0	0	1	1	0	1	1	0	1	1	0	1	0	1	0	1	0	1	1	0	0	1	1	0	1	0	1	1
CHEMBL574263_569706	-0.949999999999999	36	8	5	5	5	1	5.058	497.47239	1	1	1	1	1	0	1	1	1	1	1	1	1	1	1	1	0	1	1	0	1	0	0	1	0	1	0	1	0	1	1	0	0	1	1	0	0	0	1	1
CHEMBL575198_568992	-0.83	28	5	5	5	5	1	2.546	393.4224	1	0	1	1	1	0	1	1	1	1	1	1	1	0	1	1	0	1	1	0	1	0	0	1	0	0	0	1	0	1	1	0	0	1	1	0	0	0	1	1
CHEMBL573779_568993	-0.97	28	5	5	5	5	1	2.837	393.4224	1	0	1	1	0	0	1	1	1	1	1	1	1	0	1	1	0	1	1	1	1	0	0	1	0	0	0	1	0	1	1	0	0	1	1	0	0	0	1	1
CHEMBL575204_569005	-0.390000000000001	32	4	6	6	5	1	3.443	423.42678	1	1	1	1	1	1	1	1	1	1	1	1	0	0	1	1	0	1	1	0	1	0	0	1	0	0	0	1	0	1	1	0	0	1	1	0	0	0	1	1
CHEMBL578224_568986	0.19	34	5	6	6	5	1	4.03	449.46406	1	1	1	1	1	1	1	1	1	1	1	1	0	0	1	1	0	1	1	0	1	1	0	1	0	0	0	1	0	1	1	0	0	1	1	0	0	0	1	1
CHEMBL265212_430029	-2.e-002	28	6	4	3	4	1	3.074	378.42768	0	1	1	0	1	1	0	0	0	0	0	0	1	1	0	1	0	1	0	0	0	1	1	0	1	0	0	1	0	1	0	0	0	0	0	1	0	0	0	0
CHEMBL573780_568996	-0.34	41	8	7	7	5	1	5.934	539.5866	1	1	1	1	1	1	1	1	1	1	1	1	0	0	1	1	0	1	1	0	1	1	0	1	0	0	0	1	0	1	1	0	0	1	1	0	0	0	1	1
CHEMBL573771_568997	-0.26	41	8	7	7	5	1	5.958	539.5866	1	1	1	1	1	1	1	1	1	1	1	1	0	0	1	1	0	1	1	0	1	1	1	1	0	0	0	1	0	1	1	0	1	1	1	0	0	0	1	1
CHEMBL575605_569715	-0.51	40	8	7	7	5	1	5.804	527.5759	1	1	1	1	1	1	1	1	1	1	1	1	0	1	1	1	0	1	1	0	1	1	0	1	0	0	0	1	0	1	1	0	0	1	1	0	0	0	1	1
CHEMBL573088_569710	-0.46	37	8	6	6	5	1	5.56	511.96228	1	1	1	1	1	1	1	1	1	1	1	1	0	1	1	1	0	1	1	0	1	1	0	1	0	1	0	1	0	1	1	0	0	1	1	0	1	0	1	1
CHEMBL576153_569720	-0.42	38	9	6	6	6	1	5.361	527.96168	1	1	1	1	1	1	1	1	1	1	1	1	0	1	1	1	0	1	1	0	1	1	0	1	1	1	0	1	0	1	1	1	0	1	1	0	1	1	1	1
CHEMBL261176_440012	-1.94	29	5	4	3	6	1	1.759	396.44296	0	0	1	0	0	0	1	1	0	1	1	0	0	0	0	1	0	0	0	1	0	0	0	1	1	0	1	0	0	1	0	0	0	0	0	0	0	0	0	0
CHEMBL271786_439973	-1.9	31	6	4	3	6	1	1.912	424.49612	0	0	1	0	0	0	1	1	0	1	1	0	0	1	0	1	0	0	0	1	0	0	0	1	0	0	1	0	0	1	0	0	0	0	0	0	0	0	0	0
CHEMBL406397_440546	-1.61	28	5	4	3	5	1	2.532	380.44356	0	0	1	0	0	0	1	1	0	1	1	0	0	1	0	1	0	0	0	1	0	0	0	1	0	0	1	0	0	1	0	0	0	0	0	0	0	0	0	0
CHEMBL1760896_1138173	1.52	40	9	4	3	6	2	4.165	598.65747	1	1	0	0	1	1	1	0	0	0	0	0	1	1	0	1	0	0	0	0	0	0	0	0	1	1	0	0	1	1	0	1	0	0	0	1	0	1	0	0
CHEMBL270355_440545	-1.82	31	6	4	3	6	1	2.119	423.51136	0	0	1	0	0	0	1	1	0	1	1	0	0	1	0	1	0	0	0	1	0	0	0	1	0	0	1	0	0	1	0	0	0	0	0	0	0	0	0	0
CHEMBL258848_433132	0.7	24	6	4	4	5	1	2.534	323.34918	0	0	1	1	0	1	1	1	1	1	1	1	0	1	1	0	0	1	1	0	0	0	0	1	1	0	1	0	1	1	1	0	0	1	1	0	0	0	0	1
CHEMBL3752432_2057912	-1.83	31	7	5	5	6	2	5.182	415.42302	1	1	1	1	1	1	1	1	1	1	1	0	0	0	1	0	0	1	1	0	0	1	0	1	0	1	0	0	0	0	0	0	0	1	1	0	1	0	0	1
CHEMBL2071051_1361207	6.e-002	37	3	6	4	7	2	0.361	507.54826	1	0	1	1	0	0	1	1	1	1	1	1	0	1	1	1	0	1	1	0	1	0	0	1	1	0	0	1	0	1	1	0	0	1	1	0	0	0	1	1
CHEMBL1221506_687933	-0.430000000000001	24	5	4	3	5	1	2.967	340.40284	1	0	1	0	0	1	1	0	0	1	1	0	1	1	0	1	0	0	0	0	0	1	1	0	0	0	0	0	0	1	0	0	1	0	0	0	0	0	0	0
CHEMBL1672612_1070014	0.2	21	3	3	3	4	1	1.326	280.28138	0	0	0	1	0	0	1	1	1	0	1	0	1	0	1	1	0	1	1	0	0	0	1	0	0	0	1	0	0	1	0	0	0	0	0	0	0	0	0	0
CHEMBL2377099_1558943	-0.35	25	4	4	4	4	1	4.352	347.43348	0	1	0	0	1	1	0	0	0	1	0	1	0	0	0	0	1	0	0	1	1	1	1	0	0	0	1	0	0	1	1	1	1	0	0	0	0	1	0	0
CHEMBL2377084_1558928	-0.66	23	3	4	4	4	1	3.514	338.44986	0	1	0	0	1	1	0	0	0	1	1	1	0	0	0	0	1	1	0	1	1	1	0	0	0	0	1	0	0	0	1	0	0	0	0	0	0	0	0	0
CHEMBL2377113_1558957	-0.659999999999999	24	4	4	4	3	1	4.576	335.42278	0	1	0	0	1	1	0	1	0	1	1	1	1	0	0	0	1	0	0	1	1	1	0	1	0	0	1	0	0	0	1	0	0	0	0	0	0	0	0	0
CHEMBL2377097_1558941	-0.47	24	3	4	4	3	1	4.574	335.39796	0	1	0	0	1	1	0	0	0	1	0	1	0	0	0	0	1	0	0	1	1	1	1	0	0	1	1	0	0	0	1	0	1	0	0	0	1	0	0	0
CHEMBL1098109_625616	-8.e-002	26	3	4	4	4	1	3.841	363.80036	0	1	1	0	1	1	1	0	0	1	0	1	0	0	0	1	0	1	0	0	1	1	1	0	0	1	1	1	0	1	1	0	1	0	0	0	1	0	0	0
CHEMBL1096409_625941	-0.52	33	6	5	5	4	1	5.746	453.9229	0	1	1	0	1	1	1	0	0	1	0	1	0	0	0	1	0	1	0	0	1	1	1	0	0	1	1	1	0	1	1	0	1	0	0	0	1	0	0	0
CHEMBL1098075_625862	0.930000000000001	32	6	5	5	4	1	5.082	419.47784	0	1	1	0	1	1	1	0	0	1	0	1	0	0	0	1	0	1	0	0	1	1	1	0	0	0	1	1	0	1	1	0	1	0	0	0	0	0	0	0
CHEMBL1080512_613051	0.39	20	2	4	4	3	1	2.682	262.2661	0	0	0	1	0	0	0	1	1	0	1	0	0	0	1	0	0	1	1	0	1	0	1	0	0	0	0	0	0	0	0	0	0	0	0	0	0	0	0	0
CHEMBL456271_496665	-0.96	26	6	3	2	6	1	2.295	358.43804	0	0	1	0	0	0	1	0	0	0	0	0	1	1	0	1	0	0	0	1	0	0	0	0	1	0	1	0	0	1	0	0	0	0	0	1	0	0	0	0
CHEMBL1093432_622823	0.51	28	4	5	5	5	1	3.684	373.38634	1	1	1	0	1	1	0	0	0	1	0	1	0	0	0	0	1	1	0	0	1	1	1	0	0	1	0	1	0	0	1	0	1	0	1	0	1	0	1	1
CHEMBL1093431_622822	0.42	27	4	5	5	5	1	3.478	355.39588	1	1	1	0	1	1	0	0	0	1	0	1	0	0	0	0	1	1	0	0	1	1	1	0	0	0	0	1	0	0	1	0	1	0	1	0	0	0	1	1
CHEMBL1089131_622748	-0.27	22	2	4	4	5	1	2.587	313.74498	1	0	1	0	0	0	0	0	0	1	0	1	1	0	0	0	1	1	0	0	1	0	1	0	0	1	0	1	0	0	1	0	1	0	1	0	1	0	1	1
CHEMBL1093430_622821	-0.16	22	2	4	4	5	1	2.453	313.74498	1	0	1	0	0	0	0	0	0	1	0	1	1	0	0	0	1	1	0	0	1	0	1	0	0	1	0	1	0	0	1	0	1	0	1	0	1	0	1	1
CHEMBL1090812_622753	-0.91	22	2	4	4	6	1	1.557	295.29932	1	0	1	0	0	0	0	0	0	1	0	1	0	0	0	0	1	1	0	0	1	0	1	0	0	0	0	1	0	1	1	1	1	0	1	0	0	1	1	1
CHEMBL1090811_622752	-0.28	21	1	4	4	5	1	2.322	344.1694	1	0	1	0	0	0	0	0	0	1	0	1	0	0	0	0	1	1	0	0	1	0	1	0	0	1	0	1	0	0	1	0	1	0	1	0	1	0	1	1
CHEMBL1090810_622751	-0.390000000000001	21	1	4	4	5	1	2.238	299.7184	1	0	1	0	0	0	0	0	0	1	0	1	0	0	0	0	1	1	0	0	1	0	1	0	0	1	0	1	0	0	1	0	1	0	1	0	1	0	1	1
CHEMBL1090489_622750	-0.45	21	1	4	4	5	1	1.779	283.2638	1	0	1	0	0	0	0	0	0	1	0	1	0	0	0	0	1	1	0	0	1	0	1	0	0	1	0	1	0	0	1	0	1	0	1	0	1	0	1	1
CHEMBL572906_568643	-5.e-002	37	8	6	6	5	1	5.359	491.5438	1	1	1	1	1	1	1	1	1	1	1	1	1	1	1	1	0	1	1	0	1	1	0	1	0	0	0	1	0	1	1	0	0	1	1	0	0	0	1	1
CHEMBL1076563_612971	0.39	21	2	4	3	4	2	1.591	279.25356	0	0	0	1	0	0	1	1	1	0	1	0	0	0	1	1	0	1	1	0	0	0	1	0	0	0	1	0	0	1	0	0	0	0	0	0	0	0	0	0
CHEMBL1081841_612972	-6.e-002	22	2	4	3	4	1	1.797	293.28014	0	0	0	1	0	0	1	1	1	0	1	0	0	0	1	1	0	1	1	0	0	0	1	0	0	0	1	0	0	1	0	1	0	0	0	1	0	0	0	0
CHEMBL1089887_622883	1.03	28	4	5	5	5	1	4.143	389.84094	1	1	1	0	1	1	0	0	0	1	0	1	0	0	0	0	1	1	0	0	1	1	1	0	0	1	0	1	0	0	1	0	1	0	1	0	1	0	1	1
CHEMBL575205_569006	-0.14	39	7	7	7	5	1	5.348	513.54932	1	1	1	1	1	1	1	1	1	1	1	1	0	0	1	1	0	1	1	0	1	1	0	1	0	0	0	1	0	1	1	0	0	1	1	0	0	0	1	1
CHEMBL3754336_2057906	-1.2	24	5	4	4	6	2	3.393	321.3366	1	1	1	1	1	1	1	1	1	1	1	0	0	0	1	0	0	1	1	0	0	1	0	1	0	0	0	0	0	0	0	0	0	1	1	0	0	0	0	1
CHEMBL3754573_2057909	-1.58	30	7	5	5	6	2	4.976	397.43256	1	1	1	1	1	1	1	1	1	1	1	0	0	0	1	0	0	1	1	0	0	1	0	1	0	0	0	0	0	0	0	0	0	1	1	0	0	0	0	1
CHEMBL3752753_2057910	-1.12	25	5	4	4	6	2	3.598	339.32706	1	1	1	1	1	0	1	1	1	1	1	0	0	0	1	0	0	1	1	0	0	0	0	1	0	1	0	0	0	0	0	0	0	1	1	0	1	0	0	1
CHEMBL572419_569000	-0.25	34	7	6	6	5	1	4.102	469.51836	1	1	1	1	1	1	1	1	1	1	1	1	0	0	1	1	0	1	1	0	1	1	0	1	0	0	0	1	0	1	1	0	0	1	1	0	0	0	1	1
CHEMBL2377233_1559078	-0.47	24	3	4	4	4	1	3.719	356.44032	0	1	0	0	1	1	0	0	0	1	0	1	0	0	0	0	1	1	0	1	1	0	0	0	0	1	1	0	0	0	1	0	0	0	0	0	1	0	0	0
CHEMBL2377232_1559077	-0.850000000000001	24	3	4	4	4	1	4.178	372.89492	0	1	0	0	1	1	0	0	0	1	0	1	0	0	0	0	1	1	0	1	1	0	0	0	0	1	1	0	0	0	1	0	0	0	0	0	1	0	0	0
CHEMBL3314919_1781644	1.28	26	9	3	3	6	2	3.988	357.40692	1	0	1	1	1	0	1	1	1	1	1	1	1	1	1	1	0	1	1	0	0	0	0	1	0	0	0	0	0	1	1	0	0	1	1	0	0	0	0	1
CHEMBL2377110_1558954	-0.959999999999999	24	3	4	4	3	1	4.574	355.84126	0	1	0	0	1	1	0	1	0	1	1	1	0	0	0	0	1	0	0	1	1	0	0	1	0	1	1	0	0	0	1	0	0	0	0	0	1	0	0	0
CHEMBL381729_346744	1.11	21	2	4	4	3	1	3.329	272.30398	0	0	0	0	0	1	0	0	0	1	1	1	0	0	0	0	0	0	0	0	0	1	1	0	0	0	0	0	0	0	1	0	1	0	0	0	0	0	0	0
CHEMBL203060_340196	-0.87	29	3	5	5	6	2	0.414	391.34362	1	0	1	1	0	0	1	1	1	1	1	1	0	0	1	1	0	1	1	0	1	0	0	1	0	0	0	1	0	1	1	0	0	1	1	0	0	0	1	1
CHEMBL3410323_1837099	1.16	27	7	3	3	6	1	2.933	367.40174	1	1	1	0	1	1	1	0	0	0	0	1	1	0	0	1	0	1	0	1	1	1	0	0	1	0	0	1	0	1	0	0	0	0	0	0	0	0	1	0
CHEMBL383689_339874	-0.79	29	3	5	5	5	2	2.138	390.37874	1	0	1	1	0	1	1	1	1	1	1	1	0	0	1	1	0	1	1	0	1	0	0	1	0	0	0	1	0	1	1	0	0	1	1	0	0	0	1	1
CHEMBL1094143_625683	0.54	31	5	5	5	4	1	4.761	405.45126	0	1	1	0	1	1	1	0	0	1	0	1	0	0	0	1	0	1	0	0	1	1	1	0	0	0	1	1	0	1	1	0	1	0	0	0	0	0	0	0
CHEMBL1094987_625682	-0.41	23	3	4	4	4	1	3.229	301.3452	0	1	1	0	1	1	0	0	0	1	0	1	0	0	0	0	1	1	0	0	1	1	1	0	0	0	1	1	0	0	1	0	1	0	0	0	0	0	0	0
CHEMBL1096754_625614	0.340000000000001	25	3	4	4	4	1	3.177	329.3553	0	1	1	0	1	1	1	0	0	1	0	1	0	0	0	1	0	1	0	0	1	1	1	0	0	0	1	1	0	1	1	0	1	0	0	0	0	0	0	0
CHEMBL1097050_625863	-0.33	34	7	5	5	5	1	5.065	449.50382	0	1	1	0	1	1	1	0	0	1	0	1	0	0	0	1	0	1	0	0	1	1	1	0	0	0	1	1	0	1	1	1	1	0	0	0	0	1	0	0
CHEMBL1098108_625615	0.48	27	4	4	4	5	1	3.161	359.38128	0	1	1	0	1	1	1	0	0	1	0	1	0	0	0	1	0	1	0	0	1	1	1	0	0	0	1	1	0	1	1	1	1	0	0	0	0	1	0	0
CHEMBL3314905_1781630	0.29	28	6	4	0	0	0	8.132	372.58544	0	0	0	0	0	0	0	0	0	0	0	0	1	1	0	0	0	0	0	0	0	0	0	0	0	0	0	0	0	0	0	0	0	0	0	0	0	0	0	0
CHEMBL203660_339873	-0.899999999999999	29	3	5	5	5	2	2.013	390.37874	1	0	1	1	0	0	1	1	1	1	1	1	0	0	1	1	0	1	1	0	1	0	0	1	0	0	0	1	0	1	1	0	0	1	1	0	0	0	1	1
CHEMBL3114163_1617129	0.27	21	3	3	3	4	1	2.447	301.73098	1	1	1	0	1	1	1	0	0	0	0	1	0	0	0	1	0	1	0	0	1	1	0	0	0	1	0	1	0	1	0	0	0	0	0	0	1	0	1	0
CHEMBL2377114_1558958	-0.23	25	4	4	4	3	1	5.039	349.44936	0	1	0	0	1	1	0	1	0	1	1	1	1	0	0	0	1	0	0	1	1	1	0	1	0	0	1	0	0	0	1	0	0	0	0	0	0	0	0	0
CHEMBL467867_472216	-1.46	23	3	4	4	6	1	2.318	327.3395	1	1	1	0	1	1	0	0	0	0	1	1	0	0	0	0	1	1	0	0	0	0	0	0	0	1	0	1	1	0	0	0	0	0	0	0	1	0	1	0
CHEMBL404744_424867	-1.76	29	6	4	4	5	1	3.666	406.45762	0	1	0	0	1	0	1	1	0	1	1	0	0	0	0	1	0	1	0	1	0	0	0	1	1	0	1	0	0	1	0	1	0	0	0	0	0	1	0	0
CHEMBL1095999_628932	-0.6	20	1	4	3	4	1	2.688	263.25086	1	1	0	1	1	1	0	1	1	0	1	0	0	0	1	1	1	1	1	0	0	0	1	0	0	0	0	0	0	1	0	0	1	0	0	0	0	0	0	0
CHEMBL3317554_1782190	0.140000000000001	24	3	4	4	5	2	3.248	317.3446	0	1	1	0	1	1	0	0	0	0	0	0	0	0	0	0	1	1	0	0	0	1	0	0	0	0	1	0	1	0	0	0	0	0	0	0	0	0	0	0
CHEMBL265937_427809	-0.55	16	2	3	3	3	0	3.746	248.32402	0	0	0	1	0	0	0	1	1	0	1	0	0	0	1	0	0	1	1	0	0	0	0	0	0	0	0	0	1	1	0	0	0	0	0	0	0	1	0	0
CHEMBL264431_427520	-0.989999999999999	25	3	4	4	5	2	3.01	350.39766	1	1	0	1	1	1	0	1	1	0	1	1	0	0	1	1	1	1	1	0	0	1	0	0	0	0	0	0	1	1	0	0	0	0	0	0	0	0	1	0
LUF5973	1.34779396287884	22	2	4	4	3	2	4.159	287.31532	0	0	0	0	0	1	0	0	0	0	1	0	0	0	0	0	0	0	0	0	0	1	1	0	0	0	0	0	1	0	0	0	1	0	0	0	0	0	0	0
CHEMBL486950_516456	-1.83	25	4	3	3	5	1	2.816	337.37576	0	0	1	0	0	1	1	0	0	0	1	0	1	0	0	1	0	0	0	1	0	0	1	0	0	0	1	0	0	1	0	1	1	0	0	0	0	1	0	0
CHEMBL485752_516615	-1.9	27	6	3	3	7	1	2.658	368.3898	0	0	1	0	0	0	1	0	0	0	1	0	1	0	0	1	0	1	0	1	0	0	1	0	1	0	1	0	0	1	0	1	0	0	0	0	0	1	0	0
CHEMBL3799848_2083695	-0.990000000000001	24	3	4	4	4	1	3.667	339.77896	0	1	1	0	1	1	0	1	0	1	1	0	0	0	0	0	1	1	0	1	0	0	0	1	0	1	1	1	1	0	0	0	0	0	0	0	1	0	0	0
CHEMBL487371_516689	-1.68	29	4	4	3	7	1	2.071	393.44232	0	0	1	1	0	0	1	0	0	0	1	0	1	0	0	1	0	1	0	1	0	0	1	0	1	0	1	0	0	1	0	0	0	0	0	1	0	0	0	0
CHEMBL485950_516616	-1.72	29	4	4	3	7	1	1.961	393.44232	0	0	1	1	0	0	1	0	0	0	1	0	1	0	1	1	0	1	0	1	0	0	0	0	1	0	1	0	0	1	0	1	0	0	0	1	0	0	0	0
CHEMBL260008_427686	-0.99	26	4	4	4	6	1	2.197	369.3977	1	1	0	1	1	0	0	1	1	0	1	1	1	0	1	1	1	1	1	0	0	0	0	0	0	0	0	0	1	1	0	0	0	0	0	0	0	0	1	0
CHEMBL409711_441817	-2.23	30	5	4	3	7	1	1.765	406.48414	0	0	1	1	0	1	1	1	1	1	1	0	0	0	1	1	0	1	0	1	0	0	0	1	0	0	1	0	0	1	0	0	0	0	0	0	0	0	0	0
CHEMBL271202_441815	-2.35	29	5	4	3	7	1	1.35	412.51186	0	0	1	0	0	0	1	0	0	1	0	0	0	0	0	1	0	1	0	1	0	0	0	0	0	0	1	0	0	1	0	0	0	0	0	0	0	0	0	0
CHEMBL409229_440472	-2.17	31	7	4	3	6	2	1.932	423.51136	0	0	1	0	0	0	1	1	0	1	1	0	1	1	0	1	0	0	0	1	0	0	0	1	0	0	1	0	0	1	0	0	0	0	0	0	0	0	0	0
CHEMBL429575_440436	-2.77	33	8	4	3	6	1	2.817	451.56452	0	0	1	0	0	0	1	1	0	1	1	0	1	1	0	1	0	0	0	1	0	0	0	1	0	0	1	0	0	1	0	0	0	0	0	0	0	0	0	0
CHEMBL272637_440434	-2.02	32	7	4	3	6	1	2.309	437.53794	0	0	1	0	0	0	1	1	0	1	1	0	0	1	0	1	0	0	0	1	0	0	0	1	0	0	1	0	0	1	0	0	0	0	0	0	0	0	0	0
CHEMBL410234_440430	-2	27	6	3	3	5	1	2.319	368.43286	0	0	1	0	0	0	1	1	0	1	1	0	0	1	0	1	0	0	0	1	0	0	0	1	0	0	1	0	0	1	0	0	0	0	0	0	0	0	0	0
CHEMBL270314_440405	-2.42	32	7	4	3	6	1	2.367	437.53794	0	0	1	0	0	0	1	1	0	1	1	0	0	1	0	1	0	0	0	1	0	0	0	1	0	0	1	0	0	1	0	0	0	0	0	0	0	0	0	0
CHEMBL165910_275354	-0.26	32	5	5	5	7	2	2.652	433.3803	1	0	1	1	0	0	1	1	1	1	1	1	1	0	1	1	0	1	1	0	1	0	0	1	0	0	0	1	0	1	1	0	0	1	1	0	0	0	1	1
CHEMBL517278_471445	-1.59	23	3	4	4	5	1	2.966	310.28584	1	1	1	1	1	1	0	1	1	0	1	1	0	0	1	0	1	1	1	0	0	0	0	0	0	1	0	1	1	0	0	0	0	0	0	0	1	0	1	0
CHEMBL3114149_1617115	-0.71	26	4	3	3	4	1	4.081	383.75553	1	1	1	0	1	0	1	0	0	0	0	1	1	0	0	1	0	1	0	0	1	0	0	0	0	1	0	1	0	1	0	0	0	0	0	0	1	0	1	0
CHEMBL406499_427420	-1.06	15	1	3	3	3	2	1.66	200.19672	1	0	0	1	0	0	0	1	1	0	1	0	0	0	1	0	1	1	1	0	1	0	0	0	0	0	0	0	0	0	0	0	0	0	0	0	0	0	0	0
CHEMBL3114139_1617105	-0.51	12	0	2	2	4	1	0.881	183.59834	1	0	1	0	0	0	0	0	0	0	0	1	0	0	0	0	1	1	0	0	1	0	0	0	0	1	0	1	0	0	0	0	0	0	0	0	1	0	1	0
CHEMBL3222089_1728506	-0.52	25	3	4	3	4	1	4.311	421.35454	0	0	0	0	0	0	0	1	0	1	1	1	1	1	0	0	1	0	0	1	1	0	0	1	0	1	1	0	0	0	1	0	0	0	0	0	1	0	0	0
LUF5979	1.86595622378694	23	3	4	4	2	1	4.786	299.36908	0	0	0	0	0	1	0	0	0	0	1	0	1	0	0	0	0	0	0	0	0	1	1	0	0	0	0	0	1	0	0	0	1	0	0	0	0	0	0	0
LUF5972	1.66773876697194	24	4	4	4	2	1	5.243	313.39566	0	0	0	0	0	1	0	0	0	0	1	0	1	1	0	0	0	0	0	0	0	1	1	0	0	0	0	0	1	0	0	0	1	0	0	0	0	0	0	0
CHEMBL430227_433169	-0.26	27	5	5	5	4	1	4.508	355.39258	0	1	1	1	1	1	1	1	1	1	1	1	0	0	1	0	0	1	1	0	0	1	0	1	0	0	1	0	1	0	1	0	0	1	1	0	0	0	0	1
CHEMBL3314872_1781596	0.75	29	7	4	4	8	2	2.522	395.36878	1	1	1	1	1	0	1	1	1	1	1	1	0	0	1	1	0	1	1	0	0	0	0	1	0	0	0	0	0	1	1	1	0	1	1	0	0	1	0	1
LUF5952	1.10631748152989	21	2	4	4	3	1	3.332	272.30398	0	0	0	0	0	1	0	0	0	1	1	0	0	0	0	0	0	0	0	0	0	1	1	0	0	0	0	0	1	0	0	0	1	0	0	0	0	0	0	0
LUF5964	1.58124236064348	24	4	4	4	3	1	4.716	314.38372	0	0	0	0	0	1	0	0	0	1	1	0	1	1	0	0	0	0	0	0	0	1	1	0	0	0	0	0	1	0	0	0	1	0	0	0	0	0	0	0
CHEMBL3314870_1781594	0.220000000000001	21	5	3	3	6	0	2.279	304.32438	0	0	1	1	1	0	0	1	1	1	1	1	1	0	1	1	0	1	1	0	0	0	0	1	1	0	0	0	0	1	1	0	0	1	1	0	0	1	0	1
LUF5954	1.5152113043278	21	2	4	4	2	1	3.859	271.31592	0	0	0	0	0	1	0	0	0	0	1	0	0	0	0	0	0	0	0	0	0	1	1	0	0	0	0	0	1	0	0	0	1	0	0	0	0	0	0	0
CHEMBL3222070_1728486	-0.88	26	4	4	3	4	1	4.556	370.51164	0	0	0	0	0	0	0	1	0	1	1	1	1	1	0	0	1	0	0	1	1	0	0	1	0	0	1	0	0	0	1	0	0	0	0	0	0	0	0	0
CHEMBL3222072_1728488	-0.92	27	4	4	3	4	1	5.018	384.53822	0	0	0	0	0	0	0	1	0	1	1	1	1	1	0	0	1	0	0	1	1	0	0	1	0	0	1	0	0	0	1	0	0	0	0	0	0	0	0	0
LUF5982	1.43101646747362	22	2	4	4	2	1	4.12	285.3425	0	0	0	0	0	1	0	0	0	0	1	0	0	0	0	0	0	0	0	0	0	1	1	0	0	0	0	0	1	0	0	0	1	0	0	0	0	0	0	0
LUF5869	1.30553049689066	25	6	3	3	3	1	4.857	331.41094	0	0	0	0	0	1	1	0	0	1	1	0	1	1	0	1	0	0	0	0	0	1	1	0	0	0	1	0	0	1	0	0	1	0	0	0	0	0	0	0
LUF5744	1.02563793701427	25	5	3	3	3	1	4.652	331.41094	0	0	0	0	0	1	1	0	0	1	1	0	1	1	0	1	0	0	0	0	0	1	1	0	0	0	1	0	0	1	0	0	1	0	0	0	0	0	0	0
CHEMBL3222095_1728512	-0.53	25	3	4	3	5	1	3.493	373.53872	0	0	0	0	0	0	0	0	0	1	0	1	1	1	0	0	1	1	0	1	1	0	0	0	0	0	1	0	0	0	1	0	0	0	0	0	0	0	0	0
CHEMBL3260728_1745679	-2.8	21	2	3	2	6	1	2.449	285.34426	1	0	1	0	0	1	0	0	0	0	1	0	1	0	0	0	1	0	0	0	0	1	1	0	1	0	0	0	0	1	0	0	1	0	0	1	0	0	0	0
CHEMBL3260727_1745678	-2.39	21	2	3	2	5	1	3.516	283.37144	1	0	1	0	0	1	0	0	0	0	1	0	1	1	0	0	1	0	0	0	0	1	1	0	1	0	0	0	0	1	0	0	1	0	0	1	0	0	0	0
CHEMBL511405_472214	-1.28	23	3	4	4	5	1	3.524	326.35144	1	1	1	1	1	1	0	1	1	0	1	1	0	0	1	0	1	1	1	0	0	0	0	0	0	1	0	1	1	0	0	0	0	0	0	0	1	0	1	0
CHEMBL485972_516778	-1.88	29	7	3	3	7	1	2.681	395.4582	0	0	1	0	0	1	1	1	0	0	1	0	1	0	0	1	0	0	0	1	0	0	0	0	1	0	1	0	0	1	0	0	0	0	0	1	0	0	0	0
CHEMBL486140_516613	-1.59	26	5	3	3	6	1	2.333	352.3904	0	0	1	0	0	0	1	0	0	0	1	0	1	1	0	1	0	1	0	1	0	0	1	0	0	0	1	0	0	1	0	1	0	0	0	0	0	1	0	0
CHEMBL458242_496797	-1.92	25	4	3	3	6	1	1.666	338.36382	0	0	1	0	0	0	1	0	0	0	1	0	1	0	0	1	0	1	0	1	0	0	1	0	0	0	1	0	0	1	0	1	0	0	0	0	0	1	0	0
CHEMBL255267_424869	-3.42	31	6	4	4	5	1	3.77	421.4243	0	0	1	0	0	1	1	1	0	1	1	0	0	0	0	1	0	0	0	1	0	0	0	1	1	1	1	0	0	1	0	1	0	0	0	0	1	1	0	0
CHEMBL521029_516617	-1.86	29	4	4	3	7	1	1.532	393.44232	0	0	1	0	0	0	1	0	0	0	1	0	1	0	0	1	0	1	0	1	0	0	1	0	1	0	1	0	0	1	0	1	0	0	0	1	0	0	0	0
CHEMBL519383_516534	-1.55	28	7	3	3	7	1	1.535	382.41638	0	0	1	0	0	0	1	0	0	0	1	0	1	0	0	1	0	1	0	1	0	0	1	0	1	0	1	0	0	1	0	1	0	0	0	0	0	1	0	0
CHEMBL402172_427283	-1.92	23	3	4	4	4	1	3.286	305.3339	1	1	1	1	1	1	0	1	1	0	1	1	0	0	1	0	1	1	1	0	1	0	0	0	0	0	0	1	0	0	0	0	0	0	0	0	0	0	1	0
CHEMBL260146_427338	-1.11	25	3	4	4	5	2	2.58	334.33206	1	1	1	1	1	1	0	1	1	0	1	1	0	0	1	1	1	1	1	0	1	1	0	0	0	0	0	1	0	1	0	0	0	0	0	0	0	0	1	0
CHEMBL259210_427380	-0.62	23	4	4	4	4	1	3.121	305.3339	1	1	1	1	1	1	0	1	1	0	1	1	0	0	1	0	1	1	1	0	1	1	0	0	0	0	0	1	0	0	0	0	0	0	0	0	0	0	1	0
CHEMBL401895_424882	-2.09	34	8	4	4	6	1	3.638	460.52822	0	1	1	0	1	1	1	1	0	1	1	0	0	0	0	1	0	0	0	1	0	0	0	1	1	0	1	0	0	1	0	1	0	0	0	0	0	1	0	0
CHEMBL256123_424883	-2.35	34	9	4	4	6	2	3.451	460.52822	0	1	1	0	1	1	1	1	0	1	1	0	1	0	0	1	0	0	0	1	0	0	0	1	1	0	1	0	0	1	0	1	0	0	0	0	0	1	0	0
CHEMBL256124_424888	-2.35	35	9	4	4	6	1	3.987	474.5548	0	1	1	0	1	1	1	1	0	1	1	0	1	0	0	1	0	0	0	1	0	0	0	1	1	0	1	0	0	1	0	1	0	0	0	0	0	1	0	0
CHEMBL256125_424889	-2.7	37	8	5	4	7	1	3.326	502.5649	0	1	1	0	1	1	1	1	0	1	1	0	0	0	0	1	0	0	0	1	0	0	0	1	1	0	1	0	0	1	0	1	0	0	0	0	0	1	0	0
CHEMBL403845_424890	-2.02	32	7	4	4	6	2	2.67	432.47506	0	1	1	0	1	1	1	1	0	1	1	0	0	0	0	1	0	0	0	1	0	0	0	1	1	0	1	0	0	1	0	1	0	0	0	0	0	1	0	0
CHEMBL256331_424891	-2.45	35	8	4	4	6	1	3.843	478.51868	0	0	1	0	1	0	1	1	0	1	1	0	0	0	0	1	0	0	0	1	0	0	0	1	1	1	1	0	0	1	0	1	0	0	0	0	1	1	0	0
CHEMBL256332_424892	-2.38	37	8	5	4	6	1	4.304	504.55596	0	0	1	0	1	0	1	1	0	1	1	0	0	1	0	1	0	0	0	1	0	0	0	1	1	1	1	0	0	1	0	1	0	0	0	0	1	1	0	0
CHEMBL256327_424893	-2.53	38	8	5	4	7	1	3.531	520.55536	0	0	1	0	1	0	1	1	0	1	1	0	0	0	0	1	0	0	0	1	0	0	0	1	1	1	1	0	0	1	0	1	0	0	0	0	1	1	0	0
CHEMBL403846_424894	-2.19	35	9	4	4	6	1	3.959	474.5548	0	1	1	0	1	1	1	1	0	1	1	0	0	0	0	1	0	0	0	1	0	0	0	1	1	0	1	0	0	1	0	1	0	0	0	0	0	1	0	0
CHEMBL256546_424895	-2.37	38	9	5	4	7	1	3.647	516.59148	0	1	1	0	1	1	1	1	0	1	1	0	0	0	0	1	0	0	0	1	0	0	0	1	1	0	1	0	0	1	0	1	0	0	0	0	0	1	0	0
CHEMBL502005_509935	-1.11	29	3	5	3	5	1	2.433	382.37486	0	0	0	1	1	1	0	0	0	0	0	0	0	0	0	1	0	1	0	0	0	1	0	0	0	0	0	0	0	1	0	1	0	0	0	1	0	0	0	0
CHEMBL256547_424896	-2.43	34	8	4	4	6	1	3.638	460.52822	0	1	1	0	1	1	1	1	0	1	1	0	0	0	0	1	0	0	0	1	0	0	0	1	1	0	1	0	0	1	0	1	0	0	0	0	0	1	0	0
CHEMBL256755_424900	-3	38	9	5	4	7	1	3.647	516.59148	0	1	1	0	1	1	1	1	0	1	1	0	0	0	0	1	0	0	0	1	0	0	0	1	1	0	1	0	0	1	0	1	0	0	0	0	0	1	0	0
CHEMBL402781_424899	-2.39	36	9	4	4	7	1	3.622	490.5542	0	1	1	0	1	1	1	1	0	1	1	0	0	0	0	1	0	0	0	1	0	0	0	1	1	0	1	0	0	1	0	1	0	0	0	0	0	1	0	0
CHEMBL437804_427383	-1.29	21	3	4	4	4	1	1.981	281.26944	1	0	1	1	0	0	0	1	1	0	1	1	0	0	1	0	1	1	1	1	1	0	0	0	0	0	0	1	0	0	0	0	0	0	0	0	0	0	1	0
CHEMBL259416_427382	-1.84	22	3	4	4	5	1	1.649	292.29538	1	1	1	1	1	0	0	1	1	0	1	1	0	0	1	0	1	1	1	0	1	0	0	0	0	0	0	1	0	0	0	0	0	0	0	0	0	0	1	0
CHEMBL405789_427381	-1.71	22	3	4	3	4	1	3.405	297.35496	1	0	1	1	0	0	0	1	1	0	1	1	0	1	1	0	1	1	1	0	1	0	0	0	0	0	0	1	0	0	0	0	0	0	0	0	0	0	1	0
CHEMBL260557_427426	-1.13	15	1	3	3	4	2	1.01	201.18478	1	0	0	1	0	0	0	1	1	0	1	0	0	0	1	0	1	1	1	0	1	0	0	0	0	0	0	0	0	0	0	0	0	0	0	0	0	0	0	0
CHEMBL253753_427061	-0.72	15	1	3	3	2	0	4.097	252.7431	0	0	0	1	0	0	0	1	1	0	1	0	0	0	1	0	0	1	1	0	0	0	0	0	0	1	0	0	1	0	0	0	0	0	0	0	1	0	0	0
CHEMBL429850_424898	-2.35	36	9	4	4	7	1	3.622	490.5542	0	0	1	0	1	0	1	1	0	1	1	0	0	0	0	1	0	0	0	1	0	0	0	1	1	0	1	0	0	1	0	1	0	0	0	0	0	1	0	0
CHEMBL256548_424897	-2.43	35	8	4	4	6	1	4.124	474.5548	0	1	1	0	1	0	1	1	0	1	1	0	0	0	0	1	0	0	0	1	0	0	0	1	1	0	1	0	0	1	0	1	0	0	0	0	0	1	0	0
CHEMBL398272_418973	-2.39	27	5	4	3	6	1	1.498	384.4554	0	0	0	1	0	0	1	1	1	1	1	0	0	0	1	1	0	1	1	0	0	0	0	1	0	0	1	0	0	1	0	0	0	1	0	0	0	0	0	0
CHEMBL404863_424901	-2.6	34	8	4	4	6	1	3.638	460.52822	0	1	1	0	1	0	1	1	0	1	1	0	0	0	0	1	0	0	0	1	0	0	0	1	1	0	1	0	0	1	0	1	0	0	0	0	0	1	0	0
CHEMBL429125_424902	-2.7	36	9	4	4	7	1	3.622	490.5542	0	1	1	0	1	0	1	1	0	1	1	0	0	0	0	1	0	0	0	1	0	0	0	1	1	0	1	0	0	1	0	1	0	0	0	0	0	1	0	0
CHEMBL253317_424903	-2.7	36	9	4	4	7	1	3.622	490.5542	0	1	1	0	1	0	1	1	0	1	1	0	0	0	0	1	0	0	0	1	0	0	0	1	1	0	1	0	0	1	0	1	0	0	0	0	0	1	0	0
CHEMBL253528_424907	-3.03	32	6	4	4	6	1	2.979	432.47506	0	0	1	0	0	0	1	1	0	1	1	0	0	0	0	1	0	0	0	1	0	0	0	1	1	0	1	0	0	1	0	1	0	0	0	0	0	1	0	0
LUF5967	1.86676124086159	22	2	4	4	3	1	3.818	286.33056	0	1	0	0	1	1	0	0	0	1	1	0	0	0	0	0	0	0	0	0	0	1	1	0	0	0	0	0	1	0	0	0	1	0	0	0	0	0	0	0
CHEMBL255649_424860	-2.17	28	6	4	4	5	1	3.18	392.43104	0	0	0	0	0	1	1	1	0	1	1	0	0	0	0	1	0	1	0	1	0	1	0	1	1	0	1	0	0	1	0	1	0	0	0	0	0	1	0	0
CHEMBL255859_424862	-2.3	29	6	4	4	5	1	3.385	410.4215	0	0	0	0	0	1	1	1	0	1	1	0	0	0	0	1	0	1	0	1	0	0	0	1	1	1	1	0	0	1	0	1	0	0	0	0	1	1	0	0
CHEMBL255860_424864	-2.8	30	6	4	4	6	1	3.059	417.4405	0	1	0	0	1	1	1	1	0	1	1	0	0	0	0	1	0	1	0	1	0	0	0	1	1	0	1	0	0	1	0	1	0	0	0	0	0	1	0	0
CHEMBL255861_424865	-2.03	29	6	4	4	5	1	3.844	426.8761	0	0	0	0	0	1	1	1	0	1	1	0	0	0	0	1	0	1	0	1	0	0	0	1	1	1	1	0	0	1	0	1	0	0	0	0	1	1	0	0
CHEMBL485765_516693	-1.45	28	4	4	3	6	1	3.273	377.44292	0	0	1	0	0	1	1	1	0	0	1	0	1	1	0	1	0	0	0	1	0	0	0	0	1	0	1	0	0	1	0	0	0	0	0	1	0	0	0	0
CHEMBL487554_516844	-1.86	29	5	4	3	7	1	2.528	393.44232	0	0	1	0	0	1	1	1	0	0	1	0	1	0	0	1	0	0	0	1	0	0	0	0	1	0	1	0	0	1	0	0	0	0	0	1	0	0	0	0
CHEMBL521356_516775	-1.74	29	4	4	3	6	1	3.729	391.4695	0	0	1	0	0	1	1	1	0	0	1	0	1	1	0	1	0	0	0	1	0	0	0	0	1	0	1	0	0	1	0	0	0	0	0	1	0	0	0	0
CHEMBL1935746_1273228	0.45	27	5	5	5	4	1	3.784	358.39652	1	1	1	1	1	1	0	1	1	1	1	1	0	1	1	0	1	1	1	0	1	1	0	1	0	0	0	0	1	0	1	0	0	1	1	0	0	0	0	1
CHEMBL1935745_1273227	-4.e-002	26	4	5	5	4	1	3.328	344.36994	1	1	1	1	1	1	0	1	1	1	1	1	0	0	1	0	1	1	1	0	1	1	0	1	0	0	0	0	1	0	1	0	0	1	1	0	0	0	0	1
CHEMBL1935743_1273225	-0.7	19	1	4	4	4	1	1.423	254.2474	1	0	1	1	0	0	0	1	1	1	1	1	0	0	1	0	1	1	1	0	1	0	0	1	0	0	0	0	1	0	1	0	0	1	1	0	0	0	0	1
CHEMBL1935763_1273245	0.19	27	5	5	5	5	1	3.563	359.38458	1	1	1	1	1	1	0	1	1	1	1	1	0	1	1	0	1	1	1	0	0	1	0	1	0	0	0	1	1	0	1	0	0	1	1	0	0	0	0	1
CHEMBL1935762_1273244	0.270000000000001	26	4	5	5	5	1	3.107	345.358	1	1	1	1	1	1	0	1	1	1	1	1	0	0	1	0	1	1	1	0	0	1	0	1	0	0	0	1	1	0	1	0	0	1	1	0	0	0	0	1
CHEMBL1935760_1273242	-0.57	19	1	4	4	5	1	1.202	255.23546	1	0	1	1	0	0	0	1	1	1	1	1	0	0	1	0	1	1	1	0	0	0	0	1	0	0	0	1	1	0	1	0	0	1	1	0	0	0	0	1
CHEMBL572602_569723	-0.66	42	9	7	7	5	1	6.414	553.61318	1	1	1	1	1	1	1	1	1	1	1	1	0	1	1	1	0	1	1	0	1	1	1	1	0	0	0	1	0	1	1	0	1	1	1	0	0	0	1	1
CHEMBL578649_569722	-0.62	38	8	6	6	5	1	6.225	546.40734	1	1	1	1	1	1	1	1	1	1	1	1	0	1	1	1	0	1	1	0	1	1	0	1	0	1	0	1	0	1	1	0	0	1	1	0	1	0	1	1
CHEMBL576017_569704	-0.52	37	8	6	6	5	1	5.56	511.96228	1	1	1	1	1	1	1	1	1	1	1	1	0	1	1	1	0	1	1	0	1	1	0	1	0	1	0	1	0	1	1	0	0	1	1	0	1	0	1	1
CHEMBL583960_568989	-1.13	29	4	5	5	5	1	3.199	407.81316	1	1	1	1	1	1	1	1	1	1	1	1	0	0	1	1	0	1	1	0	1	0	0	1	0	1	0	1	0	1	1	0	0	1	1	0	1	0	1	1
CHEMBL573360_569007	-0.98	37	8	6	6	5	1	5.382	491.5438	1	1	1	1	1	1	1	1	1	1	1	1	1	1	1	1	0	1	1	0	1	1	1	1	0	0	0	1	0	1	1	0	1	1	1	0	0	0	1	1
CHEMBL1091031_622749	-0.45	20	1	4	4	5	1	1.574	265.27334	1	0	1	0	0	1	0	0	0	1	0	1	0	0	0	0	1	1	0	0	1	1	1	0	0	0	0	1	0	0	1	0	1	0	1	0	0	0	1	1
CHEMBL577588_568988	-0.44	38	8	6	6	5	1	5.61	505.57038	1	1	1	1	1	1	1	1	1	1	1	1	1	1	1	1	0	1	1	0	1	1	0	1	0	0	0	1	0	1	1	0	0	1	1	0	0	0	1	1
CHEMBL574323_568987	-0.87	34	5	6	6	5	1	4.054	449.46406	1	1	1	1	1	1	1	1	1	1	1	1	0	0	1	1	0	1	1	0	1	1	1	1	0	0	0	1	0	1	1	0	1	1	1	0	0	0	1	1
CHEMBL575825_569724	-1.03	32	4	6	6	5	1	3.443	423.42678	1	1	1	1	1	1	1	1	1	1	1	1	0	0	1	1	0	1	1	0	1	0	0	1	0	0	0	1	0	1	1	0	0	1	1	0	0	0	1	1
CHEMBL576369_568994	-1.16	27	4	5	5	5	1	2.197	379.39582	1	0	1	1	1	0	1	1	1	1	1	1	0	0	1	1	0	1	1	0	1	0	0	1	0	0	0	1	0	1	1	0	0	1	1	0	0	0	1	1
CHEMBL573807_570222	-0.9	27	4	5	5	5	1	2.489	379.39582	1	0	1	1	0	0	1	1	1	1	1	1	0	0	1	1	0	1	1	1	1	0	0	1	0	0	0	1	0	1	1	0	0	1	1	0	0	0	1	1
CHEMBL1935758_1273240	8.e-002	37	7	6	6	6	2	4.393	494.50468	1	1	1	1	1	1	1	1	1	1	1	1	0	0	1	1	0	1	1	0	0	1	0	1	0	0	0	1	1	1	1	1	0	1	1	0	0	1	0	1
CHEMBL575855_569709	2.e-002	42	9	7	7	5	1	6.391	553.61318	1	1	1	1	1	1	1	1	1	1	1	1	0	1	1	1	0	1	1	0	1	1	0	1	0	0	0	1	0	1	1	0	0	1	1	0	0	0	1	1
CHEMBL574484_569708	-0.54	37	8	6	6	5	1	5.101	495.50768	1	1	1	1	1	1	1	1	1	1	1	1	0	1	1	1	0	1	1	0	1	1	0	1	0	1	0	1	0	1	1	0	0	1	1	0	1	0	1	1
CHEMBL574490_569718	-1.31	30	4	5	5	5	1	3.864	442.25822	1	0	1	1	1	1	1	1	1	1	1	1	0	0	1	1	0	1	1	0	1	0	0	1	0	1	0	1	0	1	1	0	0	1	1	0	1	0	1	1
CHEMBL3754656_2059095	0.34	21	2	4	4	4	1	3.409	293.34634	0	0	1	1	0	1	0	1	1	1	1	0	0	0	1	0	1	1	1	0	0	1	0	1	0	0	1	0	1	0	0	0	0	1	0	0	0	0	0	0
CHEMBL342059_238513	-1.55	19	1	4	4	5	1	0.969	255.23546	1	0	1	1	0	0	0	1	1	1	1	1	0	0	1	0	1	1	1	0	1	0	0	1	0	0	0	1	0	0	1	0	0	1	1	0	0	0	1	1
CHEMBL1760884_1138161	0.38	40	9	4	3	6	2	4.165	598.65747	1	1	0	0	1	1	1	0	0	0	0	0	1	1	0	1	0	0	0	0	0	0	0	0	1	1	0	0	1	1	0	1	0	0	0	1	0	1	0	0
CHEMBL1771812_1144127	-0.590000000000001	84	43	8	6	18	6	3.868	1184.41194	1	1	1	1	1	0	0	1	1	1	1	1	0	1	1	1	1	1	1	1	1	0	0	1	1	0	0	1	0	1	1	1	0	1	1	0	0	1	1	1
CHEMBL359379_238233	0.899999999999999	40	7	6	6	6	2	6.542	731.19286	1	0	1	1	1	0	1	1	1	1	1	1	0	0	1	1	0	1	1	0	1	0	0	1	0	1	0	1	0	1	1	1	0	1	1	0	1	1	1	1
CHEMBL304726_103067	-0.93	32	6	5	5	6	2	3.009	430.41942	1	0	1	1	0	0	1	1	1	1	1	1	0	0	1	1	0	1	1	0	1	0	0	1	0	0	0	1	0	1	1	1	0	1	1	0	0	1	1	1
CHEMBL205586_346742	1.07	22	2	4	4	3	1	3.993	306.74904	0	0	0	0	0	1	0	0	0	1	1	1	0	0	0	0	0	0	0	0	0	1	1	0	0	1	0	0	0	0	1	0	1	0	0	0	1	0	0	0
CHEMBL205194_346748	1.86	22	2	4	4	3	1	3.815	286.33056	0	1	0	0	1	1	0	0	0	1	1	1	0	0	0	0	0	0	0	0	0	1	1	0	0	0	0	0	0	0	1	0	1	0	0	0	0	0	0	0
CHEMBL424869_346718	1.58	24	4	4	4	3	1	4.716	314.38372	0	0	0	0	0	1	0	0	0	0	1	0	1	1	0	0	0	0	0	0	0	1	1	0	0	0	0	0	1	0	0	0	1	0	0	0	0	0	0	0
CHEMBL408936_430008	-0.24	29	6	5	3	4	1	3.021	390.43838	0	1	1	0	1	1	0	0	0	0	0	0	1	1	0	1	0	1	0	0	0	1	1	0	1	0	0	1	0	1	0	0	0	0	0	1	0	0	0	0
CHEMBL540156_554673	-1.12	24	4	3	3	7	2	1.235	326.267	1	0	0	1	1	0	1	1	1	0	1	0	0	0	1	1	1	1	1	0	0	0	0	0	0	0	1	0	0	1	0	0	0	0	0	0	0	0	0	0
CHEMBL538949_565220	-1.44	24	5	3	3	6	3	1.062	325.322	1	0	0	1	0	1	0	1	1	0	1	0	0	0	1	1	1	1	1	1	0	0	0	0	0	0	0	0	0	1	0	0	0	0	0	0	0	0	0	0
CHEMBL551373_565219	-1.28	23	4	3	3	6	3	1.244	310.31066	1	0	0	1	0	1	0	1	1	0	1	0	0	0	1	1	1	1	1	1	0	0	0	0	0	0	1	0	0	1	0	0	0	0	0	0	0	0	0	0
CHEMBL576351_568995	-0.969999999999999	38	8	6	6	5	1	5.634	505.57038	1	1	1	1	1	1	1	1	1	1	1	1	1	1	1	1	0	1	1	0	1	1	1	1	0	0	0	1	0	1	1	0	1	1	1	0	0	0	1	1
CHEMBL1935766_1273248	-5.e-002	37	7	6	6	6	2	4.53	494.50468	1	1	1	1	1	1	1	1	1	1	1	1	0	0	1	1	0	1	1	0	0	1	0	1	0	0	0	1	1	1	1	1	0	1	1	0	0	1	0	1
CHEMBL3314925_1781650	0.33	27	6	4	4	7	2	2.539	365.3428	1	1	1	1	1	0	1	1	1	1	1	1	0	0	1	1	0	1	1	0	0	0	0	1	0	0	0	0	0	1	1	1	0	1	1	0	0	1	0	1
CHEMBL1935756_1273238	-0.28	30	4	5	5	6	2	2.488	404.38214	1	0	1	1	0	0	1	1	1	1	1	1	0	0	1	1	0	1	1	0	0	0	0	1	0	0	0	1	1	1	1	1	0	1	1	0	0	1	0	1
CHEMBL1935755_1273237	0.16	27	5	5	5	5	1	3.426	359.38458	1	1	1	1	1	1	0	1	1	1	1	1	0	1	1	0	1	1	1	0	0	1	0	1	0	0	0	1	1	0	1	0	0	1	1	0	0	0	0	1
CHEMBL1935754_1273236	0.100000000000001	26	4	5	5	5	1	2.969	345.358	1	1	1	1	1	1	0	1	1	1	1	1	0	0	1	0	1	1	1	0	0	1	0	1	0	0	0	1	1	0	1	0	0	1	1	0	0	0	0	1
CHEMBL1935752_1273234	-0.44	19	1	4	4	5	1	1.065	255.23546	1	0	1	1	0	0	0	1	1	1	1	1	0	0	1	0	1	1	1	0	0	0	0	1	0	0	0	1	1	0	1	0	0	1	1	0	0	0	0	1
CHEMBL1935749_1273231	-8.e-002	37	7	6	6	5	2	4.751	493.51662	1	1	1	1	1	1	1	1	1	1	1	1	0	0	1	1	0	1	1	0	1	1	0	1	0	0	0	0	1	1	1	1	0	1	1	0	0	1	0	1
CHEMBL1935747_1273229	-0.2	30	4	5	5	5	2	2.846	403.39408	1	0	1	1	0	0	1	1	1	1	1	1	0	0	1	1	0	1	1	0	1	0	0	1	0	0	0	0	1	1	1	1	0	1	1	0	0	1	0	1
CHEMBL65271_102918	1.e-002	31	5	5	5	6	2	2.741	418.40872	1	0	1	1	0	0	1	1	1	1	1	1	1	0	1	1	0	1	1	0	1	0	0	1	0	0	0	1	0	1	1	1	0	1	1	0	0	1	1	1
CHEMBL553449_554695	-1.17	23	4	3	3	4	2	2.874	308.33454	1	1	0	1	1	1	0	1	1	0	1	0	0	0	1	1	1	1	1	1	0	0	0	0	0	0	0	0	0	1	0	0	0	0	0	0	0	0	0	0
CHEMBL3222096_1728513	0.17	22	3	4	3	6	1	1.246	317.3662	0	0	1	0	0	0	0	0	0	1	1	1	0	0	0	0	1	1	0	1	1	0	0	0	1	0	1	0	0	1	1	0	0	0	0	0	0	0	0	0
CHEMBL3217881_1724255	-0.91	25	4	4	3	6	1	2.347	356.442	0	0	0	0	0	1	0	0	0	1	0	1	0	0	0	0	1	0	0	1	1	0	1	0	1	0	1	0	0	1	1	1	1	0	0	0	0	1	0	0
CHEMBL3222090_1728507	-0.95	22	3	4	3	6	1	0.667	317.3662	0	0	0	0	0	0	0	0	0	1	0	1	0	0	0	0	1	1	0	1	1	0	0	0	1	0	1	0	0	1	1	0	0	0	0	0	0	0	0	0
CHEMBL3222106_1728523	-0.82	25	3	4	3	5	1	2.774	362.39695	0	0	0	0	0	0	0	0	0	1	0	1	0	0	0	0	1	0	0	1	1	0	1	0	1	1	1	0	0	1	1	0	0	0	0	0	1	0	0	0
CHEMBL3222102_1728519	-0.26	27	3	5	4	4	1	3.644	382.45446	0	0	0	0	0	1	0	0	0	1	1	1	0	1	0	0	1	0	0	1	1	0	0	1	0	1	1	0	1	0	1	0	0	0	0	0	0	0	0	0
CHEMBL551368_565205	-1.52	23	4	3	3	4	2	2.874	308.33454	1	1	0	1	1	1	0	1	1	0	1	0	0	0	1	1	1	1	1	1	0	0	0	0	0	0	0	0	0	1	0	0	0	0	0	0	0	0	0	0
CHEMBL460805_472361	-1.71	29	5	4	4	6	1	2.901	391.42644	1	1	1	1	1	1	0	1	1	0	1	1	1	0	1	1	1	1	1	0	0	0	0	0	0	0	0	1	1	1	0	0	0	0	0	0	0	0	1	0
CHEMBL508203_509160	1.11	31	4	5	3	4	2	3.499	410.42802	0	1	0	0	1	1	0	0	0	0	0	0	0	0	0	1	0	0	0	0	0	1	0	0	0	0	0	0	0	1	0	1	0	0	0	1	0	0	0	0
CHEMBL517429_472289	-1.41	26	5	4	4	7	1	2.616	350.33146	1	1	1	1	1	1	0	1	1	0	1	1	0	0	1	1	1	1	1	0	0	0	0	0	0	0	0	1	1	1	0	0	0	0	0	0	0	0	1	0
CHEMBL518178_472359	-1.8	25	4	4	4	6	2	1.763	335.32012	1	1	1	1	1	1	0	1	1	0	1	1	0	0	1	1	1	1	1	0	0	0	0	0	0	0	0	1	1	1	0	0	0	0	0	0	0	0	1	0
CHEMBL207824_346460	2.28	26	3	5	4	3	1	5.263	340.421	0	0	0	0	0	1	0	0	0	0	1	0	0	1	0	0	0	0	0	0	0	1	1	0	0	0	0	0	1	0	0	0	1	0	0	0	0	0	0	0
CHEMBL118923_197514	-0.567142857142851	28	3	5	5	6	2	1.258	375.34422	1	0	1	1	0	0	1	1	1	1	1	1	0	0	1	1	0	1	1	0	1	0	0	1	0	0	0	1	0	1	1	0	0	1	1	0	0	0	1	1
CHEMBL324735_197388	-0.19	28	3	5	5	5	2	2.409	374.35616	1	0	1	1	0	1	1	1	1	1	1	1	0	0	1	1	0	1	1	0	1	1	0	1	0	0	0	1	0	1	1	0	0	1	1	0	0	0	1	1
CHEMBL82197_127633	0.17	26	5	4	3	4	3	2.356	350.41758	0	0	0	0	1	1	1	0	0	1	0	0	0	0	0	1	0	0	0	0	1	1	1	0	1	0	1	0	0	1	0	0	1	0	0	0	0	0	0	0
CHEMBL123705_201826	0.890000000000001	26	5	4	4	4	1	3.809	360.33641	0	1	1	0	1	0	0	0	0	1	0	1	1	1	0	0	0	0	0	0	0	0	1	0	0	1	0	0	1	0	1	0	1	0	1	0	0	0	0	1
CHEMBL333860_201618	0.19	26	7	4	4	5	1	3.723	350.41758	0	0	1	0	0	0	0	0	0	1	0	1	1	1	0	0	0	0	0	0	0	0	1	0	1	0	0	0	1	1	1	1	1	0	1	0	0	1	0	1
CHEMBL460596_472360	-1.83	28	5	4	4	6	2	2.695	377.39986	1	1	1	1	1	1	0	1	1	0	1	1	1	0	1	1	1	1	1	0	0	0	0	0	0	0	0	1	1	1	0	0	0	0	0	0	0	0	1	0
CHEMBL3087709_1605189	0.29	30	4	5	5	4	1	4.134	395.41338	0	1	0	1	1	1	1	1	1	1	1	1	0	0	1	1	0	1	1	0	0	1	1	1	0	0	1	0	1	1	0	0	1	1	0	0	0	0	0	0
CHEMBL408266_430196	-0.55	26	4	4	3	4	1	2.201	350.37452	0	1	1	0	1	1	0	0	0	0	0	0	1	0	0	1	0	1	0	0	0	1	1	0	1	0	0	1	0	1	0	0	0	0	0	1	0	0	0	0
CHEMBL574483_569707	-1.14	29	4	5	5	5	1	2.741	391.35856	1	1	1	1	1	0	1	1	1	1	1	1	0	0	1	1	0	1	1	0	1	0	0	1	0	1	0	1	0	1	1	0	0	1	1	0	1	0	1	1
CHEMBL578005_570230	-1.14	33	7	5	5	5	1	4.321	447.46488	1	1	1	1	1	0	1	1	1	1	1	1	1	1	1	1	0	1	1	0	1	0	0	1	0	1	0	1	0	1	1	0	0	1	1	0	1	0	1	1
CHEMBL577162_569719	-1.39	30	5	5	5	6	1	3	423.81256	1	0	1	1	0	0	1	1	1	1	1	1	0	0	1	1	0	1	1	0	1	0	0	1	1	1	0	1	0	1	1	1	0	1	1	0	1	1	1	1
CHEMBL574489_569716	-1.23	30	7	5	5	5	1	3.817	421.47556	1	0	1	1	0	0	1	1	1	1	1	1	1	1	1	1	0	1	1	1	1	0	0	1	0	0	0	1	0	1	1	0	0	1	1	0	0	0	1	1
CHEMBL575604_569714	-1	32	5	5	5	5	1	3.477	441.36607	1	1	1	1	1	0	1	1	1	1	1	1	0	0	1	1	0	1	1	0	1	0	0	1	0	1	0	1	0	1	1	0	0	1	1	0	0	0	1	1
CHEMBL575386_569713	-1.16	35	7	6	6	5	1	4.772	465.50652	1	1	1	1	1	1	1	1	1	1	1	1	1	1	1	1	0	1	1	0	1	0	0	1	0	0	0	1	0	1	1	0	0	1	1	0	0	0	1	1
CHEMBL577135_569711	-1.3	34	6	6	6	5	1	4.316	451.47994	1	1	1	1	1	1	1	1	1	1	1	1	1	1	1	1	0	1	1	0	1	0	0	1	0	0	0	1	0	1	1	0	0	1	1	0	0	0	1	1
CHEMBL576018_569705	-1	34	6	6	6	5	1	4.316	451.47994	1	1	1	1	1	1	1	1	1	1	1	1	1	1	1	1	0	1	1	0	1	0	0	1	0	0	0	1	0	1	1	0	0	1	1	0	0	0	1	1
CHEMBL137950_230877	-0.37333333333333	36	6	6	6	5	2	4.978	498.92376	1	1	1	1	1	1	1	1	1	1	1	1	0	0	1	1	0	1	1	0	1	1	0	1	0	1	0	1	0	1	1	0	0	1	1	0	1	0	1	1
CHEMBL141154_230749	-0.145	30	4	5	5	5	2	3.422	422.8278	1	0	1	1	0	1	1	1	1	1	1	1	1	0	1	1	0	1	1	0	1	0	0	1	0	1	0	1	0	1	1	0	0	1	1	0	1	0	1	1
CHEMBL256344_427142	-0.890000000000001	26	4	4	4	4	1	3.742	359.30529	1	1	1	1	1	0	0	1	1	0	1	1	0	0	1	0	1	1	1	0	1	0	0	0	0	1	0	1	0	0	0	0	0	0	0	0	0	0	1	0
CHEMBL16867_18414	-0.49	26	4	5	5	5	1	2.874	345.358	1	1	1	1	1	1	0	1	1	1	1	1	0	0	1	0	1	1	1	0	1	1	0	1	0	0	0	1	0	0	1	0	0	1	1	0	0	0	1	1
CHEMBL571672_565218	-1.12	22	4	3	3	5	2	1.237	295.29602	1	1	0	1	1	0	0	1	1	0	1	0	0	0	1	1	1	1	1	1	0	0	0	0	0	0	0	0	0	1	0	0	0	0	0	0	0	0	0	0
CHEMBL252171_418975	-2.935	29	5	4	3	6	1	1.883	395.4582	0	0	1	1	0	0	1	1	1	1	1	0	0	0	1	1	0	1	1	1	0	0	0	1	0	0	1	0	0	1	0	0	0	1	0	0	0	0	0	0
LUF5968	1.0637416497554	22	2	4	4	3	1	3.997	306.74904	0	0	0	0	0	1	0	0	0	1	1	0	0	0	0	0	0	0	0	0	0	1	1	0	0	1	0	0	1	0	0	0	1	0	0	0	1	0	0	0
CHEMBL329791_149831	1.e-001	30	4	5	5	6	2	2.392	404.38214	1	0	1	1	0	0	1	1	1	1	1	1	0	0	1	1	0	1	1	0	1	0	0	1	0	0	0	1	0	1	1	1	0	1	1	0	0	1	1	1
CHEMBL344706_230878	-0.596666666666669	21	3	4	4	5	1	1.842	283.28862	1	0	1	1	0	0	0	1	1	1	1	1	1	1	1	0	1	1	1	0	1	0	0	1	0	0	0	1	0	0	1	0	0	1	1	0	0	0	1	1
LUF5704	1.1152775913959	22	3	3	3	3	1	3.277	289.3312	0	0	0	0	0	1	1	0	0	1	1	0	1	0	0	1	0	0	0	0	0	1	1	0	0	0	1	0	0	1	0	0	1	0	0	0	0	0	0	0
CHEMBL137879_231245	-0.413333333333329	20	2	4	4	5	1	1.318	269.26204	1	0	1	1	0	0	0	1	1	1	1	1	1	0	1	0	1	1	1	0	1	0	0	1	0	0	0	1	0	0	1	0	0	1	1	0	0	0	1	1
CHEMBL422820_231184	-0.216666666666669	37	7	6	6	6	2	4.297	494.50468	1	1	1	1	1	1	1	1	1	1	1	1	0	0	1	1	0	1	1	0	1	1	0	1	0	0	0	1	0	1	1	1	0	1	1	0	0	1	1	1
CHEMBL259524_430055	-2.e-002	28	5	5	3	4	1	2.672	376.4118	0	1	1	0	1	1	0	0	0	0	0	0	0	1	0	1	0	1	0	0	0	1	1	0	1	0	0	1	0	1	0	0	0	0	0	1	0	0	0	0
CHEMBL557696_567029	-1.03	23	4	3	3	4	2	2.874	308.33454	1	1	0	1	1	0	0	1	1	0	1	0	0	0	1	1	1	1	1	1	0	0	0	0	0	0	0	0	0	1	0	0	0	0	0	0	0	0	0	0
CHEMBL278605_29170	1.e-002	31	6	5	5	8	2	2.529	439.44778	1	1	1	1	1	0	0	1	1	1	1	1	0	1	1	1	1	1	1	0	1	0	0	1	0	0	0	1	0	1	1	0	0	1	1	0	0	0	1	1
CHEMBL2180907_1441727	-0.78	24	2	5	4	5	0	2.795	323.35248	0	0	1	1	0	0	0	1	1	1	1	1	0	1	1	0	0	1	1	0	1	0	0	1	1	0	0	1	0	1	1	0	0	1	1	1	0	0	0	1
CHEMBL353299_276096	-0.19	32	5	5	5	5	2	4.61	471.29944	1	0	1	1	0	0	1	1	1	1	1	1	1	1	1	1	0	1	1	0	1	0	0	1	0	1	0	1	0	1	1	0	0	1	1	0	1	0	1	1
CHEMBL265696_427807	-1.55	17	2	3	3	3	0	3.925	261.36584	0	0	0	1	0	0	0	1	1	0	1	0	0	0	1	0	0	1	1	0	0	0	0	0	0	0	0	0	1	1	0	0	0	0	0	1	0	0	0	0
CHEMBL352192_275945	-4.e-002	34	6	6	5	7	2	3.505	460.4454	1	0	1	1	0	0	1	1	1	1	1	1	1	1	1	1	0	1	1	0	1	0	0	1	0	0	0	1	0	1	1	1	0	1	1	0	0	1	1	1
CHEMBL3797666_2083693	-0.73	24	3	4	4	4	1	3.208	323.32436	0	1	1	0	1	1	0	1	0	1	1	0	0	0	0	0	1	1	0	1	0	0	0	1	0	1	1	1	1	0	0	0	0	0	0	0	1	0	0	0
CHEMBL575197_568991	-0.33	34	7	6	6	5	1	4.393	469.51836	1	1	1	1	1	1	1	1	1	1	1	1	0	0	1	1	0	1	1	1	1	1	0	1	0	0	0	1	0	1	1	0	0	1	1	0	0	0	1	1
CHEMBL260773_427540	-1.49	15	1	3	3	3	0	3.006	253.73116	0	0	0	1	0	0	0	0	0	1	1	0	0	0	0	0	0	1	0	0	0	0	0	0	0	1	0	0	1	0	0	0	0	0	0	0	1	0	0	0
CHEMBL358735_239617	-0.430000000000001	34	7	5	5	6	2	3.973	460.48846	1	0	1	1	0	0	1	1	1	1	1	1	1	1	1	1	0	1	1	0	1	0	0	1	0	0	0	1	0	1	1	1	0	1	1	0	0	1	1	1
CHEMBL259952_427543	-1.82	19	2	3	3	4	0	3.735	270.35276	0	1	0	1	1	0	0	1	0	0	1	0	0	0	1	0	0	1	0	0	0	0	0	0	0	0	0	0	1	1	0	0	0	0	0	1	0	0	0	0
CHEMBL259953_427545	-1.79	18	2	3	3	4	0	3.249	256.32618	0	0	0	1	0	1	0	1	1	0	1	0	0	0	1	0	0	1	0	0	0	0	0	0	0	0	0	0	1	1	0	0	0	0	0	1	0	0	0	0
CHEMBL165083_275548	-0.140000000000001	32	4	6	5	7	2	2.525	432.39224	1	0	1	1	0	0	1	1	1	1	1	1	1	0	1	1	0	1	1	0	1	0	0	1	0	0	0	1	0	1	1	1	0	1	1	0	0	1	1	1
CHEMBL414620_239174	-0.59	22	2	4	4	5	1	1.9	297.3152	1	0	1	1	0	0	0	1	1	1	1	1	1	0	1	0	1	1	1	0	1	0	0	1	0	0	0	1	0	0	1	0	0	1	1	0	0	0	1	1
CHEMBL145734_239157	0.12	41	7	7	7	6	2	5.205	544.56336	1	1	1	1	1	1	1	1	1	1	1	1	0	0	1	1	0	1	1	0	1	0	0	1	0	0	0	1	0	1	1	1	0	1	1	0	0	1	1	1
CHEMBL405868_433165	1.3	22	4	4	4	5	2	2.064	295.29602	0	0	1	1	0	1	1	1	1	1	1	1	0	0	1	0	0	1	1	0	0	0	0	1	0	0	1	0	1	0	1	0	0	1	1	0	0	0	0	1
CHEMBL410264_433410	1.17	25	4	5	5	4	1	3.368	331.32812	0	0	1	1	0	1	1	1	1	1	1	1	0	0	1	0	0	1	1	1	0	0	0	1	0	0	1	0	1	0	1	0	0	1	1	0	0	0	0	1
CHEMBL142562_238160	1.e-002	28	3	5	5	5	3	2.867	394.77464	1	0	1	1	0	1	1	1	1	1	1	1	0	0	1	1	0	1	1	0	1	0	0	1	0	1	0	0	0	1	1	0	0	1	1	0	1	0	1	1
CHEMBL276738_18353	-0.850000000000001	18	1	4	4	5	2	0.763	241.20888	1	0	1	1	0	0	0	1	1	1	1	1	0	0	1	0	1	1	1	0	1	0	0	1	0	0	0	0	0	0	1	0	0	1	1	0	0	0	1	1
CHEMBL405567_427658	-1.56	17	2	3	3	3	0	3.366	245.30024	0	0	0	1	0	0	0	1	1	0	1	0	0	0	1	0	0	1	1	0	0	0	0	0	0	0	0	0	1	1	0	0	0	0	0	1	0	0	0	0
CHEMBL16894_18402	-0.950000000000001	22	4	4	4	5	1	2.298	297.3152	1	0	1	1	0	0	0	1	1	1	1	1	1	1	1	0	1	1	1	0	1	0	0	1	0	0	0	1	0	0	1	0	0	1	1	0	0	0	1	1
CHEMBL2180917_1441737	-0.77	23	5	4	4	6	1	1.393	313.3146	1	0	1	1	0	0	1	1	1	1	1	1	0	0	1	0	0	1	1	0	1	0	0	1	1	0	0	1	0	1	1	0	0	1	1	0	0	0	1	1
CHEMBL1487093_910977	0.77	20	2	3	3	5	2	2.718	264.28198	1	0	0	0	0	1	0	0	0	1	0	0	0	0	0	0	1	0	0	0	0	1	1	0	0	0	0	0	0	0	0	0	1	0	0	0	0	0	0	0
CHEMBL2181149_1441971	7.e-002	22	3	4	4	5	1	2.251	297.3152	1	0	1	1	0	0	1	1	1	1	1	1	1	0	1	0	0	1	1	0	1	0	0	1	0	0	0	1	0	0	1	0	0	1	1	0	0	0	1	1
CHEMBL2180921_1441741	-0.26	23	4	4	4	5	0	2.575	311.34178	0	0	1	1	0	0	0	1	1	1	1	1	1	0	1	0	0	1	1	0	1	0	0	1	1	0	0	1	0	1	1	0	0	1	1	1	0	0	0	1
CHEMBL2180922_1441742	0.350000000000001	29	10	4	4	5	0	5.448	395.50126	0	0	1	1	0	0	0	1	1	1	1	1	1	1	1	0	0	1	1	0	1	0	0	1	1	0	0	1	0	1	1	0	0	1	1	1	0	0	0	1
CHEMBL534936_549360	-0.17	28	3	5	5	6	2	1.797	375.34422	1	0	1	1	0	1	1	1	1	1	1	1	0	0	1	1	0	1	1	0	1	0	0	1	0	0	1	1	0	1	1	0	0	1	1	0	0	0	1	1
CHEMBL534489_549353	-0.23	28	3	5	5	6	2	1.258	375.34422	1	0	1	1	0	0	1	1	1	1	1	1	0	0	1	1	0	1	1	0	1	0	0	1	0	0	0	1	0	1	1	0	0	1	1	0	0	0	1	1
CHEMBL260763_430130	-0.23	28	6	4	3	4	1	3.181	378.42768	0	1	1	0	1	1	0	0	0	0	0	0	1	1	0	1	0	1	0	0	0	1	1	0	1	0	0	1	0	1	0	0	0	0	0	1	0	0	0	0
CHEMBL2180923_1441743	0.430000000000001	26	3	5	4	5	0	3.736	351.40564	0	0	1	1	0	0	0	1	1	1	1	1	0	1	1	0	0	1	1	0	1	0	0	1	0	0	0	1	0	1	1	0	0	1	1	1	0	0	0	1
CHEMBL354161_276224	-0.21	31	4	5	5	7	2	2.303	419.35372	1	0	1	1	0	0	1	1	1	1	1	1	0	0	1	1	0	1	1	0	1	0	0	1	0	0	0	1	0	1	1	0	0	1	1	0	0	0	1	1
CHEMBL2180924_1441744	0.28	27	4	5	5	5	0	3.461	359.38458	0	1	1	1	1	1	0	1	1	1	1	1	0	0	1	0	0	1	1	0	1	1	0	1	0	0	0	1	0	1	1	0	0	1	1	1	0	0	0	1
CHEMBL350042_274548	-0.4	31	5	5	5	5	2	3.945	436.85438	1	0	1	1	0	1	1	1	1	1	1	1	1	1	1	1	0	1	1	0	1	0	0	1	0	1	0	1	0	1	1	0	0	1	1	0	1	0	1	1
CHEMBL2180925_1441745	0.21	33	6	6	6	5	0	5.045	435.48054	0	1	1	1	1	1	0	1	1	1	1	1	0	0	1	0	0	1	1	0	1	1	0	1	0	0	0	1	0	1	1	0	0	1	1	1	0	0	0	1
CHEMBL349716_275115	-0.45	32	6	5	5	5	2	4.402	450.88096	1	0	1	1	0	1	1	1	1	1	1	1	1	1	1	1	0	1	1	0	1	0	0	1	0	1	0	1	0	1	1	0	0	1	1	0	1	0	1	1
CHEMBL355415_275849	-3.e-002	33	6	5	5	7	2	3.175	447.40688	1	0	1	1	0	0	1	1	1	1	1	1	1	1	1	1	0	1	1	0	1	0	0	1	0	0	0	1	0	1	1	0	0	1	1	0	0	0	1	1
CHEMBL341376_224852	-0.22	28	4	5	5	5	1	2.535	373.3681	1	1	1	1	1	1	1	1	1	1	1	1	0	0	1	1	0	1	1	0	1	1	0	1	0	0	0	1	0	1	1	0	0	1	1	0	0	0	1	1
CHEMBL167915_275848	-7.e-002	34	7	5	5	7	2	3.632	461.43346	1	0	1	1	0	0	1	1	1	1	1	1	1	1	1	1	0	1	1	0	1	0	0	1	0	0	0	1	0	1	1	0	0	1	1	0	0	0	1	1
CHEMBL165073_275347	-0.33	29	5	5	5	5	1	2.884	387.39468	1	1	1	1	1	1	1	1	1	1	1	1	1	0	1	1	0	1	1	0	1	1	0	1	0	0	0	1	0	1	1	0	0	1	1	0	0	0	1	1
CHEMBL258686_430164	-0.66	27	5	4	3	4	1	2.725	364.4011	0	1	1	0	1	1	0	0	0	0	0	0	1	1	0	1	0	1	0	0	0	1	1	0	1	0	0	1	0	1	0	0	0	0	0	1	0	0	0	0
CHEMBL2180926_1441746	-0.37	24	5	4	4	6	1	1.687	327.34118	0	0	1	1	0	0	0	1	1	1	1	1	1	0	1	0	0	1	1	0	1	0	0	1	1	0	0	1	0	1	1	0	0	1	1	1	0	0	0	1
CHEMBL409915_427579	-1.45	24	3	4	4	5	2	2.191	340.35978	1	0	0	1	0	0	0	1	1	0	1	1	0	0	1	1	1	1	1	1	0	0	0	0	0	0	0	0	1	1	0	0	0	0	0	0	0	0	1	0
CHEMBL2181146_1441968	-1.e-001	21	3	4	4	5	0	2.048	284.27338	0	0	1	1	0	0	0	1	1	1	1	1	1	0	1	0	0	1	1	0	1	0	0	1	1	0	0	1	0	1	1	0	0	1	1	0	0	1	0	1
CHEMBL378959_346693	0.5	27	3	5	5	3	1	5.254	348.39994	0	0	0	0	0	1	0	0	0	1	1	1	0	0	0	0	0	0	0	0	0	1	1	0	0	0	0	0	0	0	1	0	1	0	0	0	0	0	0	0
CHEMBL409879_427640	-1.38	24	2	4	4	5	2	2.444	320.30548	1	0	0	1	0	1	1	1	1	0	1	1	0	0	1	1	1	1	1	0	0	1	0	0	0	0	0	0	1	1	0	0	0	0	0	0	0	0	1	0
CHEMBL2180939_1441759	-1.47	32	5	6	6	5	1	4.626	421.45396	1	1	1	1	1	1	1	1	1	1	1	1	0	0	1	0	0	1	1	0	1	1	1	1	0	0	0	1	0	0	1	0	1	1	1	0	0	0	1	1
CHEMBL410445_427740	-1.19	25	4	4	4	6	1	2.566	336.30488	1	1	0	1	1	0	0	1	1	0	1	1	0	0	1	0	1	1	1	0	0	0	0	0	0	0	0	0	1	1	0	0	0	0	0	0	0	0	1	0
CHEMBL145623_239583	-0.83	23	3	4	4	5	1	2.435	309.3259	1	0	1	1	0	0	0	1	1	1	1	1	1	0	1	0	1	1	1	0	1	0	0	1	0	0	0	1	0	0	1	0	0	1	1	0	0	0	1	1
CHEMBL315150_137534	-0.41	23	4	4	4	5	1	2.55	311.34178	1	0	1	1	0	0	0	1	1	1	1	1	1	1	1	0	1	1	1	0	1	0	0	1	0	0	0	1	0	0	1	0	0	1	1	0	0	0	1	1
CHEMBL404447_427044	-1.27	15	1	3	3	4	2	0.882	201.18478	1	0	0	1	0	0	0	1	1	0	1	0	0	0	1	0	1	1	1	0	0	0	0	0	0	0	0	0	1	0	0	0	0	0	0	0	0	0	0	0
CHEMBL2181144_1441966	0.66	19	1	4	4	4	0	2.05	274.66588	0	0	1	1	0	0	0	1	1	1	1	1	0	0	1	0	0	1	1	0	1	0	0	1	0	1	0	1	0	0	1	0	0	1	1	0	1	0	0	1
CHEMBL541455_224752	-0.385	35	7	6	6	5	1	4.44	463.49064	1	1	1	1	1	1	1	1	1	1	1	1	0	0	1	1	0	1	1	0	1	1	0	1	0	0	0	1	0	1	1	0	0	1	1	0	0	0	1	1
CHEMBL270761_441304	-1.8	29	5	4	3	7	1	1.658	412.51186	0	0	1	0	0	0	1	0	0	1	1	0	0	0	0	1	0	1	0	1	0	0	0	1	0	0	1	0	0	1	0	0	0	0	0	0	0	0	0	0
CHEMBL335950_224478	-0.28666666666667	40	8	7	7	5	1	5.804	527.5759	1	1	1	1	1	1	1	1	1	1	1	1	0	1	1	1	0	1	1	0	1	1	0	1	0	0	0	1	0	1	1	0	0	1	1	0	0	0	1	1
CHEMBL270136_441389	-1.21	28	5	4	3	6	1	2.472	394.49328	0	0	0	1	0	1	1	1	1	1	1	0	0	0	1	1	0	1	1	0	0	0	0	1	0	0	1	0	0	1	0	0	0	1	0	0	0	0	0	0
CHEMBL272669_441395	-1.15	28	5	4	3	6	1	1.644	398.48198	0	0	0	0	0	0	1	1	0	1	1	0	0	0	0	1	0	1	0	1	0	0	0	1	0	0	1	0	0	1	0	0	0	0	0	0	0	0	0	0
CHEMBL2071046_1361202	0.899999999999999	39	5	6	5	6	3	1.987	532.5296	1	1	1	1	1	0	1	1	1	1	1	1	0	1	1	1	0	1	1	0	1	0	0	1	1	1	0	1	0	1	1	0	0	1	1	0	1	0	1	1
CHEMBL272825_441469	-1.44	29	5	4	3	6	1	1.746	395.4582	0	0	1	0	0	0	1	1	0	1	1	0	0	0	0	1	0	1	0	1	0	0	0	1	0	0	1	0	0	1	0	0	0	0	0	0	0	0	0	0
CHEMBL255911_424879	-1.69	30	6	4	4	7	1	2.796	414.43986	0	1	0	1	1	1	1	1	1	1	1	0	0	0	1	1	0	1	0	0	0	0	0	1	1	0	1	0	0	1	0	1	0	0	0	0	0	1	0	0
CHEMBL255699_424875	-1.69	29	6	4	4	6	1	3.122	407.42086	0	0	0	1	0	1	1	1	1	1	1	0	0	0	1	1	0	1	0	0	0	0	0	1	1	1	1	0	0	1	0	1	0	0	0	0	1	1	0	0
CHEMBL261167_432963	0.470000000000001	26	4	5	5	4	1	4.186	341.366	0	1	1	1	1	1	1	1	1	1	1	1	0	0	1	0	0	1	1	0	0	1	0	1	0	0	1	0	1	0	1	0	0	1	1	0	0	0	0	1
CHEMBL2180908_1441728	-0.29	25	2	5	4	6	0	1.835	338.36712	0	0	1	1	0	0	0	1	1	1	1	1	0	0	1	0	0	1	1	0	1	0	0	1	1	0	0	1	0	1	1	0	0	1	1	1	0	0	0	1
CHEMBL406298_427425	-1.53	15	1	3	3	3	1	2.458	217.24708	1	0	0	1	0	0	0	1	1	0	1	0	0	0	1	0	1	1	1	0	0	0	0	0	0	0	0	0	1	0	0	0	0	0	0	0	0	0	0	0
CHEMBL2180909_1441729	-0.16	24	2	5	4	6	0	1.565	325.3253	0	0	1	1	0	0	0	1	1	1	1	1	0	0	1	0	0	1	1	0	1	0	0	1	1	0	0	1	0	1	1	0	0	1	1	1	0	0	0	1
CHEMBL254725_422410	0.58	29	7	4	3	4	1	3.597	392.45426	0	1	1	0	1	1	0	0	0	0	0	0	1	1	0	1	0	1	0	0	0	1	1	0	1	0	0	1	0	1	0	0	0	0	0	1	0	0	0	0
CHEMBL88147_142294	-0.96	29	4	5	5	4	1	4.354	403.82116	1	1	1	1	1	1	1	1	1	1	1	1	0	0	1	1	0	1	1	0	1	1	0	1	0	1	0	0	1	1	1	0	0	1	1	0	1	0	0	1
CHEMBL2181147_1441969	-0.72	20	2	4	4	5	1	1.524	269.26204	1	0	1	1	0	0	1	1	1	1	1	1	0	0	1	0	0	1	1	0	1	0	0	1	0	0	0	1	0	0	1	0	0	1	1	0	0	0	1	1
CHEMBL258836_427422	-1.43	25	3	4	4	4	1	2.633	333.344	0	1	0	1	1	1	0	1	1	0	1	1	0	0	1	1	0	1	1	0	0	1	0	0	0	0	0	0	1	1	0	0	0	0	0	0	0	0	0	0
CHEMBL409152_427423	-1.51	27	4	4	4	5	1	3.36	362.38522	0	1	0	1	1	1	0	1	1	0	1	1	0	0	1	1	0	1	1	0	0	1	0	0	0	0	0	0	1	1	0	0	0	0	0	1	0	0	0	0
CHEMBL411473_427464	-1.63	26	4	4	4	5	1	3.74	365.409	0	1	0	1	1	1	0	1	1	0	1	1	0	0	1	1	0	1	1	0	0	1	0	0	0	0	0	0	1	1	0	0	0	0	0	0	0	1	0	0
CHEMBL132806_224751	-0.54	32	7	5	5	5	1	4.116	429.47442	1	1	1	1	1	1	1	1	1	1	1	1	1	1	1	1	0	1	1	0	1	1	0	1	0	0	0	1	0	1	1	0	0	1	1	0	0	0	1	1
CHEMBL410033_427467	-1.83	26	4	4	4	5	1	3.181	349.3434	0	1	0	1	1	1	0	1	1	0	1	1	0	0	1	1	0	1	1	0	0	1	0	0	0	0	0	0	1	1	0	0	0	0	0	0	0	1	0	0
CHEMBL258960_427466	-1.17	25	3	4	4	6	2	1.803	351.38572	1	1	0	0	1	1	0	0	0	0	1	1	0	0	0	1	1	1	0	0	0	1	0	0	0	0	0	0	1	1	0	0	0	0	0	0	0	0	1	0
CHEMBL336217_224930	-0.53	36	7	6	6	5	1	5.024	479.5331	1	1	1	1	1	1	1	1	1	1	1	1	1	1	1	1	0	1	1	0	1	0	0	1	0	0	0	1	0	1	1	0	0	1	1	0	0	0	1	1
CHEMBL168018_276123	-0.46	30	5	5	5	5	2	3.281	402.40932	1	0	1	1	0	1	1	1	1	1	1	1	1	1	1	1	0	1	1	0	1	1	0	1	0	0	0	1	0	1	1	0	0	1	1	0	0	0	1	1
CHEMBL411034_427522	-1.41	26	3	4	4	5	2	3.116	368.77712	1	1	0	1	1	1	0	1	1	0	1	1	0	0	1	1	1	1	1	0	0	0	0	0	0	1	0	0	1	1	0	0	0	0	0	0	1	0	1	0
CHEMBL264432_427521	-1.88	26	3	4	4	5	2	2.938	348.35864	1	1	0	1	1	0	0	1	1	0	1	1	0	0	1	1	1	1	1	0	0	0	0	0	0	0	0	0	1	1	0	0	0	0	0	0	0	0	1	0
CHEMBL259049_427524	-1.41	26	3	4	4	5	2	2.938	348.35864	1	1	0	1	1	1	0	1	1	0	1	1	0	0	1	1	1	1	1	0	0	0	0	0	0	0	0	0	1	1	0	0	0	0	0	0	0	0	1	0
CHEMBL2180910_1441730	-0.44	23	4	4	4	6	2	1.362	313.3146	1	0	1	1	0	0	1	1	1	1	1	1	1	0	1	0	0	1	1	0	1	0	0	1	0	0	0	1	0	0	1	0	0	1	1	0	0	0	1	1
CHEMBL352707_275977	-0.159999999999999	33	6	5	5	5	2	5.066	485.32602	1	0	1	1	0	0	1	1	1	1	1	1	1	1	1	1	0	1	1	0	1	0	0	1	0	1	0	1	0	1	1	0	0	1	1	0	1	0	1	1
CHEMBL429144_427577	-1.84	26	3	4	4	5	2	2.657	352.32252	1	1	0	1	1	0	0	1	1	0	1	1	0	0	1	1	1	1	1	0	0	0	0	0	0	1	0	0	1	1	0	0	0	0	0	0	1	0	1	0
CHEMBL259832_427580	-1.965	24	3	4	4	5	2	1.633	324.29418	1	0	0	1	0	0	0	1	1	0	1	1	0	0	1	1	1	1	1	1	0	0	0	0	0	0	0	0	1	1	0	0	0	0	0	0	0	0	1	0
CHEMBL2181163_1441985	-0.23	27	3	5	4	5	1	4.295	365.43222	1	0	1	1	0	0	1	1	1	1	1	1	0	1	1	0	0	1	1	0	1	0	0	1	0	0	0	1	0	0	1	0	0	1	1	0	0	0	1	1
CHEMBL411319_432999	0.4	28	4	5	5	4	1	3.614	369.3761	0	1	1	1	1	1	1	1	1	1	1	1	0	0	1	1	0	1	1	0	0	1	0	1	0	0	1	0	1	1	1	0	0	1	1	0	0	0	0	1
CHEMBL2181162_1441984	0.180000000000001	26	3	5	4	5	1	3.839	351.40564	1	0	1	1	0	0	1	1	1	1	1	1	0	1	1	0	0	1	1	0	1	0	0	1	0	0	0	1	0	0	1	0	0	1	1	0	0	0	1	1
CHEMBL272679_439974	-2.28	30	5	4	3	5	1	2.937	408.49672	0	0	1	0	0	0	1	1	0	1	1	0	0	1	0	1	0	0	0	1	0	0	0	1	0	0	1	0	0	1	0	0	0	0	0	0	0	0	0	0
CHEMBL271606_440547	-2.4	31	6	4	3	6	1	2.119	423.51136	0	0	1	0	0	0	1	1	0	1	1	0	0	1	0	1	0	0	0	1	0	0	0	1	0	0	1	0	0	1	0	0	0	0	0	0	0	0	0	0
CHEMBL406807_433066	8.e-002	20	2	4	4	4	0	2.778	266.2548	0	0	1	1	0	1	0	1	1	1	1	1	0	0	1	0	0	1	1	0	0	0	0	1	0	0	0	0	1	1	1	0	0	1	1	0	0	1	0	1
CHEMBL2181155_1441977	0.43	27	8	4	4	5	1	4.599	367.4481	1	0	1	1	0	0	1	1	1	1	1	1	1	1	1	0	0	1	1	0	1	0	0	1	0	0	0	1	0	0	1	0	0	1	1	0	0	0	1	1
CHEMBL2181154_1441976	0.260000000000001	26	7	4	4	5	1	4.143	353.42152	1	0	1	1	0	0	1	1	1	1	1	1	1	1	1	0	0	1	1	0	1	0	0	1	0	0	0	1	0	0	1	0	0	1	1	0	0	0	1	1
CHEMBL2181153_1441975	-0.46	24	6	4	4	5	1	3.309	325.36836	1	0	1	1	0	0	1	1	1	1	1	1	1	1	1	0	0	1	1	0	1	0	0	1	0	0	0	1	0	0	1	0	0	1	1	0	0	0	1	1
CHEMBL2181148_1441970	-0.46	21	3	4	4	5	1	1.873	283.28862	1	0	1	1	0	0	1	1	1	1	1	1	1	0	1	0	0	1	1	0	1	0	0	1	0	0	0	1	0	0	1	0	0	1	1	0	0	0	1	1
CHEMBL1834698_1178745	1.95	36	6	6	6	5	1	5.674	493.947	1	1	1	0	1	1	1	0	0	1	0	1	0	0	0	1	0	1	0	0	1	1	1	0	0	1	0	1	0	1	1	0	1	0	1	0	1	0	1	1
CHEMBL1834699_1178746	1.48	37	7	6	6	6	1	4.993	489.52792	1	1	1	0	1	1	1	0	0	1	0	1	0	0	0	1	0	1	0	0	1	1	1	0	0	0	0	1	0	1	1	1	1	0	1	0	0	1	1	1
CHEMBL341852_239376	0.97	39	6	6	6	5	2	7.223	735.61194	1	0	1	1	1	1	1	1	1	1	1	1	0	0	1	1	0	1	1	0	1	0	0	1	0	1	0	1	0	1	1	0	0	1	1	0	1	0	1	1
CHEMBL1834701_1178748	0.399999999999999	37	7	6	6	5	1	5.25	491.51898	1	1	1	0	1	1	1	0	0	1	0	1	0	0	0	1	0	1	0	0	1	1	1	0	0	1	0	1	0	1	1	0	1	0	1	0	1	0	1	1
CHEMBL2377239_1559084	-1.43	23	3	4	4	3	1	3.91	321.3962	0	1	0	0	1	1	0	1	0	1	1	1	0	0	0	0	1	0	0	1	1	1	0	1	0	0	1	0	0	0	1	0	0	0	0	0	0	0	0	0
CHEMBL2322917_1517070	0.64	22	2	4	4	4	1	3.455	287.31862	0	0	1	0	0	1	0	0	0	1	0	0	0	0	0	0	1	1	0	0	0	1	1	0	0	0	1	0	1	0	0	0	1	0	0	0	0	0	0	0
CHEMBL2377224_1559069	-1.02	24	3	4	4	4	1	3.934	332.37908	0	1	0	0	1	1	0	1	0	1	1	1	0	0	0	0	1	0	0	1	1	1	0	1	0	0	1	0	0	0	1	0	0	0	0	0	0	0	0	0
CHEMBL2377223_1559068	-0.51	25	4	5	4	3	1	4.667	347.43348	0	1	0	0	1	1	0	1	0	1	1	1	0	1	0	0	1	0	0	1	1	1	0	1	0	0	1	0	0	0	1	0	0	0	0	0	0	0	0	0
CHEMBL2377101_1558945	-0.82	23	3	4	4	4	1	3.218	318.39556	0	1	0	1	1	1	0	0	1	1	0	1	0	0	0	0	1	1	0	1	1	1	1	0	0	0	1	0	0	0	1	0	1	0	0	0	0	0	0	0
CHEMBL2377108_1558952	-1.13	24	4	4	4	3	1	4.366	335.42278	0	1	0	0	1	1	0	1	0	1	1	1	0	0	0	0	1	0	0	1	1	1	0	1	0	0	1	0	0	0	1	0	0	0	0	0	0	0	0	0
CHEMBL3798766_2083688	-1.26	24	4	4	4	5	1	2.841	321.3333	0	1	1	1	1	1	0	1	1	1	1	0	0	0	1	0	1	1	1	0	0	0	0	1	0	0	1	1	1	1	0	1	0	1	0	0	0	1	0	0
CHEMBL3800218_2083680	0.41	22	2	4	4	5	2	3.167	309.34574	0	0	1	1	0	1	0	1	1	1	1	0	0	0	1	0	1	1	1	0	0	0	0	1	0	0	1	0	1	0	0	0	0	1	0	0	0	0	0	0
CHEMBL3798383_2083689	-1.15	23	3	4	4	5	2	2.615	307.30672	0	1	1	1	1	1	0	1	1	1	1	0	0	0	1	0	1	1	1	0	0	0	0	1	0	0	1	1	1	0	0	0	0	1	0	0	0	0	0	0
CHEMBL3797433_2083676	0.38	22	2	4	4	4	1	2.996	291.30732	0	0	1	0	0	1	0	1	0	1	1	0	0	0	0	0	1	1	0	1	0	1	0	1	0	0	1	0	1	0	0	0	0	0	0	0	0	0	0	0
CHEMBL3798754_2083690	-1.17	23	3	4	4	4	1	3.003	305.3339	0	1	1	0	1	1	0	1	0	1	1	0	0	0	0	0	1	1	0	1	0	1	0	1	0	0	1	1	1	0	0	0	0	0	0	0	0	0	0	0
CHEMBL409420_440061	-2.23	31	6	4	3	6	1	2.377	423.51136	0	0	1	0	0	0	1	1	0	1	1	0	1	0	0	1	0	0	0	1	0	0	0	1	0	0	1	0	0	1	0	0	0	0	0	0	0	0	0	0
CHEMBL409419_440058	-2.32	31	5	4	3	6	1	2.09	423.51136	0	0	1	0	0	0	1	1	0	1	1	0	0	1	0	1	0	0	0	1	0	0	0	1	0	0	1	0	0	1	0	0	0	0	0	0	0	0	0	0
CHEMBL409459_440013	-2.12	33	7	4	3	6	1	2.76	451.56452	0	0	1	0	0	0	1	1	0	1	1	0	0	1	0	1	0	0	0	1	0	0	0	1	0	0	1	0	0	1	0	0	0	0	0	0	0	0	0	0
CHEMBL3799249_2083675	-0.62	22	2	4	4	5	2	2.608	293.28014	0	0	1	1	0	1	0	1	1	1	1	0	0	0	1	0	1	1	1	0	0	0	0	1	0	0	1	0	1	0	0	0	0	1	0	0	0	0	0	0
CHEMBL3800587_2083692	-1.36	25	4	4	4	5	1	2.986	335.35988	0	1	1	0	1	1	0	1	0	1	1	0	0	0	0	0	1	1	0	1	0	0	0	1	0	0	1	1	1	1	0	1	0	0	0	0	0	1	0	0
CHEMBL2180937_1441757	-0.7	30	5	5	5	5	1	4.05	413.35597	1	1	1	1	1	0	1	1	1	1	1	1	0	0	1	0	0	1	1	0	1	0	0	1	0	1	0	1	0	0	1	0	0	1	1	0	0	0	1	1
CHEMBL2180936_1441756	-0.97	27	4	5	5	5	1	3.313	363.34846	1	1	1	1	1	0	1	1	1	1	1	1	0	0	1	0	0	1	1	0	1	0	0	1	0	1	0	1	0	0	1	0	0	1	1	0	1	0	1	1
CHEMBL2180935_1441755	-0.63	27	4	5	5	5	1	3.772	379.80306	1	1	1	1	1	0	1	1	1	1	1	1	0	0	1	0	0	1	1	0	1	0	0	1	0	1	0	1	0	0	1	0	0	1	1	0	1	0	1	1
CHEMBL406921_439975	-2.02	30	5	4	3	6	1	1.821	410.46954	0	0	1	0	0	0	1	1	0	1	1	0	0	1	0	1	0	0	0	1	0	0	0	1	1	0	1	0	0	1	0	0	0	0	0	0	0	0	0	0
CHEMBL2180933_1441753	-0.66	27	4	5	5	5	1	3.594	359.38458	1	1	1	1	1	0	1	1	1	1	1	1	0	0	1	0	0	1	1	0	1	0	0	1	0	0	0	1	0	0	1	0	0	1	1	0	0	0	1	1
CHEMBL2180932_1441752	-1.39	27	4	5	5	5	1	3.485	359.38458	1	1	1	1	1	1	1	1	1	1	1	1	1	0	1	0	0	1	1	0	1	1	0	1	0	0	0	1	0	0	1	0	0	1	1	0	0	0	1	1
CHEMBL3799351_2083691	-0.69	25	4	4	4	5	1	2.986	335.35988	0	1	1	0	1	1	0	1	0	1	1	0	0	0	0	0	1	1	0	1	0	0	0	1	0	0	1	1	1	1	0	1	0	0	0	0	0	1	0	0
CHEMBL408895_442001	-7.e-002	17	0	3	1	4	1	-0.525	232.23858	0	0	0	1	1	0	1	0	0	0	0	0	0	0	0	1	0	1	0	0	0	0	0	0	0	0	0	0	0	1	0	0	0	0	0	0	0	0	0	0
CHEMBL2180931_1441751	-0.79	27	4	5	5	5	1	3.485	359.38458	1	1	1	1	1	1	1	1	1	1	1	1	1	0	1	0	0	1	1	0	1	1	0	1	0	0	0	1	0	0	1	0	0	1	1	0	0	0	1	1
CHEMBL2180930_1441750	-0.375	26	4	5	5	5	1	3.108	345.358	1	1	1	1	1	1	1	1	1	1	1	1	0	0	1	0	0	1	1	0	1	1	0	1	0	0	0	1	0	0	1	0	0	1	1	0	0	0	1	1
CHEMBL263372_433000	0.7	29	5	5	5	4	1	4.07	383.40268	0	1	1	1	1	1	1	1	1	1	1	1	0	1	1	1	0	1	1	0	0	1	0	1	0	0	1	0	1	1	1	0	0	1	1	0	0	0	0	1
CHEMBL2181158_1441980	-0.27	22	3	5	4	5	1	2.014	295.29932	1	0	1	1	0	0	1	1	1	1	1	1	0	1	1	0	0	1	1	0	1	0	0	1	0	0	0	1	0	0	1	0	0	1	1	0	0	0	1	1
CHEMBL164275_275471	-0.17	31	4	5	5	5	2	4.086	457.27286	1	0	1	1	0	0	1	1	1	1	1	1	1	0	1	1	0	1	1	0	1	0	0	1	0	1	0	1	0	1	1	0	0	1	1	0	1	0	1	1
CHEMBL204780_346423	2.26	24	3	4	4	3	1	4.723	314.38372	0	0	0	0	0	1	0	0	0	0	1	0	1	0	0	0	0	0	0	0	0	1	1	0	0	0	0	0	1	0	0	0	1	0	0	0	0	0	0	0
CHEMBL357663_238903	-0.16	33	5	5	5	6	2	3.323	446.46188	1	0	1	1	0	0	1	1	1	1	1	1	1	0	1	1	0	1	1	0	1	0	0	1	0	0	0	1	0	1	1	1	0	1	1	0	0	1	1	1
CHEMBL165224_274949	-0.18	31	3	6	5	7	2	2.177	418.36566	1	0	1	1	0	0	1	1	1	1	1	1	0	0	1	1	0	1	1	0	1	0	0	1	0	0	0	1	0	1	1	1	0	1	1	0	0	1	1	1
CHEMBL207529_346317	2.21	27	3	5	4	3	1	5.719	354.44758	0	0	0	0	0	1	0	0	0	0	1	0	0	1	0	0	0	0	0	0	0	1	1	0	0	0	0	0	1	0	0	0	1	0	0	0	0	0	0	0
CHEMBL2391835_1565411	-0.31	31	4	5	5	5	2	4.571	447.53268	1	0	0	1	1	1	1	0	1	1	1	1	0	0	0	1	1	1	0	1	1	1	1	0	0	0	1	0	0	1	1	0	1	0	0	0	0	0	0	0
CHEMBL2377090_1558934	-1.29	25	3	4	4	4	1	4.248	342.41696	0	1	0	0	1	1	0	0	0	1	0	1	0	0	0	0	1	0	0	1	1	1	1	0	0	0	1	0	0	0	1	0	1	0	0	0	0	0	0	0
CHEMBL2377109_1558953	-1.05	25	4	4	4	4	1	3.893	351.42218	0	1	0	0	1	1	0	1	0	1	1	1	0	0	0	0	1	0	0	1	1	0	0	1	0	0	1	0	0	1	1	1	0	0	0	0	0	1	0	0
CHEMBL2377229_1559074	-1.07	22	3	4	4	4	1	2.557	308.35768	0	1	0	0	1	1	0	0	0	1	1	1	0	0	0	0	1	1	0	1	1	1	0	0	0	0	1	0	0	0	1	0	0	0	0	0	0	0	0	0
CHEMBL2377091_1558935	-1.32	27	4	4	4	5	1	4.231	372.44294	0	1	0	0	1	1	0	0	0	1	0	1	0	0	0	0	1	0	0	1	1	0	1	0	0	0	1	0	0	1	1	1	1	0	0	0	0	1	0	0
CHEMBL2377228_1559073	-1.82	22	3	4	4	4	1	2.673	308.35768	0	1	0	0	1	1	0	0	0	1	0	1	0	0	0	0	1	1	0	1	1	1	0	0	0	0	1	0	0	0	1	0	0	0	0	0	0	0	0	0
CHEMBL2377103_1558947	-1.58	23	3	4	4	5	1	2.496	319.38362	0	1	0	0	1	1	0	0	0	1	1	1	0	0	1	0	1	1	0	1	1	1	0	0	0	0	1	0	0	0	1	0	0	0	0	0	0	0	0	0
CHEMBL2377092_1558936	-1.24	26	3	4	4	4	1	4.912	376.86202	0	1	0	0	1	1	0	0	0	1	0	1	0	0	0	0	1	0	0	1	1	0	1	0	0	1	1	0	0	0	1	0	1	0	0	0	1	0	0	0
CHEMBL2377237_1559082	-0.65	16	1	3	3	3	1	2.065	231.27366	0	0	0	1	0	0	0	1	0	1	1	1	0	0	0	0	1	1	0	1	1	0	0	1	0	0	1	0	0	0	1	0	0	0	0	0	0	0	0	0
CHEMBL423934_239176	-0.409999999999999	32	6	5	5	5	2	4.402	450.88096	1	0	1	1	0	1	1	1	1	1	1	1	1	1	1	1	0	1	1	0	1	0	0	1	0	1	0	1	0	1	1	0	0	1	1	0	1	0	1	1
CHEMBL2377234_1559079	-1.15	24	3	4	4	4	1	3.976	352.47644	0	1	0	0	1	1	0	0	0	1	0	1	1	0	0	0	1	1	0	1	1	1	0	0	0	0	1	0	0	0	1	0	0	0	0	0	0	0	0	0
CHEMBL2377102_1558946	-1.08	23	3	4	4	4	1	3.218	318.39556	0	1	0	1	1	1	0	0	0	1	0	1	0	0	0	0	1	1	0	1	1	1	1	0	0	0	1	0	0	0	1	0	0	0	0	0	0	0	0	0
CHEMBL2377238_1559083	-0.89	22	2	4	4	3	1	3.875	307.36962	0	0	0	0	0	1	0	1	0	1	1	1	0	0	0	0	1	0	0	1	1	1	1	1	0	0	1	0	0	0	1	0	1	0	0	0	0	0	0	0
CHEMBL2180912_1441732	-3.e-002	24	5	4	4	7	3	0.474	329.314	1	0	1	1	0	0	1	1	1	1	1	1	0	0	1	0	0	1	1	0	1	0	0	1	0	0	0	1	0	0	1	0	0	1	1	0	0	0	1	1
CHEMBL1834697_1178744	1.01	36	6	6	6	5	1	5.215	477.4924	1	1	1	0	1	1	1	0	0	1	0	1	0	0	0	1	0	1	0	0	1	1	1	0	0	1	0	1	0	1	1	0	1	0	1	0	1	0	1	1
CHEMBL259430_433030	3.e-002	25	4	5	5	4	0	3.465	332.31288	0	0	1	1	1	1	0	1	1	1	1	1	0	0	1	0	0	1	1	0	0	0	0	1	0	0	0	0	1	1	1	0	0	1	1	0	0	1	0	1
CHEMBL350261_274549	-0.390000000000001	32	6	5	5	6	2	3.265	432.4353	1	0	1	1	0	1	1	1	1	1	1	1	1	1	1	1	0	1	1	0	1	0	0	1	0	0	0	1	0	1	1	1	0	1	1	0	0	1	1	1
CHEMBL3764736_2068719	-0.77	31	4	5	5	6	2	3.028	409.44326	1	1	1	1	1	1	0	0	1	0	1	0	0	0	0	1	1	1	0	1	1	0	1	0	0	0	0	1	1	1	0	0	1	0	0	0	0	0	0	0
CHEMBL2377104_1558948	-1.56	23	3	4	4	5	1	2.692	319.38362	0	1	0	1	1	1	0	0	0	1	0	1	0	0	0	0	1	1	0	1	1	1	0	0	0	0	1	0	0	0	1	0	0	0	0	0	0	0	0	0
CHEMBL344501_238512	0.54	29	3	5	5	5	2	3.073	408.80122	1	0	1	1	0	1	1	1	1	1	1	1	0	0	1	1	0	1	1	0	1	0	0	1	0	1	0	1	0	1	1	0	0	1	1	0	1	0	1	1
CHEMBL2377230_1559075	-1.96	23	3	4	4	4	1	3.514	338.44986	0	1	0	0	1	1	0	0	0	1	0	1	0	0	0	0	1	1	0	1	1	1	0	0	0	0	1	0	0	0	1	0	0	0	0	0	0	0	0	0
CHEMBL2377231_1559076	-1.15	25	4	4	4	5	1	3.497	368.47584	0	1	0	0	1	1	0	0	0	1	0	1	0	0	0	0	1	1	0	1	1	0	0	0	0	0	1	0	0	1	1	1	0	0	0	0	0	1	0	0
CHEMBL163968_275241	-0.180000000000001	31	7	5	5	5	1	3.864	415.44784	1	1	1	1	1	1	1	1	1	1	1	1	1	1	1	1	0	1	1	0	1	1	0	1	0	0	0	1	0	1	1	0	0	1	1	0	0	0	1	1
CHEMBL2069325_1361200	1	39	6	6	5	6	3	2.103	528.56572	1	1	1	1	1	1	1	1	1	1	1	1	0	1	1	1	0	1	1	0	1	1	0	1	1	0	0	1	0	1	1	0	0	1	1	0	0	0	1	1
CHEMBL2071045_1361201	1.16	40	7	6	5	6	3	2.559	542.5923	1	1	1	1	1	1	1	1	1	1	1	1	0	1	1	1	0	1	1	0	1	1	0	1	1	0	0	1	0	1	1	0	0	1	1	0	0	0	1	1
CHEMBL2180929_1441749	6.e-002	29	3	8	4	5	1	3.782	389.45362	1	0	1	1	0	0	1	1	1	1	1	1	0	1	1	0	0	1	1	0	1	0	0	1	0	0	0	1	0	0	1	0	0	1	1	0	0	0	1	1
CHEMBL2181161_1441983	0.15	25	3	5	4	5	1	3.383	337.37906	1	0	1	1	0	0	1	1	1	1	1	1	0	1	1	0	0	1	1	0	1	0	0	1	0	0	0	1	0	0	1	0	0	1	1	0	0	0	1	1
CHEMBL2070891_1361045	1.13	37	5	6	5	7	2	2.405	496.52386	1	1	1	1	1	0	1	1	1	1	1	1	0	1	1	1	0	1	1	0	1	0	0	1	0	0	0	1	0	1	1	0	0	1	1	0	0	0	1	1
CHEMBL2377112_1558956	-1.04	24	3	4	4	3	1	4.372	335.42278	0	1	0	0	1	1	0	1	0	1	1	1	1	0	0	0	1	0	0	1	1	1	0	1	0	0	1	0	0	0	1	0	0	0	0	0	0	0	0	0
CHEMBL16488_17773	0	29	3	5	3	4	1	3.584	381.3868	0	1	0	0	1	1	0	0	0	0	0	0	0	0	0	1	0	0	0	0	0	1	0	0	0	0	0	0	0	1	0	1	0	0	0	1	0	0	0	0
CHEMBL373827_368931	-0.85	24	3	4	4	5	2	4.214	333.4102	1	0	0	0	0	1	0	0	0	1	0	0	0	0	0	0	1	0	0	0	1	0	1	0	0	0	0	0	0	1	0	0	1	0	0	0	0	1	0	0
CHEMBL2181160_1441982	0.21	24	3	5	4	5	1	2.926	323.35248	1	0	1	1	0	0	1	1	1	1	1	1	0	1	1	0	0	1	1	0	1	0	0	1	0	0	0	1	0	0	1	0	0	1	1	0	0	0	1	1
CHEMBL2181159_1441981	-0.31	23	3	5	4	5	1	2.47	309.3259	1	0	1	1	0	0	1	1	1	1	1	1	0	1	1	0	0	1	1	0	1	0	0	1	0	0	0	1	0	0	1	0	0	1	1	0	0	0	1	1
CHEMBL2181140_1441962	5.e-002	29	6	5	5	5	1	4.263	387.43774	1	1	1	1	1	1	1	1	1	1	1	1	1	1	1	0	0	1	1	0	1	1	0	1	0	0	0	1	0	0	1	0	0	1	1	0	0	0	1	1
CHEMBL348975_275493	-0.94	30	4	5	5	5	2	3.243	402.40932	1	1	1	1	1	0	1	1	1	1	1	1	1	0	1	1	0	1	1	0	1	0	0	1	0	0	0	1	0	1	1	0	0	1	1	0	0	0	1	1
CHEMBL350205_274951	-0.84	31	5	5	5	5	2	4.029	481.30538	1	0	1	1	0	0	1	1	1	1	1	1	1	1	1	1	0	1	1	0	1	0	0	1	0	1	0	1	0	1	1	0	0	1	1	0	1	0	1	1
CHEMBL351285_275343	-0.82	29	3	5	5	5	2	2.895	388.38274	1	1	1	1	1	0	1	1	1	1	1	1	0	0	1	1	0	1	1	0	1	0	0	1	0	0	0	1	0	1	1	0	0	1	1	0	0	0	1	1
CHEMBL348925_275312	-0.78	29	3	5	5	5	2	3.157	453.25222	1	0	1	1	0	0	1	1	1	1	1	1	0	0	1	1	0	1	1	0	1	0	0	1	0	1	0	1	0	1	1	0	0	1	1	0	1	0	1	1
CHEMBL352796_276022	-0.91	29	4	5	5	5	2	2.757	388.38274	1	0	1	1	0	1	1	1	1	1	1	1	1	0	1	1	0	1	1	0	1	1	0	1	0	0	0	1	0	1	1	0	0	1	1	0	0	0	1	1
CHEMBL165600_275456	-1.1	30	4	5	5	5	2	3.506	467.2788	1	0	1	1	0	0	1	1	1	1	1	1	1	0	1	1	0	1	1	0	1	0	0	1	0	1	0	1	0	1	1	0	0	1	1	0	1	0	1	1
CHEMBL164281_276027	-0.3	29	3	5	5	5	2	3.073	408.80122	1	0	1	1	0	1	1	1	1	1	1	1	0	0	1	1	0	1	1	0	1	0	0	1	0	1	0	1	0	1	1	0	0	1	1	0	1	0	1	1
CHEMBL167753_276054	-0.38	29	3	5	5	5	2	3.073	408.80122	1	0	1	1	0	0	1	1	1	1	1	1	0	0	1	1	0	1	1	0	1	0	0	1	0	1	0	1	0	1	1	0	0	1	1	0	1	0	1	1
CHEMBL3222097_1728514	-0.59	24	3	4	3	5	1	3.231	343.44654	0	0	1	0	0	0	0	0	0	1	1	1	1	1	0	0	1	1	0	1	1	0	0	0	0	0	1	0	0	0	1	0	0	0	0	0	0	0	0	0
CHEMBL351211_274830	-0.4	30	4	5	5	6	2	2.392	404.38214	1	0	1	1	0	1	1	1	1	1	1	1	0	0	1	1	0	1	1	0	1	0	0	1	0	0	0	1	0	1	1	1	0	1	1	0	0	1	1	1
CHEMBL164992_276092	-0.5	30	4	5	5	6	2	2.392	404.38214	1	0	1	1	0	1	1	1	1	1	1	1	0	0	1	1	0	1	1	0	1	0	0	1	0	0	0	1	0	1	1	1	0	1	1	0	0	1	1	1
CHEMBL3222050_1728466	-1.16	23	4	4	3	4	2	3.393	328.4319	0	0	0	1	0	0	0	1	1	1	1	1	0	1	1	0	1	1	1	1	1	0	0	1	0	0	1	0	0	0	1	0	0	1	0	0	0	0	0	0
CHEMBL3799921_2083696	-0.46	24	3	4	4	5	2	2.761	321.3333	0	1	1	0	1	1	0	1	0	1	1	0	0	0	0	0	1	1	0	1	0	0	0	1	0	0	1	1	1	0	0	0	0	0	0	0	0	0	0	0
CHEMBL3222057_1728473	-1.22	27	3	5	4	4	1	3.875	376.4747	0	1	0	0	1	1	0	1	0	1	1	1	0	0	0	0	1	0	0	1	1	0	0	1	0	0	1	0	0	0	1	0	0	0	0	0	0	0	0	0
CHEMBL349240_274832	-0.44	31	6	5	5	5	2	3.737	416.4359	1	0	1	1	0	1	1	1	1	1	1	1	1	1	1	1	0	1	1	0	1	1	0	1	0	0	0	1	0	1	1	0	0	1	1	0	0	0	1	1
CHEMBL2347374_1529202	0.27	24	5	3	2	5	2	2.103	323.34588	0	1	0	1	1	1	0	0	1	0	0	0	1	0	0	1	0	1	0	1	0	0	0	0	1	0	0	0	0	1	0	1	0	0	0	0	0	1	0	0
CHEMBL3222092_1728509	-1.09	22	3	4	3	5	1	1.587	313.3775	0	0	0	0	0	0	0	0	0	1	0	1	0	1	0	0	1	1	0	1	1	0	0	0	0	0	1	0	0	0	1	0	0	0	0	0	0	0	0	0
CHEMBL2377100_1558944	-0.800000000000001	23	3	4	4	4	1	3.647	318.39556	0	1	0	1	1	1	0	1	1	1	1	1	0	0	1	0	1	1	0	1	1	1	0	1	0	0	1	0	0	0	1	0	0	0	0	0	0	0	0	0
CHEMBL3222093_1728510	-1.04	22	3	4	3	6	1	1.226	333.4318	0	0	0	0	0	0	0	0	0	1	0	1	0	0	0	0	1	1	0	1	1	0	0	0	1	0	1	0	0	1	1	0	0	0	0	0	0	0	0	0
CHEMBL2377085_1558929	-0.64	23	3	4	4	4	1	2.89	321.3995	0	1	0	0	1	1	0	0	0	1	1	1	0	0	0	0	1	1	0	1	1	1	0	0	0	0	1	0	0	0	1	0	0	0	0	0	0	0	0	0
CHEMBL2377087_1558931	-5.e-002	22	2	4	4	3	1	4.334	303.38092	0	0	0	0	0	1	0	0	0	1	1	1	0	0	0	0	1	0	0	0	1	1	1	0	0	0	1	0	0	0	1	0	1	0	0	0	0	0	0	0
CHEMBL2322916_1517069	0.55	17	1	3	3	4	1	1.791	225.24924	0	0	1	0	0	1	0	0	0	0	0	0	0	0	0	0	1	1	0	0	0	1	0	0	0	0	1	0	1	0	0	0	0	0	0	0	0	0	0	0
LUF5981	2.32876033760914	27	3	5	4	2	1	6.246	353.45952	0	0	0	0	0	1	0	0	0	0	1	0	0	1	0	0	0	0	0	0	0	1	1	0	0	0	0	0	1	0	0	0	1	0	0	0	0	0	0	0
LUF5983	2.45317770064105	26	5	4	4	2	1	6.161	341.44882	0	0	0	0	0	1	0	0	0	0	1	0	1	1	0	0	0	0	0	0	0	1	1	0	0	0	0	0	1	0	0	0	1	0	0	0	0	0	0	0
LUF5956	2.25615432161317	24	3	4	4	3	1	4.723	314.38372	0	0	0	0	0	1	0	0	0	1	1	0	1	0	0	0	0	0	0	0	0	1	1	0	0	0	0	0	1	0	0	0	1	0	0	0	0	0	0	0
LUF5957	2.20892703749306	27	3	5	4	3	1	5.719	354.44758	0	0	0	0	0	1	0	0	0	1	1	0	0	1	0	0	0	0	0	0	0	1	1	0	0	0	0	0	1	0	0	0	1	0	0	0	0	0	0	0
CHEMBL2180906_1441726	0.72	32	5	6	6	5	1	4.72	421.45396	1	1	1	1	1	1	1	1	1	1	1	1	0	0	1	0	0	1	1	0	1	1	0	1	0	0	0	1	0	0	1	0	0	1	1	0	0	0	1	1
CHEMBL2181977_1442808	1.28	35	5	5	5	5	2	5.393	471.46147	0	1	1	0	1	1	1	0	0	1	0	1	0	0	0	1	0	0	0	0	0	0	1	0	0	1	1	1	1	1	1	0	1	0	0	0	1	0	0	0
CHEMBL3798214_2083694	-0.69	24	3	4	4	4	1	3.208	323.32436	0	1	1	0	1	1	0	1	0	1	1	0	0	0	0	0	1	1	0	1	0	0	0	1	0	1	1	1	1	0	0	0	0	0	0	0	1	0	0	0
CHEMBL3087713_1605193	-0.930000000000001	25	3	4	4	4	2	2.524	334.33206	0	0	0	1	0	1	1	1	1	1	1	1	0	0	1	1	0	1	1	0	0	1	0	1	0	0	1	0	1	1	0	0	0	1	0	0	0	0	0	0
CHEMBL3087712_1605192	-1.01	34	7	5	5	5	1	4.704	453.49252	0	1	0	1	1	0	1	1	1	1	1	1	0	0	1	1	0	1	1	0	0	0	0	1	0	0	1	0	1	1	0	1	0	1	0	0	0	1	0	0
CHEMBL3087711_1605191	-0.94	33	7	5	5	5	1	4.217	439.46594	0	1	0	1	1	1	1	1	1	1	1	1	0	0	1	1	0	1	1	0	0	1	0	1	0	0	1	0	1	1	0	1	0	1	0	0	0	1	0	0
CHEMBL2180940_1441760	-1.2	27	5	5	5	5	1	3.429	359.38458	1	1	1	1	1	1	1	1	1	1	1	1	0	0	1	0	0	1	1	0	1	1	0	1	0	0	0	1	0	0	1	0	0	1	1	0	0	0	1	1
CHEMBL3087710_1605190	-1.71	31	5	5	5	4	1	4.145	409.43996	0	1	0	1	1	1	1	1	1	1	1	1	0	0	1	1	0	1	1	0	0	1	0	1	0	0	1	0	1	1	0	0	0	1	0	0	0	0	0	0
CHEMBL3087708_1605188	-0.73	25	4	4	4	4	1	2.65	333.344	0	1	0	1	1	1	1	1	1	1	1	1	0	0	1	1	0	1	1	0	0	1	0	1	0	0	1	0	1	1	0	0	0	1	0	0	0	0	0	0
CHEMBL2413249_1574472	-1.01	48	8	8	6	11	5	5.142	661.64672	1	1	1	1	1	0	1	1	1	1	1	1	0	0	1	1	0	1	1	0	1	0	0	1	0	0	0	1	0	1	1	1	0	1	1	0	0	1	1	1
LUF5980	2.57639800100682	24	3	4	4	2	1	5.249	313.39566	0	0	0	0	0	1	0	0	0	0	1	0	1	0	0	0	0	0	0	0	0	1	1	0	0	0	0	0	1	0	0	0	1	0	0	0	0	0	0	0
LUF5978	2.536099114679	25	4	4	4	2	1	5.495	327.42224	0	0	0	0	0	1	0	0	0	0	1	0	1	0	0	0	0	0	0	0	0	1	1	0	0	0	0	0	1	0	0	0	1	0	0	0	0	0	0	0
CHEMBL165044_276175	-0.930000000000001	33	5	5	5	5	2	3.7	456.38071	1	1	1	1	1	0	1	1	1	1	1	1	1	0	1	1	0	1	1	0	1	0	0	1	0	1	0	1	0	1	1	0	0	1	1	0	0	0	1	1
CHEMBL164685_276222	-1	30	4	5	5	5	2	2.963	406.3732	1	0	1	1	0	0	1	1	1	1	1	1	1	0	1	1	0	1	1	0	1	0	0	1	0	1	0	1	0	1	1	0	0	1	1	0	1	0	1	1
LUF5665	0.54334881512396	26	3	5	5	3	1	4.653	338.36206	0	0	0	1	0	1	0	1	1	1	1	0	0	0	1	0	0	1	1	0	0	1	1	0	0	0	0	0	1	0	0	0	1	0	0	0	0	0	0	0
CHEMBL351075_274614	-1.4	31	5	5	5	5	2	3.767	416.4359	1	1	1	1	1	0	1	1	1	1	1	1	1	1	1	1	0	1	1	0	1	0	0	1	0	0	0	1	0	1	1	0	0	1	1	0	0	0	1	1
CHEMBL2180920_1441740	0.12	24	5	4	4	5	0	3.207	325.36836	0	0	1	1	0	0	0	1	1	1	1	1	1	1	1	0	0	1	1	0	1	0	0	1	1	0	0	1	0	1	1	0	0	1	1	1	0	0	0	1
CHEMBL1927634_1268592	-1.61	24	3	4	4	6	2	2.23	321.29354	1	1	1	1	1	1	1	1	1	1	1	0	0	0	1	1	1	1	1	0	0	1	0	1	0	0	0	0	0	1	0	0	0	1	1	0	0	0	0	1
CHEMBL2180919_1441739	-0.67	21	2	4	4	5	0	1.878	283.28862	0	0	1	1	0	0	0	1	1	1	1	1	0	0	1	0	0	1	1	0	1	0	0	1	0	0	0	1	0	1	1	0	0	1	1	1	0	0	0	1
CHEMBL3313941_1781600	-0.914901959985739	26	5	4	4	5	2	1.899	348.35864	1	1	1	1	1	1	0	1	1	1	1	1	0	0	1	1	1	1	1	0	0	1	0	1	0	0	0	0	0	1	1	0	0	1	1	0	0	0	0	1
CHEMBL1935748_1273230	-0.57	32	6	5	5	5	2	3.719	431.44724	1	0	1	1	0	0	1	1	1	1	1	1	1	1	1	1	0	1	1	0	1	0	0	1	0	0	0	0	1	1	1	1	0	1	1	0	0	1	0	1
CHEMBL270467_440098	-1.85	30	5	4	3	6	1	2.028	409.48478	0	0	1	0	0	0	1	1	0	1	1	0	0	0	0	1	0	0	0	1	0	0	0	1	0	0	1	0	0	1	0	0	0	0	0	0	0	0	0	0
LUF5901	0.197201314537789	21	2	4	2	2	1	4.035	298.40262	1	1	0	0	1	1	1	0	0	0	1	0	0	1	0	1	0	0	0	1	0	0	1	0	0	0	0	0	0	1	0	0	1	0	0	0	0	0	0	0
CHEMBL2071047_1361203	0.27	39	5	6	5	6	3	2.446	548.9842	1	1	1	1	1	0	1	1	1	1	1	1	0	1	1	1	0	1	1	0	1	0	0	1	1	1	0	1	0	1	1	0	0	1	1	0	1	0	1	1
CHEMBL1672614_1070016	1.04	23	4	3	3	4	1	2.456	308.33454	0	0	0	1	0	0	1	1	1	0	1	0	1	0	1	1	0	1	1	0	0	0	1	0	0	0	1	0	0	1	0	0	0	0	0	0	0	0	0	0
CHEMBL259178_433166	1.08	23	4	4	4	5	2	2.441	309.3226	0	0	1	1	0	1	1	1	1	1	1	1	1	0	1	0	0	1	1	0	0	0	0	1	0	0	1	0	1	0	1	0	0	1	1	0	0	0	0	1
CHEMBL258849_433133	1.01	23	5	4	4	5	1	2.472	309.3226	0	0	1	1	0	1	1	1	1	1	1	1	0	0	1	0	0	1	1	0	0	0	0	1	1	0	1	0	1	1	1	0	0	1	1	0	0	0	0	1
CHEMBL2071048_1361204	0.850000000000001	39	5	6	5	6	3	2.268	528.56572	1	1	1	1	1	0	1	1	1	1	1	1	0	1	1	1	0	1	1	0	1	0	0	1	1	0	0	1	0	1	1	0	0	1	1	0	0	0	1	1
CHEMBL2071050_1361206	0.159999999999999	37	4	6	5	7	3	0.624	501.50062	1	0	1	1	0	0	1	1	1	1	1	1	0	1	1	1	0	1	1	0	1	0	0	1	1	0	0	1	0	1	1	0	0	1	1	0	0	0	1	1
LUF6028	0.5823159331322	21	2	3	2	4	2	2.236	274.31986	0	1	0	0	1	1	0	0	0	0	0	0	0	0	0	0	0	0	0	0	0	1	0	0	0	0	0	0	0	1	0	0	0	0	0	0	0	0	0	0
CHEMBL429428_440059	-1.95	33	7	4	3	6	1	2.765	451.56452	0	0	1	0	0	0	1	1	0	1	1	0	0	1	0	1	0	0	0	1	0	0	0	1	0	0	1	0	0	1	0	0	0	0	0	0	0	0	0	0
CHEMBL409460_440015	-1.67	33	7	4	3	6	1	2.765	451.56452	0	0	1	0	0	0	1	1	0	1	1	0	0	1	0	1	0	0	0	1	0	0	0	1	0	0	1	0	0	1	0	0	0	0	0	0	0	0	0	0
CHEMBL572601_569717	-0.91	30	7	5	5	5	1	3.526	421.47556	1	0	1	1	1	0	1	1	1	1	1	1	1	1	1	1	0	1	1	0	1	0	0	1	0	0	0	1	0	1	1	0	0	1	1	0	0	0	1	1
CHEMBL576185_568641	-0.87	33	7	5	5	5	1	4.78	463.91948	1	1	1	1	1	1	1	1	1	1	1	1	1	1	1	1	0	1	1	0	1	0	0	1	0	1	0	1	0	1	1	0	0	1	1	0	1	0	1	1
CHEMBL573327_569721	-0.91	33	7	5	5	5	1	4.78	463.91948	1	1	1	1	1	0	1	1	1	1	1	1	1	1	1	1	0	1	1	0	1	0	0	1	0	1	0	1	0	1	1	0	0	1	1	0	1	0	1	1
CHEMBL3222076_1728492	-1.4	27	4	4	3	4	1	4.488	392.46599	0	0	0	0	0	0	0	1	0	1	1	1	1	1	0	0	1	0	0	1	1	0	0	1	0	1	1	0	0	0	1	0	0	0	0	0	0	0	0	0
CHEMBL3222091_1728508	-1.21	21	3	4	3	5	1	1.266	299.35092	0	0	0	0	0	0	0	0	0	1	0	1	0	0	0	0	1	1	0	1	1	0	0	0	0	0	1	0	0	0	1	0	0	0	0	0	0	0	0	0
CHEMBL261203_427639	-1.20333333333333	25	3	4	4	5	2	2.451	334.33206	1	1	0	1	1	1	0	1	1	0	1	1	0	0	1	1	1	1	1	0	0	1	0	0	0	0	0	0	1	1	0	0	0	0	0	0	0	0	1	0
CHEMBL3222088_1728505	-1.38	23	3	4	3	5	1	2.327	395.2742	0	0	0	0	0	0	0	1	0	1	1	1	0	0	0	0	1	0	0	1	1	0	0	1	1	1	1	0	0	1	1	0	0	0	0	0	1	0	0	0
CHEMBL3222075_1728491	-1.94	25	4	4	3	5	1	2.503	366.38565	0	0	0	0	0	0	0	1	0	1	1	1	0	0	0	0	1	0	0	1	1	0	0	1	1	1	1	0	0	1	1	0	0	0	0	0	0	0	0	0
CHEMBL3800254_2083697	-0.659999999999999	24	3	4	4	5	2	2.761	321.3333	0	1	1	0	1	1	0	1	0	1	1	0	0	0	0	0	1	1	0	1	0	0	0	1	0	0	1	1	1	0	0	0	0	0	0	0	0	0	0	0
CHEMBL3222056_1728472	-1.5	23	3	4	3	5	1	1.904	330.40472	0	0	0	0	0	0	0	1	0	1	1	1	0	0	0	0	1	0	0	1	1	0	0	1	1	0	1	0	0	1	1	0	0	0	0	0	0	0	0	0
CHEMBL3222081_1728497	-1.63	24	3	4	3	4	1	3.903	362.87696	0	0	0	0	0	0	0	1	0	1	1	1	0	1	0	0	1	0	0	1	1	0	0	1	0	1	1	0	0	0	1	0	0	0	0	0	1	0	0	0
CHEMBL3797284_2083673	-2.e-002	21	2	4	4	4	1	2.85	277.28074	0	0	1	1	0	1	0	1	1	1	1	0	0	0	1	0	1	1	1	0	0	1	0	1	0	0	1	0	1	0	0	0	0	1	0	0	0	0	0	0
CHEMBL3217880_1724254	-1.03	26	4	4	3	5	1	3.032	372.45964	0	0	0	0	0	1	0	0	0	1	0	1	0	1	0	0	1	0	0	1	1	0	1	0	0	1	1	0	0	1	1	1	1	0	0	0	0	1	0	0
CHEMBL2180927_1441747	-0.399999999999999	23	2	5	4	5	0	2.339	309.3259	0	0	1	1	0	0	0	1	1	1	1	1	0	1	1	0	0	1	1	0	1	0	0	1	1	0	0	1	0	1	1	0	0	1	1	1	0	0	0	1
CHEMBL302765_102981	-0.92	32	6	5	5	6	2	3.265	432.4353	1	0	1	1	0	0	1	1	1	1	1	1	1	1	1	1	0	1	1	0	1	0	0	1	0	0	0	1	0	1	1	1	0	1	1	0	0	1	1	1
CHEMBL423542_230755	-1.26333333333333	27	5	5	5	5	1	3.33	359.38458	1	1	1	1	1	1	0	1	1	1	1	1	0	1	1	0	1	1	1	0	1	1	0	1	0	0	0	1	0	0	1	0	0	1	1	0	0	0	1	1
CHEMBL139182_231250	0.27	38	8	6	6	6	2	4.753	508.53126	1	1	1	1	1	1	1	1	1	1	1	1	0	1	1	1	0	1	1	0	1	1	0	1	0	0	0	1	0	1	1	1	0	1	1	0	0	1	1	1
CHEMBL342906_231248	-0.88	37	7	6	6	5	2	5.434	512.95034	1	1	1	1	1	1	1	1	1	1	1	1	0	1	1	1	0	1	1	0	1	1	0	1	0	1	0	1	0	1	1	0	0	1	1	0	1	0	1	1
LUF5694	0.82853714512639	19	2	3	3	3	1	3.41	247.29452	0	0	0	0	0	1	0	0	0	1	1	0	0	0	0	0	1	0	0	0	0	1	1	0	0	0	1	0	0	0	0	0	1	0	0	0	0	0	0	0
CHEMBL138332_230757	1.61	31	5	5	5	5	2	3.945	436.85438	1	0	1	1	0	1	1	1	1	1	1	1	1	1	1	1	0	1	1	0	1	0	0	1	0	1	0	1	0	1	1	0	0	1	1	0	1	0	1	1
CHEMBL349019_274974	-0.44	30	3	5	5	5	2	3.737	443.24628	1	0	1	1	0	0	1	1	1	1	1	1	0	0	1	1	0	1	1	0	1	0	0	1	0	1	0	1	0	1	1	0	0	1	1	0	1	0	1	1
CHEMBL164686_274831	-0.72	32	4	5	5	5	2	3.351	442.35413	1	1	1	1	1	0	1	1	1	1	1	1	0	0	1	1	0	1	1	0	1	0	0	1	0	1	0	1	0	1	1	0	0	1	1	0	0	0	1	1
CHEMBL572765_275377	-0.76	29	3	5	5	5	2	2.614	392.34662	1	0	1	1	0	0	1	1	1	1	1	1	0	0	1	1	0	1	1	0	1	0	0	1	0	1	0	1	0	1	1	0	0	1	1	0	1	0	1	1
CHEMBL526134_509934	-0.29	31	4	5	3	6	1	2.417	412.40084	0	0	0	1	1	1	0	0	0	0	0	0	0	0	0	1	0	1	0	0	0	0	0	0	0	0	0	0	0	1	0	1	0	0	0	1	0	1	0	0
CHEMBL407049_427337	-0.630000000000001	24	5	4	4	4	1	3.577	319.36048	1	1	1	1	1	1	0	1	1	0	1	1	0	1	1	0	1	1	1	0	1	1	0	0	0	0	0	1	0	0	0	0	0	0	0	0	0	0	1	0
CHEMBL260337_427334	-0.11	26	7	4	4	5	2	3.137	349.38646	1	1	1	1	1	1	1	1	1	0	1	1	0	0	1	0	0	1	1	0	1	1	0	0	0	0	0	1	0	0	0	0	0	0	0	0	0	0	1	0
CHEMBL260338_427335	-0.58	25	5	4	4	4	0	4.03	333.38706	0	1	1	1	1	1	0	1	1	0	1	1	0	0	1	0	0	1	1	0	1	1	0	0	0	0	0	1	0	1	0	0	0	0	0	1	0	0	0	0
CHEMBL520036_516776	-2.09	30	4	4	3	7	1	2.562	407.4689	0	0	1	0	0	1	1	1	0	0	1	0	1	1	0	1	0	0	0	1	0	0	0	0	1	0	1	0	0	1	0	0	0	0	0	1	0	0	0	0
CHEMBL521223_516846	-2.39	30	4	4	3	7	2	2.245	407.4689	0	0	1	0	0	1	1	1	0	0	1	0	1	1	0	1	0	0	0	1	0	0	0	0	1	0	1	0	0	1	0	0	0	0	0	1	0	0	0	0
CHEMBL520229_516690	-2.19	29	4	4	3	7	1	2.5	393.44232	0	0	1	0	0	1	1	1	0	0	1	0	1	0	0	1	0	0	0	1	0	0	0	0	1	0	1	0	0	1	0	0	0	0	0	1	0	0	0	0
CHEMBL486162_516777	-2.23	30	4	4	3	7	1	2.769	406.48414	0	0	1	0	0	1	1	1	0	0	1	0	1	0	0	1	0	0	0	1	0	0	0	0	1	0	1	0	0	1	0	0	0	0	0	1	0	0	0	0
CHEMBL487572_516692	-2.13	26	4	3	3	6	1	2.812	351.40564	0	0	1	0	0	1	1	1	0	0	1	0	1	0	0	1	0	0	0	1	0	0	0	0	0	0	1	0	0	1	0	0	0	0	0	1	0	0	0	0
CHEMBL3314880_1781605	-0.26	35	7	5	5	5	3	3.339	467.47934	1	1	1	1	1	1	1	1	1	1	1	1	0	0	1	1	0	1	1	0	0	1	0	1	0	0	0	0	0	1	1	0	0	1	1	0	0	0	0	1
CHEMBL3314882_1781607	-1.05	35	8	5	5	5	2	3.465	466.49128	1	1	1	1	1	1	1	1	1	1	1	1	0	0	1	1	0	1	1	0	0	1	0	1	0	0	0	0	0	1	1	0	0	1	1	0	0	0	0	1
CHEMBL486745_516457	-2.26	26	4	3	3	5	1	3.022	355.36622	0	0	1	0	0	1	1	0	0	0	1	0	1	0	0	1	0	0	0	1	0	0	1	0	0	1	1	0	0	1	0	1	1	0	0	0	1	1	0	0
CHEMBL487553_516845	-2.29	31	5	4	3	7	1	2.653	421.49548	0	0	1	0	0	1	1	1	0	0	1	0	1	1	0	1	0	0	0	1	0	0	0	0	1	0	1	0	0	1	0	0	0	0	0	1	0	0	0	0
CHEMBL257984_427192	-0.68	25	4	4	4	6	2	2.429	335.31682	1	1	1	1	1	1	0	1	1	0	1	1	0	0	1	1	1	1	1	0	1	0	0	0	0	0	0	1	0	1	0	0	0	0	0	0	0	0	1	0
LUF5900	0.37392611780779	20	2	3	2	2	1	3.911	286.39192	1	1	0	0	1	1	1	0	0	0	1	0	1	0	0	1	0	0	0	1	0	0	1	0	0	0	0	0	0	1	0	0	1	0	0	0	0	0	0	0
CHEMBL402103_427143	-0.52	26	4	4	4	6	1	2.326	369.3977	1	1	1	1	1	0	0	1	1	0	1	1	1	0	1	1	1	1	1	0	1	0	0	0	0	0	0	1	0	1	0	0	0	0	0	0	0	0	1	0
CHEMBL519549_516614	-2.02	26	5	3	3	7	1	2.309	354.36322	0	0	1	0	0	0	1	0	0	0	1	0	0	0	0	1	0	1	0	1	0	0	1	0	0	0	1	0	0	1	0	1	0	0	0	0	0	1	0	0
CHEMBL3317568_1782205	0.23	24	3	4	4	5	2	3.248	317.3446	0	1	1	0	1	1	0	0	0	0	0	0	0	0	0	0	1	1	0	0	0	1	0	0	0	0	1	0	1	0	0	0	0	0	0	0	0	0	0	0
CHEMBL486131_516535	-2.37	31	6	4	3	8	1	1.36	423.4683	0	0	1	0	0	0	1	0	0	0	1	0	0	0	0	1	0	1	0	1	0	0	1	0	1	0	1	0	0	1	0	1	0	0	0	0	0	1	0	0
CHEMBL3317555_1782191	0.71	16	1	3	3	4	1	1.835	211.22266	0	0	1	0	0	1	0	0	0	0	0	0	0	0	0	0	1	1	0	0	0	1	0	0	0	0	1	0	1	0	0	0	0	0	0	0	0	0	0	0
CHEMBL404864_424905	-1.41	32	6	4	4	7	1	2.872	433.46312	0	0	1	0	0	0	1	1	0	1	1	0	0	0	0	1	0	0	0	1	0	0	0	1	1	0	1	0	0	1	0	0	0	0	0	0	0	1	0	0
CHEMBL564473_554719	-1.39	25	6	3	3	6	2	1.471	339.34858	1	0	0	1	0	1	0	1	1	0	1	0	0	0	1	1	1	1	1	1	0	0	0	0	0	0	0	0	0	1	0	0	0	0	0	0	0	0	0	0
CHEMBL404739_424859	-1.94	29	6	4	4	5	1	3.385	410.4215	0	0	0	0	0	1	1	1	0	1	1	0	0	0	0	1	0	1	0	1	0	0	0	1	1	1	1	0	0	1	0	1	0	0	0	0	1	1	0	0
CHEMBL138593_225083	-5.e-002	37	9	6	6	6	1	4.697	493.51662	1	1	1	1	1	1	1	1	1	1	1	1	0	1	1	1	0	1	1	0	1	1	0	1	1	0	0	1	0	1	1	1	0	1	1	0	0	1	1	1
CHEMBL435022_224970	-0.16	33	8	5	5	6	1	3.916	445.47382	1	0	1	1	0	1	1	1	1	1	1	1	1	1	1	1	0	1	1	0	1	1	0	1	1	0	0	1	0	1	1	1	0	1	1	0	0	1	1	1
CHEMBL429761_440433	-1.7	32	7	4	3	6	1	2.309	437.53794	0	0	1	0	0	0	1	1	0	1	1	0	0	1	0	1	0	0	0	1	0	0	0	1	0	0	1	0	0	1	0	0	0	0	0	0	0	0	0	0
CHEMBL259038_440471	-1.85	31	7	4	3	6	2	1.932	423.51136	0	0	1	0	0	0	1	1	0	1	1	0	1	1	0	1	0	0	0	1	0	0	0	1	0	0	1	0	0	1	0	0	0	0	0	0	0	0	0	0
CHEMBL409230_440475	-1.43	32	7	4	3	6	1	2.576	438.5227	0	0	1	0	0	0	1	1	0	1	1	0	1	1	0	1	0	0	0	1	0	0	0	1	0	0	1	0	0	1	0	0	0	0	0	0	0	0	0	0
CHEMBL134566_224681	-9.e-002	36	8	6	6	5	1	4.896	477.51722	1	1	1	1	1	1	1	1	1	1	1	1	0	1	1	1	0	1	1	0	1	1	0	1	0	0	0	1	0	1	1	0	0	1	1	0	0	0	1	1
CHEMBL359044_239616	6.e-002	33	6	5	5	5	2	4.653	464.90754	1	0	1	1	0	1	1	1	1	1	1	1	1	1	1	1	0	1	1	0	1	0	0	1	0	1	0	1	0	1	1	0	0	1	1	0	1	0	1	1
CHEMBL271377_441912	-1.7	27	5	4	3	7	1	0.922	384.4587	0	0	1	0	0	0	1	0	0	1	0	0	0	0	0	1	0	1	0	0	0	0	0	0	0	0	1	0	0	1	0	0	0	0	0	0	0	0	0	0
CHEMBL146658_239341	0.41	30	4	6	6	5	1	3.782	395.41668	1	1	1	1	1	1	0	1	1	1	1	1	0	0	1	0	1	1	1	0	1	0	0	1	0	0	0	1	0	0	1	0	0	1	1	0	0	0	1	1
CHEMBL344724_238878	-0.109999999999999	32	4	5	5	5	2	4.004	450.88096	1	0	1	1	0	1	1	1	1	1	1	1	1	0	1	1	0	1	1	0	1	0	0	1	0	1	0	1	0	1	1	0	0	1	1	0	1	0	1	1
CHEMBL145767_239090	7.e-002	29	4	5	5	6	3	2.186	390.35556	1	0	1	1	0	0	1	1	1	1	1	1	0	0	1	1	0	1	1	0	1	0	0	1	0	0	0	0	0	1	1	1	0	1	1	0	0	1	1	1
CHEMBL564142_554704	-0.54	22	4	3	3	5	2	1.237	295.29602	1	0	0	1	1	0	0	1	1	0	1	0	0	0	1	1	1	1	1	1	0	0	0	0	0	0	0	0	0	1	0	0	0	0	0	0	0	0	0	0
CHEMBL135719_224479	-0.21	39	7	7	7	5	1	5.348	513.54932	1	1	1	1	1	1	1	1	1	1	1	1	0	0	1	1	0	1	1	0	1	1	0	1	0	0	0	1	0	1	1	0	0	1	1	0	0	0	1	1
CHEMBL461656_472291	-0.7	25	4	4	4	7	2	2.391	336.30488	1	1	1	1	1	1	0	1	1	0	1	1	0	0	1	1	1	1	1	0	0	0	0	0	0	0	0	1	1	1	0	0	0	0	0	0	0	0	1	0
CHEMBL461857_471446	-0.96	24	3	4	4	5	1	3.112	324.31242	1	1	1	0	1	1	0	1	0	0	1	1	0	0	0	0	1	0	0	1	0	0	0	0	0	1	0	1	1	0	0	0	0	0	0	0	1	0	1	0
CHEMBL538629_556427	-0.879999999999999	22	4	3	3	4	2	2.387	294.30796	1	1	0	1	1	1	0	1	1	0	1	0	0	0	1	1	1	1	1	1	0	1	0	0	0	0	0	0	0	1	0	0	0	0	0	0	0	0	0	0
CHEMBL261177_440014	-2.17	32	5	4	3	6	1	1.288	437.49488	0	0	1	0	0	0	1	1	0	1	1	0	1	0	0	1	0	0	0	1	0	0	0	1	1	0	1	0	0	1	0	0	0	0	0	0	0	0	0	0
CHEMBL2165800_1429241	-0.56	29	3	5	4	5	1	4.323	382.3898	1	1	0	1	1	1	0	0	0	0	1	0	0	0	0	1	1	1	0	0	0	1	1	0	0	1	0	0	0	1	0	0	1	0	0	0	1	0	0	0
CHEMBL3314873_1781597	-1.22	30	7	4	4	7	2	2.101	408.4106	1	1	1	1	1	0	1	1	1	1	1	1	0	0	1	1	0	1	1	0	0	0	0	1	0	0	0	0	0	1	1	1	0	1	1	0	0	1	0	1
CHEMBL3314874_1781598	-0.77	37	10	5	5	7	2	4.005	498.53314	1	1	1	1	1	1	1	1	1	1	1	1	0	0	1	1	0	1	1	0	0	1	0	1	0	0	0	0	0	1	1	1	0	1	1	0	0	1	0	1
CHEMBL3222049_1728465	-1.72	20	4	4	3	4	2	2.025	286.35216	0	0	0	1	0	0	0	1	1	1	1	1	0	1	1	0	1	1	1	1	1	0	0	1	0	0	1	0	0	0	1	0	0	1	0	0	0	0	0	0
CHEMBL3222109_1728526	-1.44	25	3	4	3	6	1	2.242	351.42548	0	1	0	0	1	1	0	0	0	1	0	1	0	0	0	0	1	0	0	1	1	0	1	0	1	0	1	0	0	1	1	0	1	0	0	0	0	0	0	0
CHEMBL2180918_1441738	-0.73	28	6	5	5	6	1	3.157	375.38398	1	0	1	1	0	1	1	1	1	1	1	1	0	0	1	0	0	1	1	0	1	1	0	1	1	0	0	1	0	1	1	1	0	1	1	0	0	1	1	1
CHEMBL164325_275721	-0.409999999999999	33	7	5	5	6	2	3.721	446.46188	1	0	1	1	0	1	1	1	1	1	1	1	1	1	1	1	0	1	1	0	1	0	0	1	0	0	0	1	0	1	1	1	0	1	1	0	0	1	1	1
LUF5970	-5.9259960964e-002	20	2	4	4	3	1	2.727	262.2661	0	0	0	1	0	1	0	1	1	1	1	0	0	0	1	0	0	1	1	0	0	1	1	1	0	0	0	0	1	0	0	0	1	1	0	0	0	0	0	0
CHEMBL3222082_1728498	-1.15	23	3	4	3	5	1	2.218	350.8232	0	0	0	0	0	0	0	1	0	1	1	1	0	0	0	0	1	0	0	1	1	0	0	1	1	1	1	0	0	1	1	0	0	0	0	0	1	0	0	0
LUF5730	0.847207976869949	24	5	3	3	3	1	4.4	317.38436	0	0	0	0	0	1	1	0	0	1	1	0	1	1	0	1	0	0	0	0	0	1	1	0	0	0	1	0	0	1	0	0	1	0	0	0	0	0	0	0
CHEMBL3222062_1728478	-1.28	24	3	4	3	4	1	3.743	342.45848	0	0	0	1	0	0	0	1	1	1	1	1	1	1	1	0	1	1	1	1	1	0	0	1	0	0	1	0	0	0	1	0	0	1	0	0	0	0	0	0
CHEMBL1834622_1178668	-0.75	30	3	5	5	5	2	3.678	418.8391	1	0	1	0	0	1	1	0	0	1	0	1	0	0	0	1	0	1	0	0	1	1	1	0	0	1	0	1	0	1	1	0	1	0	1	0	1	0	1	1
CHEMBL1834624_1178670	0.449999999999999	33	4	5	5	5	2	3.956	452.39201	1	1	1	0	1	1	1	0	0	1	0	1	0	0	0	1	0	1	0	0	1	1	1	0	0	1	0	1	0	1	1	0	1	0	1	0	0	0	1	1
LUF7130	0.85450550853609	23	3	3	3	3	1	4.233	315.29249	1	1	0	0	1	1	0	0	0	0	1	0	0	0	0	0	1	1	0	0	0	1	1	0	0	1	0	0	0	0	0	0	1	0	0	0	0	0	0	0
CHEMBL1834630_1178676	-0.649999999999999	32	4	5	5	6	2	3.661	448.86508	1	0	1	0	0	0	1	0	0	1	0	1	0	0	0	1	0	1	0	0	1	0	1	0	0	1	0	1	0	1	1	1	1	0	1	0	1	1	1	1
CHEMBL2181157_1441979	0.52	26	4	4	4	5	1	3.572	353.42152	1	0	1	1	0	0	1	1	1	1	1	1	1	0	1	0	0	1	1	0	1	0	0	1	0	0	0	1	0	0	1	0	0	1	1	0	0	0	1	1
CHEMBL3222085_1728502	-1.89	22	3	4	3	4	1	2.816	332.80792	0	0	0	0	0	0	0	1	0	1	1	1	0	0	0	0	1	0	0	1	1	0	0	1	0	1	1	0	0	0	1	0	0	0	0	0	1	0	0	0
CHEMBL3222084_1728501	-1.24	23	3	4	3	4	1	3.138	346.8345	0	0	0	0	0	0	0	1	0	1	1	1	0	1	0	0	1	0	0	1	1	0	0	1	0	1	1	0	0	0	1	0	0	0	0	0	1	0	0	0
CHEMBL2181156_1441978	-7.e-002	27	8	4	4	5	1	4.541	367.4481	1	0	1	1	0	0	1	1	1	1	1	1	1	1	1	0	0	1	1	0	1	0	0	1	0	0	0	1	0	0	1	0	0	1	1	0	0	0	1	1
CHEMBL2322918_1517071	-0.14	23	3	4	4	4	1	3.49	301.3452	0	1	1	0	1	1	0	0	0	0	0	0	0	0	0	0	1	1	0	0	0	1	0	0	0	0	1	0	1	0	0	0	0	0	0	0	0	0	0	0
CHEMBL3087714_1605194	-0.86	26	3	4	4	4	2	3.01	348.35864	0	1	0	1	1	0	1	1	1	1	1	1	0	0	1	1	0	1	1	0	0	0	0	1	0	0	1	0	1	1	0	0	0	1	0	0	0	0	0	0
CHEMBL3317560_1782196	-0.24	25	4	4	4	5	1	3.474	331.37118	0	1	1	0	1	1	0	0	0	0	0	0	0	0	0	0	1	1	0	0	0	1	0	0	0	0	1	0	1	1	0	1	0	0	0	0	0	1	0	0
CHEMBL3217865_1724239	-1.28	25	3	4	3	6	1	2.987	367.49108	0	1	0	0	1	1	0	0	0	1	0	1	0	0	0	0	1	0	0	1	1	0	1	0	1	0	1	0	0	1	1	0	1	0	0	0	0	0	0	0
CHEMBL487569_516531	-2.05	27	5	3	3	6	1	2.8	367.40174	0	0	1	0	0	0	1	0	0	0	1	0	1	0	0	1	0	0	0	1	0	0	1	0	0	0	1	0	0	1	0	1	0	0	0	0	0	1	0	0
CHEMBL3114150_1617116	-0.57	23	3	3	3	4	1	3.625	329.78414	1	1	1	0	1	0	1	0	0	0	0	1	1	0	0	1	0	1	0	0	1	0	0	0	0	1	0	1	0	1	0	0	0	0	0	0	1	0	1	0
LUF7112	-0.38859998241789	21	2	3	3	5	3	2.806	279.29332	1	0	0	0	0	1	0	0	0	0	1	0	0	0	0	0	1	1	0	0	0	1	1	0	0	0	0	0	0	0	0	0	1	0	0	0	0	0	0	0
CHEMBL1770311_1142611	0.52	37	7	6	6	5	1	5.709	507.97358	1	1	1	0	1	1	1	0	0	1	0	1	0	0	0	1	0	1	0	0	1	1	1	0	0	1	0	1	0	1	1	0	1	0	1	0	1	0	1	1
CHEMBL207524_349068	0.32	30	7	4	3	4	1	3.806	406.48084	0	1	1	0	1	0	0	0	0	0	0	0	1	1	0	1	0	1	0	1	0	0	1	0	1	0	0	1	0	1	0	0	0	0	0	1	0	0	0	0
CHEMBL3217882_1724256	-1.27	27	4	4	3	5	1	3.353	390.45011	0	0	0	0	0	1	0	0	0	1	0	1	0	1	0	0	1	0	0	1	1	0	1	0	0	1	1	0	0	1	1	1	1	0	0	0	0	1	0	0
CHEMBL3222074_1728490	-0.48	27	4	5	3	4	1	4.646	382.52234	0	0	0	0	0	0	0	1	0	1	1	1	1	1	0	0	1	0	0	1	1	0	0	1	0	0	1	0	0	0	1	0	0	0	0	0	0	0	0	0
LUF5745	0.936090247094871	23	4	3	3	3	1	3.944	303.35778	0	0	0	0	0	1	1	0	0	1	1	0	1	1	0	1	0	0	0	0	0	1	1	0	0	0	1	0	0	1	0	0	1	0	0	0	0	0	0	0
CHEMBL44_2658	-7.e-002	20	1	3	2	5	3	2.14	270.2369	0	1	0	0	1	0	0	0	0	0	0	0	0	0	0	1	0	0	0	0	0	0	0	0	0	0	0	0	0	1	0	1	0	0	0	0	0	1	0	0
CHEMBL411_860	0.48	20	4	2	2	2	2	5.137	268.3502	0	1	0	0	1	0	0	0	0	0	0	0	1	1	0	0	0	0	0	0	0	0	0	0	0	0	0	0	0	0	0	0	0	0	0	0	0	0	0	0
CHEMBL3222080_1728496	-1.5	22	3	4	3	4	1	2.991	334.8238	0	0	0	0	0	0	0	1	0	1	1	1	0	1	0	0	1	0	0	1	1	0	0	1	0	1	1	0	0	0	1	0	0	0	0	0	1	0	0	0
CHEMBL3222087_1728504	-1.5	22	3	4	3	4	1	3.1	379.2748	0	0	0	0	0	0	0	1	0	1	1	1	0	1	0	0	1	0	0	1	1	0	0	1	0	1	1	0	0	0	1	0	0	0	0	0	1	0	0	0
CHEMBL166301_274615	-1.e-001	33	5	6	5	7	2	3.049	446.41882	1	0	1	1	0	0	1	1	1	1	1	1	1	1	1	1	0	1	1	0	1	0	0	1	0	0	0	1	0	1	1	1	0	1	1	0	0	1	1	1
LUF5984	2.28447190114934	25	3	4	4	2	1	5.666	327.42224	0	0	0	0	0	1	0	0	0	0	1	0	1	0	0	0	0	0	0	0	0	1	1	0	0	0	0	0	1	0	0	0	1	0	0	0	0	0	0	0
CHEMBL2165799_1429240	-0.67	29	3	5	4	5	1	4.323	382.3898	1	1	0	0	1	1	0	0	0	0	1	0	0	0	0	1	1	1	0	0	0	1	1	0	0	1	0	0	0	1	0	0	1	0	0	0	1	0	0	0
CHEMBL165560_274550	-0.4	32	6	5	5	6	2	3.265	432.4353	1	0	1	1	0	1	1	1	1	1	1	1	1	1	1	1	0	1	1	0	1	0	0	1	0	0	0	1	0	1	1	1	0	1	1	0	0	1	1	1
CHEMBL2180916_1441736	-1.17	21	3	4	4	6	1	1.535	285.26144	1	0	1	1	0	0	0	1	1	1	1	1	0	0	1	0	0	1	1	0	1	0	0	1	0	0	0	1	0	1	1	0	0	1	1	0	0	0	1	1
CHEMBL3763766_2068968	-0.93	27	3	4	4	5	2	3.151	361.37234	1	1	0	1	1	1	0	0	1	0	0	0	1	0	0	1	1	1	0	1	1	0	0	0	0	1	0	0	1	1	0	0	0	0	0	0	1	0	0	0
CHEMBL3827201_2095563	0.11	38	11	5	2	6	0	5.775	522.68218	0	0	0	0	0	0	0	0	0	0	0	0	1	1	0	1	0	0	0	1	0	0	0	0	1	0	0	0	0	1	0	1	0	0	0	1	0	1	0	0
CHEMBL3763972_2068972	-0.71	26	3	4	3	6	2	2.373	354.3351	1	1	0	0	1	1	0	0	0	0	0	0	0	0	0	1	1	0	0	1	1	0	0	0	1	1	0	0	1	1	0	1	0	0	0	0	1	1	0	0
CHEMBL3827074_2095562	0	37	11	5	2	6	0	5.319	508.6556	0	0	0	0	0	0	0	0	0	0	0	0	1	1	0	1	0	0	0	1	0	0	0	0	1	0	0	0	0	1	0	1	0	0	0	1	0	1	0	0
CHEMBL3827187_2095561	-8.e-002	37	13	4	2	6	0	5.556	510.67148	0	0	0	0	0	0	0	0	0	0	0	0	1	1	0	1	0	0	0	1	0	0	0	0	1	0	0	0	0	1	0	1	0	0	0	1	0	1	0	0
CHEMBL488367_523493	-0.17	28	5	4	2	6	1	1.429	385.41702	0	0	0	0	0	1	0	0	0	0	0	0	0	0	0	1	0	0	0	0	0	0	1	0	1	0	0	0	0	1	0	1	1	0	0	1	0	1	0	0
CHEMBL261819_429976	0.41	30	6	4	3	4	1	3.598	410.44472	0	1	1	0	1	1	0	0	0	0	0	0	1	0	0	1	0	1	0	0	0	0	1	0	1	1	0	1	0	1	0	0	0	0	0	1	1	0	0	0
CHEMBL258499_429977	0.24	33	7	4	3	4	1	4.335	460.45223	0	1	1	0	1	1	0	0	0	0	0	0	1	0	0	1	0	1	0	0	0	0	1	0	1	1	0	1	0	1	0	0	0	0	0	1	0	0	0	0
CHEMBL261525_430405	0	27	5	4	3	5	1	2.455	365.38916	0	0	1	1	0	1	0	0	1	0	0	0	1	1	0	1	0	1	0	0	0	0	1	0	1	0	0	0	0	1	0	0	0	0	0	1	0	0	0	0
CHEMBL1800791_1161859	-0.11	35	6	6	4	5	1	4.706	467.5224	0	1	1	0	1	1	0	0	0	0	1	0	1	0	0	1	0	0	0	0	0	1	0	0	1	0	0	1	0	1	0	0	0	0	0	1	0	1	0	0
CHEMBL260878_430404	-0.35	28	5	4	3	5	1	2.199	379.41574	0	0	1	0	0	0	0	0	0	0	0	0	1	1	0	1	0	1	0	1	0	0	1	0	1	0	0	0	0	1	0	0	0	0	0	1	0	0	0	0
CHEMBL259772_430376	-5.e-002	31	6	4	3	5	1	3.287	433.38713	0	0	1	0	0	0	0	0	0	0	0	0	1	1	0	1	0	1	0	1	0	0	1	0	1	1	0	0	0	1	0	0	0	0	0	1	0	0	0	0
CHEMBL1800792_1161860	0.11	36	7	6	4	5	1	5.23	481.54898	0	1	1	0	1	1	0	0	0	0	1	0	1	1	0	1	0	0	0	0	0	1	0	0	1	0	0	1	0	1	0	0	0	0	0	1	0	1	0	0
CHEMBL1800862_1161931	-0.300000000000001	25	5	4	2	5	1	2.484	342.35252	0	0	1	0	0	0	0	0	0	0	1	0	1	1	0	1	0	0	0	0	0	0	0	0	1	0	0	0	0	1	0	0	0	0	0	1	0	1	0	0
CHEMBL259565_430374	0.180000000000001	32	6	4	3	5	1	3.606	447.41371	0	0	1	0	0	0	0	0	0	0	0	0	1	0	0	1	0	1	0	1	0	0	1	0	1	1	0	0	0	1	0	0	0	0	0	1	0	0	0	0
CHEMBL427736_430375	0.25	32	6	5	3	5	1	3.235	445.39783	0	0	1	0	0	0	0	0	0	0	0	0	1	1	0	1	0	1	0	1	0	0	1	0	1	1	0	0	0	1	0	0	0	0	0	1	0	0	0	0
CHEMBL410529_430373	0.24	28	5	4	3	5	1	1.072	381.38856	0	0	1	0	0	0	0	0	0	0	0	0	1	1	0	1	0	1	0	0	0	0	1	0	1	0	0	0	0	1	0	0	0	0	0	1	0	0	0	0
CHEMBL428086_430342	0.62	34	7	5	4	6	1	3.321	480.90694	0	0	1	0	0	0	0	0	0	1	0	0	1	1	0	1	0	1	0	0	0	0	1	0	1	1	0	1	0	1	0	0	1	0	0	1	1	0	0	0
CHEMBL2311741_1510780	0.340000000000001	26	5	3	3	5	1	3.244	349.38316	0	0	0	0	0	1	1	0	0	1	1	0	1	0	0	1	0	0	0	0	0	0	1	0	0	0	1	0	0	1	0	1	1	0	0	0	0	1	0	0
CHEMBL2391833_1565409	-0.15	25	4	4	4	3	1	4.041	347.39042	1	0	0	1	0	1	1	1	1	0	1	0	0	0	1	1	0	1	0	1	0	1	1	0	0	0	0	0	0	1	0	0	1	0	0	0	0	0	0	0
CHEMBL2151264_1421930	-0.21	23	6	3	3	4	2	2.192	308.33454	0	1	0	0	1	1	1	0	0	1	0	0	0	0	0	1	0	0	0	0	0	1	1	0	1	0	0	0	0	1	0	0	1	0	0	0	0	0	0	0
CHEMBL2151262_1421928	-0.18	23	5	3	3	4	2	3.414	324.40014	0	0	0	0	0	1	1	0	0	1	0	0	1	0	0	1	0	0	0	0	0	1	1	0	0	0	0	0	0	1	0	1	1	0	0	0	0	1	0	0
CHEMBL2151249_1421915	-4.e-002	24	5	3	3	4	2	3.52	342.7796	0	0	0	0	0	1	1	0	0	1	0	0	1	0	0	1	0	0	0	0	0	1	1	0	0	1	0	0	0	1	0	1	1	0	0	0	1	1	0	0
CHEMBL2151250_1421916	-0.72	23	5	3	3	4	2	2.855	308.33454	0	0	0	0	0	1	1	0	0	1	0	0	1	0	0	1	0	0	0	0	0	1	1	0	0	0	0	0	0	1	0	1	1	0	0	0	0	1	0	0
CHEMBL2151252_1421918	1.e-002	24	5	3	3	4	2	3.52	342.7796	0	0	0	0	0	1	1	0	0	1	0	0	1	0	0	1	0	0	0	0	0	1	1	0	0	1	0	0	0	1	0	1	1	0	0	0	1	1	0	0
CHEMBL2151253_1421919	-0.57	24	5	3	3	4	2	3.061	326.325	0	0	0	0	0	1	1	0	0	1	0	0	1	0	0	1	0	0	0	0	0	1	1	0	0	1	0	0	0	1	0	1	1	0	0	0	1	1	0	0
CHEMBL1093270_622934	-2.78	21	3	4	3	5	0	4.217	317.38934	0	0	1	1	0	0	0	1	1	1	1	1	1	1	1	1	0	1	1	0	0	0	0	1	1	0	0	0	0	1	1	1	0	1	1	1	0	1	0	1
CHEMBL255939_427045	-0.37	23	3	4	4	5	2	1.904	309.30108	1	1	1	0	1	1	0	0	0	0	1	1	0	0	0	0	1	1	0	0	1	0	0	0	0	1	0	1	0	0	0	0	0	0	0	0	1	0	1	0
CHEMBL3764687_2068975	-0.89	27	4	4	4	5	2	2.658	364.37628	1	1	0	0	1	1	0	0	0	0	0	0	1	0	0	1	1	0	0	1	1	0	0	0	0	1	0	0	1	1	0	0	0	0	0	0	1	0	0	0
CHEMBL3818884_2090502	0.34	17	1	3	2	3	1	3.089	244.26582	0	1	0	1	1	1	0	0	1	0	0	0	0	0	0	1	0	1	0	1	0	0	0	0	0	0	0	0	0	1	0	1	0	0	0	0	0	1	0	0
CHEMBL261534_427792	-2.25	23	3	4	4	4	1	3.158	305.3339	1	1	0	1	1	1	0	1	1	0	1	1	0	0	1	0	1	1	1	0	0	0	0	0	0	0	0	0	1	0	0	0	0	0	0	0	0	0	1	0
CHEMBL260788_427736	-2.24	23	3	4	4	5	2	1.925	306.32196	1	1	0	1	1	1	0	1	1	0	1	1	0	0	1	0	1	1	1	0	0	0	0	0	0	0	0	0	1	0	0	0	0	0	0	0	0	0	1	0
CHEMBL260989_427636	-2.01	26	4	4	4	5	2	2.772	348.35864	1	1	0	1	1	1	0	1	1	0	1	1	0	0	1	1	1	1	1	0	0	1	0	0	0	0	0	0	1	1	0	0	0	0	0	0	0	0	1	0
CHEMBL260933_430009	0.23	32	7	4	3	4	1	4.016	446.42565	0	1	1	0	1	1	0	0	0	0	0	0	1	1	0	1	0	1	0	0	0	0	1	0	1	1	0	1	0	1	0	0	0	0	0	1	0	0	0	0
CHEMBL409682_427637	-2.06	26	3	4	4	5	2	2.829	348.35864	1	1	0	1	1	1	0	1	1	0	1	1	1	0	1	1	1	1	1	0	0	1	0	0	0	0	0	0	1	1	0	0	0	0	0	0	0	0	1	0
CHEMBL259164_427469	-0.55	26	3	4	4	5	2	3.056	344.36994	1	1	0	0	1	1	0	0	0	0	1	1	0	0	0	1	1	0	0	0	0	1	1	0	0	0	0	0	1	1	0	0	1	0	0	0	0	0	1	0
CHEMBL407652_427754	-0.800000000000001	16	2	3	3	4	0	2.08	231.27696	0	0	1	1	0	0	0	0	0	0	0	0	1	0	0	0	0	1	0	0	0	0	0	0	0	0	0	0	1	0	0	0	0	0	0	0	0	0	0	0
CHEMBL3819594_2090503	0.49	18	1	3	2	4	2	2.847	260.26522	0	1	0	1	1	0	0	0	1	0	0	0	0	0	0	1	0	1	0	1	0	0	0	0	0	0	0	0	0	1	0	1	0	0	0	0	0	1	0	0
CHEMBL406745_427547	-0.25	17	2	3	3	4	1	2.415	245.30354	0	0	0	1	0	0	0	0	0	0	1	0	0	0	0	0	0	1	0	0	0	0	1	0	0	0	0	0	1	1	0	0	0	0	0	1	0	0	0	0
CHEMBL3819227_2090504	0.220000000000001	17	1	3	2	3	1	2.798	244.26582	0	1	0	1	1	1	0	0	0	0	0	0	0	0	0	1	0	1	0	0	0	0	0	0	0	0	0	0	0	1	0	1	0	0	0	0	0	1	0	0
CHEMBL411329_427978	-0.62	26	4	3	2	3	2	4.302	378.31216	0	1	0	0	1	1	0	0	0	0	0	0	0	1	0	0	0	0	0	1	1	0	0	0	0	1	0	0	1	0	0	0	0	0	0	0	0	0	0	0
CHEMBL3818390_2090507	-0.12	19	1	3	2	4	2	3.596	339.16128	0	1	0	0	1	0	0	0	0	0	0	0	0	0	0	1	0	1	0	1	0	0	0	0	0	1	0	0	0	1	0	1	0	0	0	0	1	1	0	0
CHEMBL260975_430132	1.e-002	31	6	4	3	4	1	3.667	432.39907	0	1	1	0	1	1	0	0	0	0	0	0	1	1	0	1	0	1	0	0	0	0	1	0	1	1	0	1	0	1	0	0	0	0	0	1	0	0	0	0
CHEMBL258507_430100	5.e-002	32	7	4	3	4	1	4.123	446.42565	0	1	1	0	1	1	0	0	0	0	0	0	1	1	0	1	0	1	0	0	0	0	1	0	1	1	0	1	0	1	0	0	0	0	0	1	0	0	0	0
CHEMBL406775_430101	0.569999999999999	21	3	3	2	4	2	1.255	288.30514	0	0	0	0	0	0	0	0	0	0	0	0	1	0	0	1	0	1	0	0	0	0	1	0	1	0	0	0	0	1	0	0	0	0	0	1	0	0	0	0
CHEMBL409852_430098	7.e-002	28	5	4	3	4	1	3.044	378.42768	0	1	1	0	1	1	0	0	0	0	0	0	1	0	0	1	0	1	0	0	0	1	1	0	1	0	0	1	0	1	0	0	0	0	0	1	0	0	0	0
CHEMBL259129_430076	1.e-002	32	6	4	3	4	1	3.986	446.42565	0	1	1	0	1	1	0	0	0	0	0	0	1	0	0	1	0	1	0	0	0	0	1	0	1	1	0	1	0	1	0	0	0	0	0	1	0	0	0	0
CHEMBL265213_430030	0.32	29	6	4	3	4	1	3.279	396.41814	0	1	1	0	1	1	0	0	0	0	0	0	1	1	0	1	0	1	0	0	0	0	1	0	1	1	0	1	0	1	0	0	0	0	0	1	1	0	0	0
CHEMBL261817_429979	0.55	22	4	3	2	4	2	1.603	302.33172	0	0	0	0	0	0	0	0	0	0	0	0	1	0	0	1	0	1	0	0	0	0	1	0	1	0	0	0	0	1	0	0	0	0	0	1	0	0	0	0
CHEMBL488366_523492	-0.42	28	5	4	2	5	1	2.658	383.4442	0	0	0	0	0	1	0	0	0	0	0	0	0	1	0	1	0	0	0	0	0	0	1	0	1	0	0	0	0	1	0	1	1	0	0	1	0	1	0	0
CHEMBL486316_523545	-0.600000000000001	27	5	4	2	5	1	2.202	369.41762	0	0	0	0	0	1	0	0	0	0	0	0	0	1	0	1	0	0	0	0	0	0	1	0	1	0	0	0	0	1	0	1	1	0	0	1	0	1	0	0
CHEMBL523815_457997	-0.33	32	7	5	3	5	1	4.569	437.44195	1	0	0	0	1	1	1	0	0	0	0	0	0	1	0	1	0	1	0	0	0	0	0	0	0	1	0	0	0	1	0	1	0	0	0	1	1	1	0	0
CHEMBL472951_457725	-0.77	30	6	5	3	5	1	4.314	401.46102	1	1	0	0	1	1	1	0	0	0	0	0	0	1	0	1	0	1	0	0	0	0	0	0	0	0	0	0	0	1	0	1	0	0	0	1	0	1	0	0
CHEMBL472952_457727	-1.e-001	31	6	5	3	6	1	3.707	412.4439	1	1	0	0	1	1	1	0	0	0	0	0	0	1	0	1	0	1	0	0	0	0	0	0	0	0	0	0	0	1	0	1	0	0	0	1	0	1	0	0
LUF5767	2.60740671728259	25	5	3	3	3	1	4.863	331.41094	0	0	0	0	0	1	1	0	0	1	1	0	1	1	0	1	0	0	0	0	0	1	1	0	0	0	1	0	0	1	0	0	1	0	0	0	0	0	0	0
LUF6035	2.07212936284857	27	4	4	3	3	1	6.005	422.3177	1	0	0	0	0	1	1	0	0	0	1	0	0	1	0	1	0	0	0	0	0	1	1	0	0	1	0	0	0	1	0	0	1	0	0	0	1	0	0	0
LUF6058	0.987410872691981	31	4	5	3	6	1	4.903	412.4406	1	0	0	0	1	1	1	0	0	0	1	0	0	1	0	1	0	0	0	0	0	1	1	0	0	0	0	0	0	1	0	1	1	0	0	0	0	1	0	0
LUF6031	0.83882995924315	21	2	3	3	4	1	3.598	272.30398	1	0	0	0	1	1	0	0	0	0	1	0	0	0	0	0	1	0	0	0	0	1	1	0	0	0	0	0	0	0	0	0	1	0	0	0	0	0	0	0
LUF6055	0.95620764619456	24	2	4	3	6	1	3.057	316.31348	0	0	0	0	1	1	0	0	0	1	1	0	0	0	0	0	1	0	0	0	0	1	1	0	0	0	1	0	0	1	0	1	1	0	0	0	0	1	0	0
LUF_5477	-2.15865708695442	23	4	4	3	6	2	3.443	313.35766	1	0	1	1	0	0	1	1	1	1	1	0	0	1	1	0	1	1	1	0	0	0	0	1	0	0	0	0	0	0	0	0	0	1	1	0	0	0	0	1
GIFT_162	-2.2299331233313	25	5	4	4	7	3	2.917	337.336	1	1	1	1	1	0	1	1	1	1	1	0	0	0	1	0	1	1	1	0	0	0	0	1	0	0	0	0	0	0	0	0	0	1	1	0	0	0	0	1
LUF6040	2.13693913509353	28	4	4	3	4	1	5.135	368.4311	1	0	0	0	1	1	1	0	0	0	1	0	0	1	0	1	0	0	0	0	0	1	1	0	0	0	0	0	0	1	0	0	1	0	0	0	0	0	0	0
LUF7111	-3.2184683371e-002	20	2	3	3	4	2	3.049	263.29392	1	0	0	0	0	1	0	0	0	0	1	0	0	0	0	0	1	1	0	0	0	1	1	0	0	0	0	0	0	0	0	0	1	0	0	0	0	0	0	0
LUF6043	2.52009776791073	30	4	5	3	5	1	5.773	466.3272	1	0	0	0	0	1	1	0	0	0	1	0	0	1	0	1	0	0	0	0	0	1	1	0	0	1	0	0	0	1	0	1	1	0	0	0	1	1	0	0
LUF6041	0.455931955649719	24	2	4	3	6	1	3.366	316.31348	1	0	0	0	1	1	0	0	0	0	1	0	0	0	0	0	1	0	0	0	0	1	1	0	0	0	0	0	0	1	0	1	1	0	0	0	0	1	0	0
LUF6027	0.74161425947255	26	5	3	3	4	1	4.279	342.39382	0	0	0	0	1	1	1	0	0	1	1	0	1	1	0	1	0	0	0	0	0	1	1	0	0	0	1	0	0	1	0	0	1	0	0	0	0	0	0	0
LUF5976	0.96049145871632	21	2	3	3	3	1	3.816	271.31592	0	0	0	0	1	1	0	0	0	0	1	0	0	0	0	0	1	0	0	0	0	1	1	0	0	0	1	0	0	0	0	0	1	0	0	0	0	0	0	0
LUF6069	0.684770056991701	27	4	5	3	5	1	3.803	359.37798	0	0	0	0	0	1	1	0	0	1	1	0	0	1	0	1	0	0	0	0	0	1	1	0	0	0	1	0	0	1	0	1	1	0	0	0	0	1	0	0
LUF6006	0.932332389487059	22	2	3	3	4	2	3.574	287.31532	0	0	0	0	1	1	0	0	0	0	1	0	0	0	0	0	1	0	0	0	0	1	1	0	0	0	1	0	0	0	0	0	1	0	0	0	0	0	0	0
LUF5963	0.50136724229372	27	3	5	5	3	1	5.257	348.39994	0	0	0	0	0	1	0	0	0	1	1	0	0	0	0	0	0	0	0	0	0	1	1	0	0	0	0	0	1	0	0	0	1	0	0	0	0	0	0	0
LUF6081	0.34483320217386	20	2	3	3	3	1	3.769	277.34364	0	0	0	1	1	1	0	1	1	0	1	0	0	0	1	0	1	1	1	0	0	1	1	0	0	0	1	0	0	0	0	0	1	0	0	0	0	0	0	0
LUF5747	0.96192593818091	24	4	4	3	3	1	4.344	315.36848	1	0	0	0	0	1	1	0	0	0	1	0	0	1	0	1	0	0	0	0	0	1	1	0	0	0	0	0	0	1	0	0	1	0	0	0	0	0	0	0
LUF6039	0.520634324357879	20	2	3	3	3	1	3.211	261.27804	0	0	0	1	1	1	0	1	1	0	1	0	0	0	1	0	1	1	1	0	0	1	1	0	0	0	1	0	0	0	0	0	1	0	0	0	0	0	0	0
CHEMBL555047_557010	0.21	25	7	3	2	4	1	3.44	344.40816	0	0	0	0	0	0	0	0	0	0	0	0	1	1	0	1	0	1	0	0	0	0	0	0	1	0	0	0	1	1	0	1	0	0	0	1	0	1	0	0
LUF6017	0.375041662969529	25	4	3	3	5	1	3.783	331.36788	0	0	0	0	1	1	0	0	0	0	1	0	0	0	0	0	1	0	0	0	0	1	1	0	0	0	1	0	0	1	0	1	1	0	0	0	0	1	0	0
LUF6020	4.878061878e-002	22	4	3	3	6	2	2.396	308.36098	0	0	0	0	1	1	0	0	0	0	1	0	0	0	0	0	1	1	0	0	0	1	1	0	0	0	1	0	0	1	0	0	1	0	0	0	0	1	0	0
LUF6032	-0.44800580307594	30	4	4	4	4	1	5.794	410.8551	1	1	0	0	1	1	1	0	0	0	1	0	0	0	0	1	0	0	0	0	0	1	1	0	0	1	0	0	0	1	0	0	1	0	0	0	1	0	0	0
LUF6084	-0.8497160045506	20	2	3	3	3	1	2.752	265.26674	0	0	0	1	1	0	0	1	1	0	1	0	0	0	1	0	1	1	1	1	0	0	1	0	0	0	1	0	0	0	0	0	0	0	0	0	0	0	0	0
LUF6073	0.46008791542088	31	5	4	4	5	1	5.113	406.43602	1	1	0	0	1	1	1	0	0	0	1	0	0	0	0	1	0	0	0	0	0	1	1	0	0	0	0	0	0	1	0	1	1	0	0	0	0	1	0	0
LUF6076	0.12677507964829	30	4	4	4	4	1	5.615	390.43662	1	1	0	0	1	1	1	0	0	0	1	0	0	0	0	1	0	0	0	0	0	1	1	0	0	0	0	0	0	1	0	0	1	0	0	0	0	0	0	0
LUF6082	-0.429249979800311	24	4	3	3	5	1	3.178	321.33	0	0	0	1	1	0	0	1	1	0	1	0	0	0	1	0	1	1	1	0	0	0	1	0	0	0	1	0	0	1	0	1	1	0	0	0	0	1	0	0
CHEMBL259933_432057	0.40837960343874	29	5	4	3	6	1	4.356	386.40332	1	0	0	0	1	1	1	0	0	0	1	0	1	1	0	1	0	0	0	0	0	1	1	0	0	0	0	0	0	1	0	1	1	0	0	0	0	1	0	0
CHEMBL513320_489029	0.36140054078154	23	2	4	3	5	1	2.979	305.28754	0	0	0	1	1	0	0	1	1	0	1	0	0	0	1	0	1	1	1	0	0	0	1	0	0	0	1	0	0	1	0	1	1	0	0	0	0	1	0	0
CHEMBL455264_489242	-0.12214412830417	19	2	3	3	3	1	3.722	283.37136	0	0	0	1	1	0	0	1	1	0	1	0	0	0	1	0	1	1	1	0	0	0	1	0	0	0	1	0	0	0	0	0	0	0	0	0	0	0	0	0
CHEMBL261085_432263	0.688011396657109	26	4	4	3	4	1	4.223	340.37794	1	0	0	0	1	1	1	0	0	0	1	0	0	1	0	1	0	0	0	0	0	1	1	0	0	0	0	0	0	1	0	0	1	0	0	0	0	0	0	0
CHEMBL476308_489244	0.86250410616808	20	2	3	3	3	1	3.769	277.34364	0	0	0	1	1	1	0	1	1	0	1	0	0	0	1	0	1	1	1	0	0	1	1	0	0	0	1	0	0	0	0	0	1	0	0	0	0	0	0	0
CHEMBL513519_488955	0.45555730900777	22	2	3	3	3	1	4.54	330.16816	0	0	0	1	1	0	0	1	1	0	1	0	0	0	1	0	1	1	1	0	0	0	1	0	0	1	1	0	0	0	0	0	1	0	0	0	1	0	0	0
CHEMBL468229_489033	-1.169870868e-002	25	4	3	3	4	1	5.331	345.27541	0	0	0	1	1	1	0	1	1	0	1	0	0	0	1	0	1	1	1	0	0	0	1	0	0	1	1	0	0	1	0	1	1	0	0	0	0	1	0	0
LUF6026	0.25162513948612	26	4	4	3	4	1	3.914	340.37794	0	0	0	0	1	1	1	0	0	1	1	0	0	1	0	1	0	0	0	0	0	1	1	0	0	0	1	0	0	1	0	0	1	0	0	0	0	0	0	0
LUF6052	-0.43059713645435	20	2	3	3	3	1	3.211	261.27804	0	0	0	1	1	1	0	1	1	0	1	0	0	0	1	0	1	1	1	0	0	1	1	0	0	0	1	0	0	0	0	0	1	0	0	0	0	0	0	0
LUF6054	-0.384711742938279	19	2	3	3	3	1	3.164	267.30576	0	0	0	1	1	0	0	1	1	0	1	0	0	0	1	0	1	1	1	0	0	0	1	0	0	0	1	0	0	0	0	0	0	0	0	0	0	0	0	0
LUF6013	0.23366072261016	26	4	3	3	4	1	5.936	355.31329	0	0	0	0	1	1	0	0	0	0	1	0	0	0	0	0	1	0	0	0	0	1	1	0	0	1	1	0	0	1	0	1	1	0	0	0	0	1	0	0
LUF6086	7.7489736677e-002	22	3	3	3	4	1	3.194	291.30402	0	0	0	1	1	0	0	1	1	0	1	0	0	0	1	0	1	1	1	0	0	0	1	0	0	0	1	0	0	1	0	1	1	0	0	0	0	1	0	0
LUF6098	0.473517130450841	21	2	3	3	3	1	3.875	295.7231	0	0	0	1	1	0	0	1	1	0	1	0	0	0	1	0	1	1	1	0	0	0	1	0	0	1	1	0	0	0	0	0	1	0	0	0	1	0	0	0
LUF6097	-0.11483222400999	21	2	3	3	4	2	2.969	277.27744	0	0	0	1	1	0	0	1	1	0	1	0	0	0	1	0	1	1	1	0	0	0	1	0	0	0	1	0	0	0	0	0	1	0	0	0	0	0	0	0
LUF7102	0.45272089124761	21	3	3	3	4	1	3.274	277.3205	1	0	0	0	0	1	0	0	0	0	1	0	0	0	0	0	1	1	0	0	0	1	1	0	0	0	0	0	0	1	0	1	1	0	0	0	0	1	0	0
LUF6123	0.33724216831843	21	2	3	3	3	1	3.697	275.30462	0	1	0	1	1	1	0	1	1	0	1	0	0	0	1	0	1	1	1	0	0	0	1	0	0	0	1	0	0	0	0	0	1	0	0	0	0	0	0	0
CHEMBL488151_523490	-0.300000000000001	25	5	3	2	5	1	1.741	343.38034	0	0	0	0	0	1	0	0	0	0	0	0	0	0	0	1	0	0	0	0	0	0	1	0	1	0	0	0	0	1	0	1	1	0	0	1	0	1	0	0
CHEMBL375164_368946	0.21	25	3	3	3	6	3	3.315	333.3407	0	0	0	0	1	0	0	0	0	0	1	0	0	0	0	0	1	0	0	0	0	0	1	0	0	0	1	0	0	1	0	1	1	0	0	0	0	1	0	0
CHEMBL223828_368947	2.e-002	22	2	3	3	3	1	4.48	305.76098	0	0	0	0	1	1	0	0	0	0	1	0	0	0	0	0	1	0	0	0	0	1	1	0	0	1	1	0	0	0	0	0	1	0	0	0	1	0	0	0
CHEMBL222201_368953	0.81	26	4	3	3	6	3	3.664	347.36728	0	0	0	0	1	0	0	0	0	0	1	0	1	0	0	0	1	0	0	0	0	0	1	0	1	0	1	0	0	1	0	1	1	0	0	0	0	1	0	0
CHEMBL2115302_1387253	2.53	26	4	4	4	5	1	3.871	358.41966	1	1	0	1	1	1	0	0	1	0	1	0	0	0	0	0	0	1	0	0	0	0	1	0	0	0	1	0	0	0	0	0	1	0	0	0	0	0	0	0
CHEMBL197103_326531	-0.109999999999999	27	4	4	4	5	1	3.929	372.44624	1	1	0	0	1	1	0	0	0	0	1	0	0	0	0	0	0	1	0	1	0	0	1	0	0	0	1	0	0	0	0	0	1	0	0	0	0	0	0	0
CHEMBL200278_335186	-8.e-002	36	9	5	4	7	1	2.887	490.51444	0	0	1	0	0	1	0	0	0	1	0	0	1	1	0	1	0	1	0	1	0	0	1	0	1	0	0	1	0	1	0	1	1	0	0	1	0	1	0	0
CHEMBL372084_335214	0.38	35	8	5	4	6	1	3.568	494.93352	0	0	1	0	0	0	0	0	0	1	0	0	1	1	0	1	0	1	0	1	0	0	1	0	1	1	0	1	0	1	0	0	1	0	0	1	1	0	0	0
CHEMBL200779_335213	0.47	34	8	5	4	6	1	2.903	460.48846	0	0	1	0	0	1	0	0	0	1	0	0	1	1	0	1	0	1	0	1	0	1	1	0	1	0	0	1	0	1	0	0	1	0	0	1	0	0	0	0
CHEMBL190_381693	-6.1714285714e-002	13	0	2	1	3	1	-0.306	180.16402	0	0	0	0	0	0	0	0	0	0	0	0	0	0	0	1	0	0	0	0	0	0	0	0	0	0	0	0	0	1	0	0	0	0	0	1	0	0	0	0
CHEMBL178662_302755	-2.e-002	40	10	5	4	6	1	5.179	554.52041	0	1	1	0	1	0	0	0	0	1	0	0	1	1	0	1	0	0	0	1	0	0	1	0	1	1	0	0	0	1	0	1	1	0	0	1	0	1	0	0
CHEMBL272185_441973	-0.18	16	0	3	3	2	2	3.427	341.98614	0	0	0	1	0	0	0	0	0	0	0	0	0	0	0	0	0	1	0	0	1	0	0	0	0	1	0	0	0	0	0	0	0	0	0	0	1	0	0	0
CHEMBL183183_302666	0.83	40	10	5	4	6	1	5.179	554.52041	0	1	1	0	1	1	0	0	0	1	0	0	1	1	0	1	0	0	0	1	0	0	1	0	1	1	0	0	0	1	0	1	1	0	0	1	0	1	0	0
CHEMBL371436_325322	-2.255	24	4	4	4	5	1	2.655	321.3333	1	1	0	1	1	1	0	1	1	0	1	1	0	0	1	0	1	1	1	0	0	0	0	0	0	0	0	0	1	1	0	1	0	0	0	0	0	1	1	0
CHEMBL294223_430911	0.72	43	8	6	4	4	1	5.732	576.68474	0	1	0	0	1	1	0	0	0	0	0	0	1	1	0	1	0	0	0	0	0	1	1	0	1	0	0	0	0	1	0	1	1	0	0	1	0	1	0	0
CHEMBL259105_430691	7.e-002	33	4	5	3	4	1	3.078	444.48246	0	1	0	0	1	1	0	0	0	0	0	0	0	0	0	1	0	0	0	0	0	0	1	0	1	0	0	0	0	1	0	1	1	0	0	1	0	1	0	0
CHEMBL407351_441997	-0.29	18	0	3	1	4	0	0.151	246.26516	0	0	0	1	0	0	0	0	1	0	0	0	0	0	0	1	0	1	0	1	0	0	0	0	0	0	0	0	0	1	0	1	0	0	0	1	0	0	0	0
CHEMBL200370_335170	0	35	8	5	4	6	1	3.568	494.93352	0	0	1	0	0	1	0	0	0	1	0	0	1	1	0	1	0	1	0	1	0	0	1	0	1	1	0	1	0	1	0	0	1	0	0	1	1	0	0	0
CHEMBL200451_334902	-0.13	38	9	5	4	5	1	4.741	527.49837	0	1	1	0	1	0	0	0	0	0	1	0	1	1	0	1	0	1	0	1	0	0	1	0	1	1	0	1	0	1	0	0	1	0	0	1	0	0	0	0
CHEMBL427016_335024	0.35	35	8	5	4	5	1	4.463	493.94546	0	0	1	0	0	0	0	0	0	0	1	0	1	1	0	1	0	1	0	1	0	0	1	0	1	1	0	1	0	1	0	0	1	0	0	1	1	0	0	0
CHEMBL252245_422926	-0.56	34	8	5	4	5	1	4.076	459.5004	0	0	1	0	0	1	0	0	0	0	1	0	1	1	0	1	0	1	0	1	0	1	1	0	1	0	0	1	0	1	0	0	1	0	0	1	0	0	0	0
CHEMBL372951_335264	0.56	36	9	5	4	7	1	2.887	490.51444	0	0	1	0	0	1	0	0	0	1	0	0	1	1	0	1	0	1	0	1	0	0	1	0	1	0	0	1	0	1	0	1	1	0	0	1	0	1	0	0
CHEMBL199732_335292	0.600000000000001	35	8	5	4	6	1	3.568	494.93352	0	0	1	0	0	1	0	0	0	1	0	0	1	1	0	1	0	1	0	1	0	0	1	0	1	1	0	1	0	1	0	0	1	0	0	1	1	0	0	0
CHEMBL252045_422925	0.25	34	8	5	4	6	1	3.181	460.48846	0	0	1	0	0	1	0	0	0	1	0	0	1	1	0	1	0	1	0	0	0	1	1	0	1	0	0	1	0	1	0	0	1	0	0	1	0	0	0	0
CHEMBL200349_335246	7.e-002	35	8	5	4	6	1	3.389	474.51504	0	1	1	0	1	0	0	0	0	1	0	0	1	1	0	1	0	1	0	1	0	0	1	0	1	0	0	1	0	1	0	0	1	0	0	1	0	0	0	0
LUF6045	0.92953847275782	28	6	3	3	4	1	5.507	370.44698	1	0	0	0	1	1	1	0	0	0	1	0	1	1	0	1	0	0	0	0	0	1	1	0	0	0	0	0	0	1	0	0	1	0	0	0	0	0	0	0
LUF5737	2.22409518959283	24	4	3	3	3	1	4.715	317.38436	1	0	0	0	0	1	1	0	0	0	1	0	1	0	0	1	0	0	0	0	0	1	1	0	0	0	0	0	0	1	0	0	1	0	0	0	0	0	0	0
LUF6024	0.245329845465879	21	2	3	3	4	1	3.289	272.30398	0	0	0	0	1	1	0	0	0	1	1	0	0	0	0	0	1	0	0	0	0	1	1	0	0	0	1	0	0	0	0	0	1	0	0	0	0	0	0	0
LUF5751	2.13954769036692	26	4	4	3	3	1	5.256	343.42164	1	0	0	0	0	1	1	0	0	0	1	0	0	1	0	1	0	0	0	0	0	1	1	0	0	0	0	0	0	1	0	0	1	0	0	0	0	0	0	0
CHEMBL475147_457661	-4.e-002	29	6	5	3	5	1	3.828	387.43444	1	1	0	0	1	1	1	0	0	0	0	0	0	1	0	1	0	1	0	0	0	1	0	0	0	0	0	0	0	1	0	1	0	0	0	1	0	1	0	0
CHEMBL549477_563426	-0.890000000000001	24	5	3	3	5	2	2.371	324.33394	1	1	0	1	1	1	0	1	1	0	1	0	0	0	1	1	1	1	1	1	0	0	0	0	0	0	0	0	0	1	0	1	0	0	0	0	0	1	0	0
CHEMBL136689_227480	-2.01166666666667	29	6	5	5	6	1	3.18	389.41056	1	1	1	1	1	0	0	1	1	1	1	1	0	1	1	0	1	1	1	0	1	0	0	1	0	0	0	1	0	1	1	1	0	1	1	0	0	1	1	1
CHEMBL442333_23244	-3.e-002	25	3	5	4	3	2	5.41	328.4103	0	0	0	0	0	1	0	0	0	0	0	0	0	1	0	0	0	0	0	0	1	1	0	0	0	0	0	0	1	0	0	0	0	0	0	0	0	0	0	0
CHEMBL279898_26237	7.5e-002	14	2	2	1	3	2	0.36	194.1906	0	0	0	0	0	0	0	0	0	0	0	0	1	1	0	1	0	0	0	0	0	0	0	0	1	0	0	0	0	1	0	0	0	0	0	1	0	0	0	0
CHEMBL209831_349221	-0.14	28	6	4	3	4	1	3.313	378.42768	0	0	1	0	0	1	0	0	0	0	0	0	1	1	0	1	0	1	0	1	0	1	1	0	1	0	0	0	0	1	0	0	0	0	0	1	0	0	0	0
CHEMBL208920_349753	0.14	35	8	4	3	4	1	4.901	488.50539	0	1	1	0	1	1	0	0	0	0	0	0	1	0	0	1	0	1	0	1	0	0	1	0	1	1	0	1	0	1	0	0	0	0	0	1	0	0	0	0
CHEMBL378743_349729	0.19	32	7	4	3	4	1	4.164	438.49788	0	1	1	0	1	1	0	0	0	0	0	0	1	0	0	1	0	1	0	1	0	0	1	0	1	1	0	1	0	1	0	0	0	0	0	1	1	0	0	0
CHEMBL282888_28631	-3.35	34	7	6	5	9	3	2.081	463.44604	1	1	1	1	1	0	0	1	1	1	1	1	0	1	1	0	1	1	1	0	1	0	0	1	0	0	0	1	0	1	1	1	0	1	1	0	0	1	1	1
CHEMBL279062_28137	-2.51	35	8	6	5	9	1	3.456	475.45674	1	1	1	1	1	0	0	1	1	1	1	1	1	1	1	1	1	1	1	0	1	0	0	1	1	0	0	1	0	1	1	1	0	1	1	0	0	1	1	1
CHEMBL189192_312150	-2	33	5	5	4	8	1	3.628	482.85013	1	0	1	1	1	0	0	1	1	1	1	0	0	0	1	0	1	1	1	1	0	0	0	1	1	1	0	1	0	1	0	0	0	1	1	1	1	0	0	1
CHEMBL164647_276167	-0.36	31	5	5	5	6	2	2.741	418.40872	1	0	1	1	0	1	1	1	1	1	1	1	1	0	1	1	0	1	1	0	1	0	0	1	0	0	0	1	0	1	1	1	0	1	1	0	0	1	1	1
CHEMBL220684_368939	-0.43	22	2	3	3	3	1	4.48	305.76098	0	0	0	0	1	1	0	0	0	0	1	0	0	0	0	0	1	0	0	0	0	1	1	0	0	1	1	0	0	0	0	0	1	0	0	0	1	0	0	0
CHEMBL441530_349948	0.25	31	7	4	3	4	1	3.958	420.50742	0	1	1	0	1	1	0	0	0	0	0	0	1	0	0	1	0	1	0	1	0	1	1	0	1	0	0	1	0	1	0	0	0	0	0	1	0	0	0	0
CHEMBL383201_349138	-0.2	31	9	4	3	4	1	4.232	420.50742	0	1	1	0	1	1	0	0	0	0	0	0	1	1	0	1	0	1	0	1	0	1	1	0	1	0	0	1	0	1	0	0	0	0	0	1	0	0	0	0
CHEMBL210808_349105	-0.109999999999999	31	6	4	3	4	1	3.215	432.39907	0	1	1	0	1	1	0	0	0	0	0	0	1	0	0	1	0	1	0	1	0	0	1	0	1	1	0	1	0	1	0	0	0	0	0	1	0	0	0	0
CHEMBL208824_349422	-0.16	29	4	4	3	4	1	2.517	404.34591	0	1	1	0	1	1	0	0	0	0	0	0	0	0	0	1	0	1	0	1	0	0	1	0	0	1	0	1	0	1	0	0	0	0	0	1	0	0	0	0
CHEMBL378598_349067	7.e-002	34	8	4	3	4	1	4.926	494.89729	0	1	1	0	1	0	0	0	0	0	0	0	1	1	0	1	0	1	0	1	0	0	1	0	1	1	0	1	0	1	0	0	0	0	0	1	1	0	0	0
CHEMBL210609_349751	7.e-002	31	7	4	3	4	1	4.011	424.4713	0	1	1	0	1	1	0	0	0	0	0	0	1	1	0	1	0	1	0	1	0	0	1	0	1	1	0	1	0	1	0	0	0	0	0	1	1	0	0	0
CHEMBL210213_349727	0.220000000000001	31	7	4	3	4	1	4.19	444.88978	0	1	1	0	1	1	0	0	0	0	0	0	1	1	0	1	0	1	0	1	0	0	1	0	1	1	0	1	0	1	0	0	0	0	0	1	1	0	0	0
CHEMBL376920_368945	-0.37	22	2	3	3	3	1	4.302	285.3425	0	1	0	0	1	1	0	0	0	0	1	0	0	0	0	0	1	0	0	0	0	1	1	0	0	0	1	0	0	0	0	0	1	0	0	0	0	0	0	0
CHEMBL113512_185410	0.26	24	3	4	3	3	0	2.616	320.34524	0	1	0	0	1	1	0	0	1	0	0	1	1	0	0	1	0	1	0	1	0	1	0	0	1	0	0	0	0	1	0	0	0	0	0	1	0	0	0	0
CHEMBL112098_186088	-0.58	29	5	4	3	3	0	4.541	390.47814	0	1	0	0	1	1	0	0	0	0	0	1	1	1	0	1	0	1	0	1	0	1	0	0	1	0	0	0	0	1	0	0	0	0	0	1	0	0	0	0
CHEMBL67026_105991	-2.095	28	5	5	5	6	2	2.954	375.38398	1	1	1	1	1	0	0	1	1	1	1	1	0	1	1	0	1	1	1	0	1	0	0	1	0	0	0	1	0	0	1	0	0	1	1	0	0	0	1	1
CHEMBL3235280_1733802	0.48	44	13	4	3	10	2	3.206	615.79204	0	0	0	0	1	1	1	0	0	0	1	0	1	1	0	1	1	0	0	1	0	0	1	0	1	0	1	0	0	1	0	0	1	0	0	0	0	1	0	0
CHEMBL17121_18321	-2.46	27	5	5	5	5	1	3.196	359.38458	1	1	1	1	1	1	0	1	1	1	1	1	0	1	1	0	1	1	1	0	1	1	0	1	0	0	0	1	0	0	1	0	0	1	1	0	0	0	1	1
CHEMBL62350_100299	-0.47	19	1	3	2	3	1	1.341	256.25998	0	0	0	0	0	1	0	0	0	0	0	0	0	0	0	1	0	0	0	1	0	1	1	0	0	0	0	0	0	1	0	0	1	0	0	1	0	0	0	0
CHEMBL3222051_1728467	-2.36	21	3	4	3	4	1	2.532	300.37874	0	0	0	1	0	0	0	1	1	1	1	1	0	1	1	0	1	1	1	1	1	0	0	1	0	0	1	0	0	0	1	0	0	1	0	0	0	0	0	0
CHEMBL69794_106065	-2.79	31	7	5	5	7	1	3.163	419.43654	1	1	1	1	1	0	0	1	1	1	1	1	0	1	1	0	1	1	1	0	1	0	0	1	0	0	0	1	0	1	1	1	0	1	1	0	0	1	1	1
CHEMBL273807_18536	0.1402380952381	36	9	4	3	6	2	3.863	486.52244	0	1	0	0	1	0	1	0	0	0	0	0	1	1	0	1	0	0	0	0	0	0	1	0	1	0	0	0	0	1	0	1	1	0	0	1	0	1	0	0
CHEMBL307748_105179	-2.82	30	5	6	5	7	1	2.964	403.39408	1	1	1	1	1	0	0	1	1	1	1	1	0	1	1	0	1	1	1	0	1	0	0	1	0	0	0	1	0	1	1	1	0	1	1	0	0	1	1	1
CHEMBL22717_28677	-3.77333333333333	36	10	5	5	9	3	0.778	512.54156	1	1	1	1	1	0	0	1	1	1	1	1	0	0	1	1	1	1	1	0	1	0	0	1	0	0	0	1	0	1	1	0	0	1	1	0	0	0	1	1
CHEMBL1221457_687883	-0.53	23	4	4	3	4	1	2.594	326.37296	1	0	1	0	0	1	1	0	0	1	1	0	0	1	0	1	0	0	0	0	0	1	1	0	0	0	0	0	0	1	0	0	1	0	0	0	0	0	0	0
CHEMBL1672615_1070017	0.92	24	4	4	3	4	1	2.54	320.34524	0	0	0	1	0	0	1	1	1	0	1	0	0	1	1	1	0	1	1	0	0	0	1	0	0	0	1	0	0	1	0	0	0	0	0	0	0	0	0	0
CHEMBL1672616_1070018	0.73	25	4	4	3	4	1	2.996	334.37182	0	0	0	1	0	0	1	1	1	0	1	0	0	1	1	1	0	1	1	0	0	0	1	0	0	0	1	0	0	1	0	0	0	0	0	0	0	0	0	0
CHEMBL1672619_1070021	-0.96	24	4	4	3	4	1	2.23	320.34524	0	0	0	1	0	0	1	1	0	0	1	0	0	1	1	1	0	1	0	1	0	0	1	0	0	0	1	0	0	1	0	0	0	0	0	0	0	0	0	0
CHEMBL1672620_1070022	0	24	4	4	3	5	1	1.967	317.3446	0	0	0	1	0	1	1	1	1	0	1	0	0	1	1	1	0	1	0	0	0	0	1	0	0	0	1	0	0	1	0	0	0	0	0	0	0	0	0	0
CHEMBL1672623_1070025	0.31	25	4	4	3	4	1	2.894	334.347	0	0	0	1	0	1	1	0	0	0	1	0	0	1	1	1	0	1	0	0	0	0	1	0	0	1	1	0	0	1	0	0	1	0	0	0	1	0	0	0
CHEMBL1760897_1138174	0.62	38	9	4	3	5	2	4.792	548.62025	1	1	0	0	1	1	1	0	0	0	0	0	1	1	0	1	0	0	0	0	0	0	0	0	1	1	0	0	1	1	0	1	0	0	0	1	0	1	0	0
CHEMBL186322_312146	-0.33	29	4	5	4	7	1	3.813	410.86016	1	1	1	1	1	0	0	1	1	1	1	0	0	0	1	0	1	1	1	0	0	0	0	1	1	1	0	0	0	1	0	0	0	1	1	1	1	0	0	1
CHEMBL1927432_1268388	-0.5	29	4	5	4	7	1	3.897	455.31116	1	1	1	1	1	0	0	1	1	1	1	0	0	0	1	0	1	1	1	0	0	0	0	1	1	1	0	0	0	1	0	0	0	1	1	1	1	0	0	1
CHEMBL9514_5575	-0.85	21	4	3	3	4	2	3.008	301.32044	0	1	0	1	1	0	1	0	1	0	0	0	0	0	0	1	0	1	0	1	0	0	0	0	0	0	0	0	1	1	0	0	0	0	0	0	0	0	0	0
CHEMBL83_6968	-0.54	28	8	3	3	2	0	6.319	371.51456	0	1	0	0	1	1	0	0	0	0	0	0	1	1	0	0	0	0	0	0	0	1	0	0	1	0	0	0	0	1	0	1	0	0	0	0	0	1	0	0
CHEMBL115769_186191	5.e-002	25	3	4	4	4	2	3.053	334.347	0	0	0	1	0	0	0	0	0	0	1	0	0	0	0	0	1	1	0	0	1	0	1	0	0	1	0	0	0	1	0	1	1	0	0	0	1	1	0	0
CHEMBL1927422_1268378	-2.41	28	4	4	3	8	1	2.399	386.40838	1	0	1	1	0	0	0	1	1	1	1	0	1	0	1	1	1	1	1	0	0	0	0	1	1	0	0	0	0	1	0	0	0	1	1	1	0	0	0	1
CHEMBL251873_422424	-0.17	25	4	4	3	4	2	1.995	336.34794	0	1	1	0	1	1	1	0	0	0	0	0	1	0	0	1	0	1	0	0	0	1	1	0	1	0	1	1	0	1	0	0	0	0	0	0	0	0	0	0
CHEMBL404131_422432	-1.e-002	27	5	4	3	4	2	2.724	368.36498	0	1	1	0	1	1	1	0	0	0	0	0	1	1	0	1	0	1	0	0	0	0	1	0	1	1	1	1	0	1	0	0	0	0	0	0	1	0	0	0
CHEMBL252069_422428	-8.e-002	27	5	5	3	4	2	2.466	362.38522	0	1	1	0	1	1	1	0	0	0	0	0	0	1	0	1	0	1	0	0	0	1	1	0	1	0	1	1	0	1	0	0	0	0	0	0	0	0	0	0
CHEMBL251874_422426	-0.18	27	6	4	3	4	2	2.975	364.4011	0	1	1	0	1	1	1	0	0	0	0	0	1	1	0	1	0	1	0	0	0	1	1	0	1	0	1	1	0	1	0	0	0	0	0	0	0	0	0	0
CHEMBL240624_410123	-2.64375	37	9	6	5	9	1	2.456	503.55626	1	0	1	1	0	0	0	1	1	1	1	1	0	0	1	0	1	1	1	0	1	0	0	1	1	0	0	1	0	1	1	1	0	1	1	1	0	1	1	1
CHEMBL395472_407649	-2.83	37	9	6	5	9	1	2.328	503.55626	1	0	1	1	0	0	0	1	1	1	1	1	0	0	1	0	1	1	1	0	0	0	0	1	1	0	0	0	1	1	1	1	0	1	1	1	0	1	1	1
CHEMBL246675_407666	-2.03	38	9	6	5	10	1	2.211	514.5822	1	0	1	1	0	1	0	1	1	1	1	1	0	0	1	0	1	1	0	0	0	0	0	1	1	0	0	0	1	1	1	1	0	0	1	1	0	1	1	1
CHEMBL388459_387827	0.52	24	2	4	4	3	1	3.725	316.35654	0	1	1	0	1	1	1	0	0	0	0	0	1	0	0	1	0	1	0	0	1	0	0	0	0	0	1	0	1	1	0	0	0	0	0	0	0	0	0	0
CHEMBL236958_402797	0.49	21	1	4	2	5	1	1.934	277.28074	0	1	0	0	1	1	0	0	0	0	0	0	0	0	0	1	0	0	0	0	0	1	0	0	0	0	0	0	0	1	0	1	0	0	0	0	0	0	0	0
CHEMBL392136_402808	-0.920000000000001	23	1	4	2	5	1	3.085	325.75238	0	1	0	0	1	0	0	0	0	0	0	0	0	0	0	1	0	0	0	0	0	0	0	0	0	1	0	0	0	1	0	1	0	0	0	0	1	0	0	0
CHEMBL235076_402807	-0.2	23	1	4	2	5	1	3.263	346.17086	0	1	0	0	1	0	0	0	0	0	0	0	0	0	0	1	0	0	0	0	0	0	0	0	0	1	0	0	0	1	0	1	0	0	0	0	1	0	0	0
CHEMBL394063_402802	4.e-002	22	1	4	2	5	1	2.42	291.30732	0	1	0	0	1	1	0	0	0	0	0	0	0	0	0	1	0	0	0	0	0	0	0	0	0	0	0	0	0	1	0	1	0	0	0	0	0	0	0	0
CHEMBL235071_402798	-0.51	22	1	4	2	5	1	2.14	295.2712	0	1	0	0	1	1	0	0	0	0	0	0	0	0	0	1	0	0	0	0	0	0	0	0	0	1	0	0	0	1	0	1	0	0	0	0	1	0	0	0
CHEMBL412622_368938	0.170000000000001	22	2	3	3	3	1	4.021	289.30638	0	0	0	0	1	1	0	0	0	0	1	0	0	0	0	0	1	0	0	0	0	1	1	0	0	1	1	0	0	0	0	0	1	0	0	0	1	0	0	0
CHEMBL3359410_1823578	0.37	32	4	6	4	4	0	5.268	421.49372	0	1	1	0	1	1	0	0	0	0	1	0	0	1	0	1	0	0	0	1	0	1	1	0	0	0	0	0	1	1	0	0	1	0	1	0	0	0	0	0
CHEMBL1095172_628846	-0.869999999999999	30	5	5	3	7	2	2.928	401.46102	1	1	0	0	1	1	1	0	0	0	1	0	0	0	0	1	1	0	0	0	0	1	1	0	1	0	0	0	0	1	0	0	1	0	0	0	0	0	0	0
CHEMBL3260725_1745676	-2.54	32	5	5	3	7	1	2.325	438.47634	1	1	0	1	1	0	1	0	0	0	0	0	0	1	0	1	0	1	0	0	0	0	0	0	1	0	0	0	1	1	0	1	0	0	0	1	0	1	0	0
CHEMBL2105747_1378017	-2.43	28	3	4	2	6	2	1.248	406.49914	1	0	0	0	0	0	1	0	0	0	0	0	1	1	0	1	0	0	0	0	0	0	0	0	1	0	0	0	1	1	0	1	0	0	0	1	0	1	0	0
CHEMBL3222068_1728484	-2.15	23	3	4	3	4	1	2.637	336.35967	0	0	0	1	0	0	0	1	1	1	1	1	0	1	1	0	1	1	1	1	1	0	0	1	0	1	1	0	0	0	1	0	0	1	0	0	0	0	0	0
CHEMBL3222067_1728483	-2.12	22	3	4	3	4	1	2.381	318.3692	0	0	0	1	0	0	0	1	1	1	1	1	0	1	1	0	1	1	1	1	1	0	0	1	0	1	1	0	0	0	1	0	0	1	0	0	0	0	0	0
CHEMBL3133075_1625165	-2.1	22	4	3	2	4	0	3.286	315.38678	0	0	0	0	1	0	0	0	0	0	0	0	1	0	0	1	0	1	0	1	0	0	0	0	1	0	0	0	0	1	0	1	0	0	0	0	0	1	0	0
CHEMBL196138_327912	-0.94	21	3	3	3	4	2	1.075	283.28202	0	0	0	1	1	0	0	0	1	0	0	1	0	0	0	1	0	1	0	1	1	0	0	0	0	0	0	0	0	1	0	0	0	0	0	0	0	0	0	0
CHEMBL3093329_1607709	-0.23	26	2	4	2	4	0	3.476	353.35034	0	0	0	0	0	0	0	0	0	0	0	0	0	1	0	1	0	0	0	1	0	0	0	0	1	1	0	0	0	1	0	1	0	0	0	1	1	0	0	0
CHEMBL220118_368940	-0.920000000000001	19	2	3	2	3	1	3.115	253.27428	0	0	0	0	1	0	0	0	0	0	0	0	0	1	0	0	1	0	0	1	0	0	1	0	0	1	1	0	0	0	0	0	1	0	0	0	1	0	0	0
CHEMBL17127_18511	-2.63416666666667	26	4	5	5	5	1	2.74	345.358	1	1	1	1	1	1	0	1	1	1	1	1	0	0	1	0	1	1	1	0	1	1	0	1	0	0	0	1	0	0	1	0	0	1	1	0	0	0	1	1
CHEMBL3827582_2095355	-1.e-002	23	3	4	3	5	1	3.999	333.35903	1	0	0	0	0	1	0	0	0	0	0	1	0	1	0	0	0	0	0	0	0	0	0	0	1	1	0	0	1	1	0	0	0	0	0	1	1	0	1	0
CHEMBL1171526_647518	-0.46	29	7	3	3	5	1	2.624	417.4539	1	1	0	0	1	0	1	0	0	0	0	0	1	0	0	1	0	0	0	0	0	0	0	0	1	1	0	0	1	1	0	1	0	0	0	1	1	1	0	0
CHEMBL594226_591848	-0.72	25	4	3	3	5	2	3.029	333.38706	1	1	0	1	1	0	0	0	1	0	1	0	0	0	0	1	1	1	0	1	0	0	1	0	0	0	0	0	0	1	0	0	1	0	0	0	0	0	0	0
CHEMBL611954_591800	-0.449999999999999	24	4	3	3	5	2	2.262	323.32436	1	0	0	1	0	1	0	0	1	0	1	0	0	0	0	1	1	1	0	1	0	0	1	0	0	1	0	0	0	1	0	0	1	0	0	0	1	0	0	0
CHEMBL593259_591737	-0.58	24	4	3	3	5	2	2.543	319.36048	1	1	0	1	1	1	0	0	1	0	1	0	0	0	0	1	1	1	0	1	0	0	1	0	0	0	0	0	0	1	0	0	1	0	0	0	0	0	0	0
CHEMBL594907_591823	-0.39	25	4	3	3	5	2	3.207	353.80554	1	1	0	1	1	1	0	0	1	0	1	0	0	0	0	1	1	1	0	1	0	0	1	0	0	1	0	0	0	1	0	0	1	0	0	0	1	0	0	0
CHEMBL594137_591860	-0.92	26	5	3	3	6	2	2.527	349.38646	1	1	0	1	1	1	0	0	1	0	1	0	0	0	0	1	1	1	0	1	0	0	1	0	0	0	0	0	0	1	0	1	1	0	0	0	0	1	0	0
CHEMBL595132_591802	-0.800000000000001	24	4	3	3	5	2	2.543	319.36048	1	1	0	1	1	1	0	0	1	0	1	0	0	0	0	1	1	1	0	1	0	1	1	0	0	0	0	0	0	1	0	0	1	0	0	0	0	0	0	0
CHEMBL597955_603740	0.77	25	5	4	3	3	1	3.279	372.46454	0	0	0	1	0	0	0	0	1	0	0	0	1	0	0	1	0	1	0	1	0	0	0	0	1	0	0	0	0	1	0	0	0	0	0	1	0	0	0	0
CHEMBL593975_591933	-0.540000000000001	25	4	3	3	5	2	2.748	337.35094	1	1	0	1	1	1	0	0	1	0	1	0	0	0	0	1	1	1	0	1	0	0	1	0	0	1	0	0	0	1	0	0	1	0	0	0	1	0	0	0
CHEMBL595845_591769	-0.67	23	4	3	3	5	2	2.057	305.3339	1	0	0	1	0	1	0	0	1	0	1	0	0	0	0	1	1	1	0	1	0	1	1	0	0	0	0	0	0	1	0	0	1	0	0	0	0	0	0	0
CHEMBL593973_591803	-0.43	25	4	3	3	5	2	2.748	337.35094	1	1	0	1	1	1	0	0	1	0	1	0	0	0	0	1	1	1	0	1	0	0	1	0	0	1	0	0	0	1	0	0	1	0	0	0	1	0	0	0
CHEMBL22881_27906	-2.27	34	8	5	5	9	3	1.133	482.47252	1	1	1	1	1	0	0	1	1	1	1	1	0	0	1	1	1	1	1	0	1	0	0	1	0	0	0	1	0	1	1	0	0	1	1	0	0	0	1	1
CHEMBL595863_591918	-0.25	26	5	3	3	6	2	2.527	349.38646	1	1	0	1	1	0	0	0	1	0	1	0	0	0	0	1	1	1	0	1	0	0	1	0	0	0	0	0	0	1	0	1	1	0	0	0	0	1	0	0
CHEMBL595131_591801	-0.95	25	5	3	3	6	2	2.04	335.35988	1	0	0	1	0	1	0	0	1	0	1	0	0	0	0	1	1	1	0	1	0	0	1	0	0	0	0	0	0	1	0	1	1	0	0	0	0	1	0	0
CHEMBL596088_591790	-0.510000000000001	24	4	3	3	5	2	2.543	319.36048	1	1	0	1	1	1	0	0	1	0	1	0	0	0	0	1	1	1	0	1	0	0	1	0	0	0	0	0	0	1	0	0	1	0	0	0	0	0	0	0
CHEMBL1221455_687881	-0.13	25	4	4	4	4	1	2.896	352.36718	1	0	1	1	0	1	1	0	1	1	1	0	0	0	0	1	0	1	0	1	0	1	1	0	0	0	0	0	0	1	0	0	1	0	0	0	0	0	0	0
CHEMBL1221458_687884	0.25	24	5	3	3	4	1	3.211	342.41542	1	0	1	0	0	1	1	0	0	1	1	0	1	1	0	1	0	0	0	0	0	1	1	0	0	0	0	0	0	1	0	0	1	0	0	0	0	0	0	0
CHEMBL1221459_687885	3.e-002	26	4	4	4	4	1	3.501	362.40506	1	1	1	0	1	1	1	0	0	1	1	0	0	0	0	1	0	0	0	0	0	1	1	0	0	0	0	0	0	1	0	0	1	0	0	0	0	0	0	0
CHEMBL1222303_688738	-0.73	23	4	4	3	4	1	2.594	326.37296	1	0	1	0	0	1	1	0	0	1	1	0	0	1	0	1	0	0	0	0	0	1	1	0	0	0	0	0	0	1	0	0	1	0	0	0	0	0	0	0
CHEMBL1222304_688739	-0.390000000000001	24	5	3	3	4	1	3.211	342.41542	1	0	1	0	0	1	1	0	0	1	1	0	1	1	0	1	0	0	0	0	0	1	1	0	0	0	0	0	0	1	0	0	1	0	0	0	0	0	0	0
CHEMBL1222370_688806	-0.41	22	4	4	3	4	1	2.333	312.34638	1	0	1	0	0	1	1	0	0	1	1	0	0	1	0	1	0	0	0	0	0	1	1	0	0	0	0	0	0	1	0	0	1	0	0	0	0	0	0	0
CHEMBL554967_555290	0.409999999999999	21	4	3	2	3	1	2.155	286.32902	0	0	0	1	0	0	0	0	0	0	0	0	1	1	0	1	0	1	0	0	1	0	0	0	1	0	0	0	0	1	0	1	0	0	0	1	0	0	0	0
CHEMBL541185_556997	0.37	17	0	3	2	3	1	0.839	230.2227	0	0	0	1	0	0	0	0	1	0	0	0	0	0	0	1	0	1	0	0	0	0	0	0	0	0	0	0	1	1	0	1	0	0	0	1	0	0	0	0
CHEMBL569844_560558	-7.e-002	17	0	3	2	3	1	0.41	230.2227	0	0	0	1	0	0	0	0	0	0	0	0	0	0	0	1	0	1	0	0	1	0	0	0	0	0	0	0	0	1	0	1	0	0	0	1	0	0	0	0
CHEMBL1760894_1138171	2	37	8	4	3	5	1	4.386	534.59367	1	1	0	0	1	1	1	0	0	0	0	0	1	1	0	1	0	0	0	0	0	0	0	0	1	1	0	0	1	1	0	1	0	0	0	1	0	1	0	0
CHEMBL1771806_1144121	-2.22	32	8	5	5	8	2	2.661	433.42006	1	1	1	1	1	0	0	1	1	1	1	1	0	1	1	1	1	1	1	0	1	0	0	1	1	0	0	1	0	1	1	1	0	1	1	0	0	1	1	1
CHEMBL1771807_1144122	-2.27	35	10	5	5	8	3	1.411	475.5031	1	1	1	1	1	0	0	1	1	1	1	1	0	1	1	1	1	1	1	0	1	0	0	1	1	0	0	1	0	1	1	1	0	1	1	0	0	1	1	1
CHEMBL1760891_1138168	-9.e-002	37	9	4	3	5	2	4.335	534.59367	1	1	0	0	1	1	1	0	0	0	0	0	1	1	0	1	0	0	0	0	0	0	0	0	1	1	0	0	1	1	0	1	0	0	0	1	0	1	0	0
CHEMBL3752621_2057890	-2.33	32	6	5	5	6	3	4.277	426.43072	1	1	1	1	1	1	1	1	1	1	1	0	0	0	1	1	0	1	1	0	0	1	0	1	0	0	0	0	0	1	0	0	0	1	1	0	0	0	0	1
CHEMBL3753012_2057889	-2.08	31	5	5	4	6	3	4.552	418.45178	1	0	1	1	0	1	1	1	1	1	1	0	0	1	1	1	0	1	1	0	0	1	0	1	0	0	0	0	0	1	0	0	0	1	1	0	0	0	0	1
CHEMBL3753079_2057898	-2.1	32	7	5	5	6	2	4.403	425.44266	1	1	1	1	1	1	1	1	1	1	1	0	0	0	1	1	0	1	1	0	0	1	0	1	0	0	0	0	0	1	0	0	0	1	1	0	0	0	0	1
CHEMBL592679_597391	2.04	29	5	4	4	3	1	5.74	398.47692	1	1	0	0	1	1	1	0	0	0	1	0	0	0	0	1	0	0	0	1	0	1	1	0	0	0	0	0	0	1	0	0	1	0	0	0	0	0	0	0
CHEMBL1092270_623026	-3.09	22	4	4	3	5	0	4.673	331.41592	0	0	1	1	0	0	0	1	1	1	1	1	1	1	1	1	0	1	1	0	0	0	0	1	1	0	0	0	0	1	1	1	0	1	1	1	0	1	0	1
CHEMBL1092271_623027	-3.08	21	3	4	3	5	0	3.962	315.37346	0	0	1	1	0	0	0	1	1	1	1	1	0	0	1	1	0	1	1	0	0	0	0	1	1	0	0	0	0	1	1	1	0	1	1	1	0	1	0	1
CHEMBL1169934_647462	-0.149999999999999	28	5	3	3	5	1	2.777	394.44692	1	1	0	0	1	0	1	0	0	0	0	0	1	0	0	1	0	0	0	0	0	0	0	0	1	0	0	0	1	1	0	1	0	0	0	1	0	1	0	0
CHEMBL1080497_612976	0.34	21	2	4	3	5	2	1.705	279.25356	0	0	0	1	1	0	0	1	1	0	1	0	0	0	1	1	0	1	1	0	0	0	1	0	0	0	1	0	0	1	0	0	0	0	0	0	0	0	0	0
CHEMBL1080327_612975	0.699999999999999	20	2	4	4	4	1	1.904	263.25416	0	0	0	1	0	0	0	1	1	0	1	0	0	0	1	0	0	1	1	0	0	0	1	0	0	0	0	0	1	0	0	0	0	0	0	0	0	0	0	0
CHEMBL1650379_1062095	2.28	28	3	5	3	7	1	2.813	377.3502	0	0	0	0	0	0	1	0	0	1	1	0	1	0	0	1	0	0	0	0	0	0	1	0	0	0	1	0	0	1	0	1	1	0	0	0	0	1	0	0
CHEMBL1650380_1062096	2.68	29	4	5	3	7	1	3.48	391.37678	0	0	0	0	0	0	1	0	0	1	1	0	1	1	0	1	0	0	0	0	0	0	1	0	0	0	1	0	0	1	0	1	1	0	0	0	0	1	0	0
CHEMBL1277025_712997	0.82	33	4	6	5	5	0	4.112	430.46072	0	1	1	1	1	1	0	0	0	0	1	0	0	0	0	1	0	1	0	1	0	1	1	0	0	0	0	0	1	1	0	0	1	0	1	0	0	0	0	0
CHEMBL482436_500129	-0.83	37	7	5	3	6	2	3.608	543.03768	0	1	0	0	1	0	1	0	0	0	0	0	1	1	0	1	0	0	0	0	0	0	1	0	1	1	1	0	0	1	0	0	1	0	0	0	1	0	0	0
CHEMBL520782_468045	-2.23	31	4	6	6	6	1	3.209	410.43132	1	1	1	1	1	0	0	1	1	1	1	1	0	0	1	0	1	1	1	1	1	0	0	1	0	0	0	1	1	0	1	0	0	1	1	0	0	0	1	1
CHEMBL513364_447622	-2.25	31	4	6	5	7	1	2.11	415.45114	1	0	1	1	1	0	0	1	1	1	1	1	0	0	1	0	1	1	1	1	1	0	0	1	0	0	0	1	0	0	1	0	0	1	1	0	0	0	1	1
CHEMBL1170519_647613	-0.29	25	5	3	3	4	2	1.992	358.41482	1	0	0	0	1	0	1	0	0	0	0	0	1	0	0	1	0	0	0	0	0	0	0	0	1	0	0	0	1	1	0	1	0	0	0	1	0	1	0	0
CHEMBL275149_18817	-3.e-002	42	12	5	4	5	1	5.503	565.6621	0	1	0	0	1	1	0	0	0	0	0	0	1	1	0	1	0	0	0	1	0	1	1	0	1	0	0	0	0	1	0	1	1	0	0	1	0	1	0	0
CHEMBL1222145_688578	-0.87	24	6	3	3	4	1	3.449	342.36906	1	0	0	1	0	1	1	0	1	0	1	0	1	0	0	1	0	1	0	1	0	1	1	0	1	0	0	0	0	1	0	0	1	0	0	0	0	0	0	0
CHEMBL1222241_688675	-0.16	24	6	3	3	3	1	4.108	340.39624	1	0	0	1	0	1	1	0	1	0	1	0	1	1	0	1	0	1	0	1	0	1	1	0	0	0	0	0	0	1	0	0	1	0	0	0	0	0	0	0
CHEMBL1222242_688676	0.32	23	6	3	3	3	1	3.184	328.38554	1	0	0	1	0	1	1	0	1	0	1	0	1	0	0	1	0	1	0	1	0	1	1	0	1	0	0	0	0	1	0	0	1	0	0	0	0	0	0	0
CHEMBL1171525_647517	-0.660000000000001	30	7	3	3	6	1	2.462	431.43742	1	1	0	0	1	0	1	0	0	0	0	0	1	0	0	1	0	0	0	0	0	0	0	0	1	1	0	0	1	1	0	1	0	0	0	1	1	1	0	0
CHEMBL1277116_713089	1.85	33	4	6	5	5	0	4.112	430.46072	0	1	1	1	1	1	0	0	1	0	1	0	0	0	0	1	0	1	0	1	0	1	1	0	0	0	0	0	1	1	0	0	1	0	1	0	0	0	0	0
CHEMBL407969_430315	3.e-002	37	8	5	4	5	1	4.495	513.47179	0	1	1	0	1	0	0	0	0	0	1	0	1	1	0	1	0	1	0	1	0	0	1	0	1	1	0	1	0	1	0	0	1	0	0	1	0	0	0	0
CHEMBL483469_500070	-0.83	37	7	5	3	6	2	3.608	543.03768	0	1	0	0	1	1	1	0	0	0	0	0	1	1	0	1	0	0	0	0	0	0	1	0	1	1	1	0	0	1	0	0	1	0	0	0	1	0	0	0
CHEMBL520297_500131	-1.3	36	6	5	3	6	2	2.625	512.5565	0	1	0	0	1	0	1	0	0	0	0	0	1	0	0	1	0	0	0	0	0	0	1	0	1	1	1	0	0	1	0	0	1	0	0	0	1	0	0	0
CHEMBL484899_500194	-1.16	36	6	5	3	6	2	2.625	512.5565	0	1	0	0	1	1	1	0	0	0	0	0	1	0	0	1	0	0	0	0	0	0	1	0	1	1	1	0	0	1	0	0	1	0	0	0	1	0	0	0
CHEMBL484900_500195	-0.92	37	7	5	3	6	2	3.149	526.58308	0	1	0	0	1	1	1	0	0	0	0	0	1	1	0	1	0	0	0	0	0	0	1	0	1	1	1	0	0	1	0	0	1	0	0	0	1	0	0	0
CHEMBL594906_591822	-1.21	25	4	3	3	5	2	3.207	353.80554	1	1	0	1	1	1	0	0	1	0	1	0	0	0	0	1	1	1	0	1	0	0	1	0	0	1	0	0	0	1	0	0	1	0	0	0	1	0	0	0
CHEMBL594676_591696	-1.54	23	4	3	3	5	2	1.938	309.3226	1	1	0	1	1	0	0	1	1	0	1	0	0	0	1	1	1	1	1	1	0	0	0	0	0	0	0	0	0	1	0	0	0	0	0	0	0	0	0	0
CHEMBL608102_591777	-1.47	24	4	3	3	5	2	2.084	323.34918	1	1	0	1	1	0	0	1	1	0	1	0	0	0	0	1	1	1	0	1	0	0	0	0	0	0	0	0	0	1	0	0	0	0	0	0	0	0	0	0
CHEMBL598819_603502	1.19	25	7	3	2	4	1	3.454	358.45788	0	0	0	0	0	1	0	0	0	0	0	0	1	1	0	1	0	0	0	0	0	1	1	0	1	0	0	0	0	1	0	0	1	0	0	1	0	0	0	0
CHEMBL593508_591831	-1.02	25	4	3	3	5	2	3.029	333.38706	1	1	0	1	1	1	0	0	1	0	1	0	0	0	0	1	1	1	0	1	0	0	1	0	0	0	0	0	0	1	0	0	1	0	0	0	0	0	0	0
CHEMBL593040_591840	-1.87	27	6	3	3	6	2	2.875	363.41304	1	1	0	1	1	1	0	0	1	0	1	0	1	0	0	1	1	1	0	1	0	0	1	0	1	0	0	0	0	1	0	1	1	0	0	0	0	1	0	0
CHEMBL596074_591841	-0.97	26	4	3	3	6	2	2.422	344.36994	1	1	0	1	1	1	0	0	1	0	1	0	0	0	0	1	1	1	0	1	0	0	1	0	0	0	0	0	0	1	0	0	1	0	0	0	0	0	0	0
CHEMBL608100_591690	-0.86	23	4	3	3	4	2	2.156	308.33454	0	1	0	1	1	0	0	1	1	0	1	0	0	0	1	1	1	1	1	1	0	0	0	0	0	0	1	0	0	1	0	0	0	0	0	0	0	0	0	0
CHEMBL609304_591770	-0.59	25	4	3	3	6	2	1.936	330.34336	1	1	0	1	1	1	0	0	1	0	1	0	0	0	0	1	1	1	0	1	0	0	1	0	0	0	0	0	0	1	0	0	1	0	0	0	0	0	0	0
CHEMBL596291_591691	-0.5	25	5	3	3	6	2	2.04	335.35988	1	0	0	1	0	1	0	0	1	0	1	0	0	0	0	1	1	1	0	1	0	0	1	0	0	0	0	0	0	1	0	1	1	0	0	0	0	1	0	0
CHEMBL594197_591862	-0.569999999999999	25	4	3	3	5	2	2.57	337.37576	1	1	0	1	1	0	0	1	1	0	1	0	0	0	0	1	1	1	0	1	0	0	0	0	0	0	0	0	0	1	0	0	0	0	0	0	0	0	0	0
CHEMBL611955_591880	-0.44	26	5	3	3	5	2	3.026	351.40234	1	1	0	1	1	0	0	1	1	0	1	0	1	0	0	1	1	1	0	1	0	0	0	0	0	0	0	0	0	1	0	0	0	0	0	0	0	0	0	0
CHEMBL611964_591738	-1.56	26	6	3	3	6	2	2.389	349.38646	1	0	0	1	0	1	0	0	1	0	1	0	1	0	0	1	1	1	0	1	0	0	1	0	1	0	0	0	0	1	0	1	1	0	0	0	0	1	0	0
CHEMBL608093_591756	-0.81	25	4	3	3	6	2	1.936	330.34336	1	1	0	1	1	1	0	0	1	0	1	0	0	0	0	1	1	1	0	1	0	0	1	0	0	0	0	0	0	1	0	0	1	0	0	0	0	0	0	0
CHEMBL611944_591782	0.899999999999999	24	4	3	3	6	2	1.688	340.40284	1	1	0	1	1	0	0	0	1	1	1	0	0	0	0	1	1	1	0	1	0	0	0	1	0	0	0	0	0	1	0	0	0	0	0	0	0	0	0	0
LUF5742	1.44060833417952	25	4	4	3	3	1	4.491	329.39506	0	0	0	0	0	1	1	0	0	1	1	0	0	1	0	1	0	0	0	0	0	1	1	0	0	0	1	0	0	1	0	0	1	0	0	0	0	0	0	0
CHEMBL3764083_2068707	-1.415	26	3	4	4	5	2	2.774	347.34576	1	1	0	1	1	1	0	0	1	0	0	0	0	0	0	1	1	1	0	1	1	0	0	0	0	1	0	0	1	1	0	0	0	0	0	0	1	0	0	0
CHEMBL3764434_2068710	-1.85	26	3	4	4	5	2	3.233	363.80036	1	1	0	1	1	1	0	0	1	0	0	0	0	0	0	1	1	1	0	1	1	0	0	0	0	1	0	0	1	1	0	0	0	0	0	0	1	0	0	0
CHEMBL3763830_2068711	-1.16	26	3	4	4	5	2	3.317	408.25136	1	1	0	1	1	1	0	0	1	0	0	0	0	0	0	1	1	1	0	1	1	0	0	0	0	1	0	0	1	1	0	0	0	0	0	0	1	0	0	0
CHEMBL3764070_2068712	-1.03	26	3	4	4	5	2	3.147	455.25183	1	1	0	1	1	1	0	0	1	0	0	0	0	0	0	1	1	1	0	1	1	0	0	0	0	1	0	0	1	1	0	0	0	0	0	0	1	0	0	0
CHEMBL3752488_2057896	-1.26	28	6	4	4	6	2	3.546	377.39986	1	1	1	1	1	1	1	1	1	1	1	0	1	0	1	1	0	1	1	0	0	1	0	1	0	0	0	0	0	1	0	0	0	1	1	0	0	0	0	1
CHEMBL3754704_2057895	-1.47	26	5	4	4	6	2	2.82	349.3467	1	1	1	1	1	1	1	1	1	1	1	0	0	0	1	1	0	1	1	0	0	1	0	1	0	0	0	0	0	1	0	0	0	1	1	0	0	0	0	1
CHEMBL3754685_2057888	-1.13	28	5	4	4	6	3	3.42	378.38792	1	0	1	1	0	1	1	1	1	1	1	0	1	0	1	1	0	1	1	0	0	1	0	1	0	0	0	0	0	1	0	0	0	1	1	0	0	0	0	1
CHEMBL3754353_2057887	-1.58	26	4	4	4	6	3	2.693	350.33476	1	0	1	1	0	1	1	1	1	1	1	0	0	0	1	1	0	1	1	0	0	1	0	1	0	0	0	0	0	1	0	0	0	1	1	0	0	0	0	1
CHEMBL3752868_2057883	-1.72	17	2	3	3	6	2	1.254	231.21406	1	0	1	1	0	0	1	1	1	1	1	0	0	0	1	0	1	1	1	0	0	0	0	1	0	0	0	0	0	0	0	0	0	1	1	0	0	0	0	1
CHEMBL3754417_2057897	-1.63	31	6	5	4	6	2	4.678	417.46372	1	1	1	1	1	1	1	1	1	1	1	0	0	1	1	1	0	1	1	0	0	1	0	1	0	0	0	0	0	1	0	0	0	1	1	0	0	0	0	1
CHEMBL591710_597422	0.81	27	5	4	4	3	1	4.649	374.41246	1	1	0	1	1	1	1	0	1	0	1	0	0	0	0	1	0	1	0	1	0	1	1	0	0	0	0	0	0	1	0	0	1	0	0	0	0	0	0	0
CHEMBL1093271_622935	1.57	20	2	4	3	5	0	3.694	303.36276	0	0	1	1	0	0	0	1	1	1	1	1	1	0	1	1	0	1	1	0	0	0	0	1	1	0	0	0	0	1	1	1	0	1	1	1	0	1	0	1
CHEMBL1650152_1061659	-0.44	27	6	3	3	5	1	5.337	395.54094	1	0	0	0	0	0	1	0	0	0	1	0	1	1	0	1	0	0	0	0	0	0	1	0	0	0	0	0	0	1	0	1	1	0	0	0	0	1	0	0
CHEMBL1172277_647416	-0.760000000000001	33	8	3	3	6	1	2.022	490.59564	1	1	0	0	1	0	1	0	0	0	0	0	1	0	0	1	0	0	0	0	0	0	0	0	1	0	0	0	1	1	0	1	0	0	0	1	0	1	0	0
CHEMBL1080513_613052	-0.98	23	2	4	3	5	2	1.463	307.26366	0	0	0	1	1	0	1	1	1	0	1	0	0	0	1	1	0	1	1	0	0	0	1	0	0	0	1	0	0	1	0	0	0	0	0	0	0	0	0	0
CHEMBL1278102_714085	1.94	27	3	5	4	4	0	3.26	373.431	0	1	1	1	1	1	0	0	0	0	1	0	1	0	0	1	0	1	0	1	0	1	1	0	0	0	0	0	1	1	0	0	0	0	1	0	0	0	0	0
CHEMBL1277846_713827	1.54	35	5	6	5	5	0	4.734	458.51388	0	1	1	1	1	1	0	0	0	0	1	0	1	0	0	1	0	1	0	1	0	1	1	0	0	0	0	0	1	1	0	0	1	0	1	0	0	0	0	0
CHEMBL1277925_713907	1.44	36	6	6	5	5	0	5.191	472.54046	0	1	1	1	1	1	0	0	0	0	1	0	1	1	0	1	0	1	0	1	0	1	1	0	0	0	0	0	1	1	0	0	1	0	1	0	0	0	0	0
CHEMBL1277926_713908	1.43	36	5	6	5	5	0	5.197	472.54046	0	1	1	1	1	1	0	0	0	0	1	0	1	0	0	1	0	1	0	1	0	1	1	0	0	0	0	0	1	1	0	0	1	0	1	0	0	0	0	0
CHEMBL1278010_713992	1.64	34	4	6	5	5	0	4.068	444.4873	0	1	1	1	1	1	0	0	1	0	1	0	0	0	0	1	0	1	0	1	0	1	1	0	0	0	0	0	1	1	0	0	1	0	1	0	0	0	0	0
CHEMBL1278104_714087	0.33	34	4	6	5	5	0	5.09	460.5529	0	1	1	1	1	1	0	0	0	0	1	0	0	0	0	1	0	1	0	1	0	1	1	0	0	0	0	0	1	1	0	0	1	0	1	0	0	0	0	0
CHEMBL491285_457039	-1.58	33	8	4	3	6	1	3.888	454.47247	1	0	0	0	1	1	1	0	0	0	0	0	0	0	0	1	0	1	0	0	0	0	0	0	0	1	0	0	0	1	0	1	0	0	0	1	1	1	0	0
CHEMBL521785_457038	-1.52	36	8	5	3	7	1	3.575	496.50915	1	0	0	0	1	1	1	0	0	0	0	0	0	0	0	1	0	1	0	0	0	0	0	0	1	1	0	0	0	1	0	1	0	0	0	1	1	1	0	0
CHEMBL491310_457995	-1.15	32	8	4	3	6	1	3.618	441.43065	1	0	0	0	1	1	1	0	0	0	0	0	0	0	0	1	0	1	0	0	0	0	0	0	1	1	0	0	0	1	0	1	0	0	0	1	1	1	0	0
CHEMBL474747_457724	-0.83	30	6	5	3	5	1	4.033	405.4249	1	1	0	0	1	1	1	0	0	0	0	0	0	1	0	1	0	1	0	0	0	0	0	0	0	1	0	0	0	1	0	1	0	0	0	1	1	1	0	0
CHEMBL515088_457726	-1.4	34	8	5	3	6	1	5.948	471.43181	1	1	0	0	1	1	1	0	0	0	0	0	0	1	0	1	0	1	0	0	0	0	0	0	0	1	0	0	0	1	0	1	0	0	0	1	0	1	0	0
CHEMBL490723_457793	-1.02	29	6	5	3	5	1	3.828	387.43444	1	1	0	0	1	1	1	0	0	0	0	0	0	1	0	1	0	1	0	0	0	1	0	0	0	0	0	0	0	1	0	1	0	0	0	1	0	1	0	0
CHEMBL491318_457924	-1.53	30	6	4	3	5	1	4.098	411.40467	1	0	0	0	1	1	1	0	0	0	0	0	1	0	0	1	0	1	0	0	0	0	0	0	0	1	0	0	0	1	0	1	0	0	0	1	1	1	0	0
LUF5740	1.96184229800729	26	4	4	3	3	1	4.947	343.42164	0	0	0	0	0	1	1	0	0	1	1	0	0	1	0	1	0	0	0	0	0	1	1	0	0	0	1	0	0	1	0	0	1	0	0	0	0	0	0	0
LUF6046	1.08989280865383	26	4	3	3	4	1	4.594	342.39382	1	0	0	0	1	1	1	0	0	0	1	0	1	0	0	1	0	0	0	0	0	1	1	0	0	0	0	0	0	1	0	0	1	0	0	0	0	0	0	0
LUF6044	1.21617941788474	26	5	3	3	4	1	4.588	342.39382	1	0	0	0	1	1	1	0	0	0	1	0	1	1	0	1	0	0	0	0	0	1	1	0	0	0	0	0	0	1	0	0	1	0	0	0	0	0	0	0
LUF5768	1.72191920240699	25	4	4	3	3	1	4.287	329.39506	0	0	0	0	0	1	1	0	0	1	1	0	1	1	0	1	0	0	0	0	0	1	1	0	0	0	1	0	0	1	0	0	1	0	0	0	0	0	0	0
LUF5739	1.12773163679247	27	4	4	3	3	1	5.404	357.44822	0	0	0	0	0	1	1	0	0	1	1	0	0	1	0	1	0	0	0	0	0	1	1	0	0	0	1	0	0	1	0	0	1	0	0	0	0	0	0	0
LUF6061	1.55273059681927	22	2	4	3	5	1	3.178	291.30402	0	0	0	0	0	1	0	0	0	1	1	0	0	0	0	0	1	0	0	0	0	1	1	0	0	0	1	0	0	1	0	1	1	0	0	0	0	1	0	0
LUF6029	1.42664257954774	22	2	3	3	3	1	4.302	285.3425	0	1	0	0	1	1	0	0	0	0	1	0	0	0	0	0	1	0	0	0	0	1	1	0	0	0	1	0	0	0	0	0	1	0	0	0	0	0	0	0
LUF6005	1.20349554763548	24	2	4	3	5	1	3.584	315.32542	0	0	0	0	1	1	0	0	0	0	1	0	0	0	0	0	1	0	0	0	0	1	1	0	0	0	1	0	0	1	0	1	1	0	0	0	0	1	0	0
LUF6066	1.24916633095535	29	4	5	3	5	1	4.716	387.43114	0	0	0	0	0	1	1	0	0	1	1	0	0	1	0	1	0	0	0	0	0	1	1	0	0	0	1	0	0	1	0	1	1	0	0	0	0	1	0	0
LUF6025	1.72617228718848	28	4	4	3	4	1	4.826	368.4311	0	0	0	0	1	1	1	0	0	1	1	0	0	1	0	1	0	0	0	0	0	1	1	0	0	0	1	0	0	1	0	0	1	0	0	0	0	0	0	0
LUF6065	1.56009548978443	23	2	4	3	5	1	3.927	370.20008	0	0	0	0	0	1	0	0	0	1	1	0	0	0	0	0	1	0	0	0	0	1	1	0	0	1	1	0	0	1	0	1	1	0	0	0	1	1	0	0
LUF5733	1.77700987132483	26	6	3	3	3	1	5.319	345.43752	0	0	0	0	0	1	1	0	0	1	1	0	1	1	0	1	0	0	0	0	0	1	1	0	0	0	1	0	0	1	0	0	1	0	0	0	0	0	0	0
LUF6067	1.47129171105894	27	5	4	3	5	1	4.168	361.39386	0	0	0	0	0	1	1	0	0	1	1	0	1	1	0	1	0	0	0	0	0	1	1	0	0	0	1	0	0	1	0	1	1	0	0	0	0	1	0	0
LUF5743	1.39679259854118	24	4	4	3	3	1	4.035	315.36848	0	0	0	0	0	1	1	0	0	1	1	0	0	1	0	1	0	0	0	0	0	1	1	0	0	0	1	0	0	1	0	0	1	0	0	0	0	0	0	0
LUF5732	1.52974934692715	24	4	3	3	3	1	4.407	317.38436	0	0	0	0	0	1	1	0	0	1	1	0	1	0	0	1	0	0	0	0	0	1	1	0	0	0	1	0	0	1	0	0	1	0	0	0	0	0	0	0
CHEMBL611337_591830	-1.63	25	4	3	3	5	2	3.029	333.38706	1	1	0	1	1	1	0	0	1	0	1	0	0	0	0	1	1	1	0	1	0	0	1	0	0	0	0	0	0	1	0	0	1	0	0	0	0	0	0	0
CHEMBL596075_591842	-1.14	26	4	3	3	6	2	2.422	344.36994	1	1	0	1	1	1	0	0	1	0	1	0	0	0	0	1	1	1	0	1	0	0	1	0	0	0	0	0	0	1	0	0	1	0	0	0	0	0	0	0
CHEMBL595363_591859	-1.38	26	5	3	3	6	2	2.527	349.38646	1	1	0	1	1	1	0	0	1	0	1	0	0	0	0	1	1	1	0	1	0	0	1	0	0	0	0	0	0	1	0	1	1	0	0	0	0	1	0	0
CHEMBL593058_591713	-1.12	24	4	3	3	5	2	2.721	339.77896	1	0	0	1	0	1	0	0	1	0	1	0	0	0	0	1	1	1	0	1	0	0	1	0	0	1	0	0	0	1	0	0	1	0	0	0	1	0	0	0
CHEMBL595174_591723	-1	23	4	3	3	6	2	1.201	326.37626	1	0	0	1	0	1	0	0	1	1	1	0	0	0	0	1	1	1	0	1	0	0	0	1	0	0	0	0	0	1	0	0	0	0	0	0	0	0	0	0
CHEMBL595405_591724	-1.45	24	4	3	3	5	2	2.543	319.36048	1	1	0	1	1	1	0	0	1	0	1	0	0	0	0	1	1	1	0	1	0	0	1	0	0	0	0	0	0	1	0	0	1	0	0	0	0	0	0	0
CHEMBL607550_591791	-1.33	25	5	3	3	6	2	2.04	335.35988	1	0	0	1	0	1	0	0	1	0	1	0	0	0	0	1	1	1	0	1	0	0	1	0	0	0	0	0	0	1	0	1	1	0	0	0	0	1	0	0
CHEMBL1222371_688807	0.640000000000001	23	5	3	3	4	1	2.95	328.38884	1	0	1	0	0	1	1	0	0	1	1	0	1	1	0	1	0	0	0	0	0	1	1	0	0	0	0	0	0	1	0	0	1	0	0	0	0	0	0	0
CHEMBL1222372_688808	4.e-002	25	4	4	4	4	1	3.24	348.37848	1	1	1	0	1	1	1	0	0	1	1	0	0	0	0	1	0	0	0	0	0	1	1	0	0	0	0	0	0	1	0	0	1	0	0	0	0	0	0	0
CHEMBL1221456_687882	-0.53	21	3	3	3	4	1	1.836	300.33568	1	0	1	0	0	1	1	0	0	1	1	0	1	0	0	1	0	0	0	0	0	1	1	0	0	0	0	0	0	1	0	0	1	0	0	0	0	0	0	0
CHEMBL1221505_687932	-0.84	26	5	4	4	5	1	3.269	366.39706	1	0	1	1	0	1	1	0	1	1	1	0	1	0	0	1	0	1	0	1	0	1	1	0	0	0	0	0	0	1	0	0	1	0	0	0	0	0	0	0
CHEMBL550313_564045	0.64	21	4	3	2	3	1	2.584	286.32902	0	0	0	1	0	0	0	0	1	0	0	0	1	1	0	1	0	1	0	0	0	0	0	0	1	0	0	0	1	1	0	1	0	0	0	1	0	0	0	0
CHEMBL559990_558733	-0.33	25	7	3	2	4	1	3.011	344.40816	0	0	0	0	0	0	0	0	0	0	0	0	1	1	0	1	0	1	0	0	1	0	0	0	1	0	0	0	0	1	0	1	0	0	0	1	0	1	0	0
LUF5746	1.09755532439262	25	4	4	3	3	1	4.8	329.39506	1	0	0	0	0	1	1	0	0	0	1	0	0	1	0	1	0	0	0	0	0	1	1	0	0	0	0	0	0	1	0	0	1	0	0	0	0	0	0	0
CHEMBL506250_489248	-1.0887739243075	19	2	3	3	3	1	2.606	251.24016	0	0	0	1	1	0	0	1	1	0	1	0	0	0	1	0	1	1	1	0	0	0	1	0	0	0	1	0	0	0	0	0	0	0	0	0	0	0	0	0
CHEMBL476311_489243	-1.30387196432176	19	2	3	3	3	1	3.164	267.30576	0	0	0	1	1	0	0	1	1	0	1	0	0	0	1	0	1	1	1	0	0	0	1	0	0	0	1	0	0	0	0	0	0	0	0	0	0	0	0	0
LUF5752	1.67587323991149	25	5	3	3	3	1	4.961	331.41094	1	0	0	0	0	1	1	0	0	0	1	0	1	1	0	1	0	0	0	0	0	1	1	0	0	0	0	0	0	1	0	0	1	0	0	0	0	0	0	0
LUF6068	1.26895341297313	29	6	4	3	5	1	5.087	389.44702	0	0	0	0	0	1	1	0	0	1	1	0	1	1	0	1	0	0	0	0	0	1	1	0	0	0	1	0	0	1	0	1	1	0	0	0	0	1	0	0
LUF6042	1.03934573172904	22	2	4	3	5	1	3.487	291.30402	1	0	0	0	0	1	0	0	0	0	1	0	0	0	0	0	1	0	0	0	0	1	1	0	0	0	0	0	0	1	0	1	1	0	0	0	0	1	0	0
LUF5734	1.28433347833367	23	4	3	3	3	1	4.253	303.35778	1	0	0	0	0	1	1	0	0	0	1	0	1	1	0	1	0	0	0	0	0	1	1	0	0	0	0	0	0	1	0	0	1	0	0	0	0	0	0	0
CHEMBL486720_523435	-1.53	27	6	3	2	6	1	1.725	373.40632	0	0	0	0	0	0	0	0	0	0	0	0	0	0	0	1	0	0	0	0	0	0	1	0	1	0	0	0	0	1	0	1	1	0	0	1	0	1	0	0
CHEMBL486719_523434	-1.05	29	6	4	2	6	1	2.186	399.4436	0	0	0	0	0	0	0	0	0	0	0	0	0	1	0	1	0	0	0	0	0	0	1	0	1	0	0	0	0	1	0	1	1	0	0	1	0	1	0	0
CHEMBL260721_427787	-1.64	26	5	4	4	6	1	2.527	349.3434	1	1	0	1	1	1	0	1	1	0	1	1	0	0	1	1	1	1	1	0	0	0	0	0	0	0	0	0	1	1	0	0	0	0	0	0	0	0	1	0
CHEMBL388458_387825	1.19	22	2	4	4	4	1	3.355	290.31926	0	0	1	0	0	1	0	0	0	0	0	0	0	0	0	0	1	1	0	0	1	0	0	0	0	0	1	0	1	1	0	1	0	0	0	0	0	1	0	0
CHEMBL105913_173984	1.42	22	2	4	4	4	1	3.355	290.31926	0	0	1	0	0	1	0	0	0	0	0	0	0	0	0	0	1	1	0	0	1	0	0	0	0	0	1	0	1	1	0	1	0	0	0	0	0	1	0	0
CHEMBL106346_173879	0.869999999999999	21	1	4	4	3	1	3.858	274.31986	0	1	1	0	1	1	0	0	0	0	0	0	0	0	0	0	1	1	0	0	1	0	0	0	0	0	1	0	1	0	0	0	0	0	0	0	0	0	0	0
CHEMBL107446_173806	1.04	21	1	4	4	3	1	3.858	274.31986	0	1	1	0	1	1	0	0	0	0	0	0	0	0	0	0	1	1	0	0	1	0	0	0	0	0	1	0	1	0	0	0	0	0	0	0	0	0	0	0
CHEMBL242424_387829	1.685	29	3	5	5	3	1	5.389	378.42592	0	1	1	0	1	1	1	0	0	0	0	0	0	0	0	1	0	1	0	0	1	1	0	0	0	0	1	0	1	1	0	0	0	0	0	0	0	0	0	0
CHEMBL398787_402818	1.61	37	4	6	4	6	0	5.243	485.49286	0	1	0	0	1	1	0	0	0	0	0	0	0	0	0	1	0	0	0	0	0	1	0	0	0	0	0	0	0	1	0	1	0	0	0	0	0	0	0	0
CHEMBL235294_402809	0.7	29	3	5	3	5	1	3.588	381.3868	0	1	0	0	1	1	0	0	0	0	0	0	0	0	0	1	0	0	0	0	0	1	0	0	0	0	0	0	0	1	0	1	0	0	0	0	0	0	0	0
CHEMBL394064_402805	-1.23	22	1	4	2	5	1	2.598	311.7258	0	1	0	0	1	1	0	0	0	0	0	0	0	0	0	1	0	0	0	0	0	1	0	0	0	1	0	0	0	1	0	1	0	0	0	0	1	0	0	0
CHEMBL235075_402803	-1	23	2	4	2	6	1	1.918	307.30672	0	1	0	0	1	1	0	0	0	0	0	0	0	0	0	1	0	0	0	0	0	0	0	0	0	0	0	0	0	1	0	1	0	0	0	0	0	1	0	0
CHEMBL397821_402799	0.670000000000001	22	1	4	2	5	1	2.598	311.7258	0	1	0	0	1	1	0	0	0	0	0	0	0	0	0	1	0	0	0	0	0	0	0	0	0	1	0	0	0	1	0	1	0	0	0	0	1	0	0	0
CHEMBL1760885_1138162	0.44	38	8	4	3	6	1	3.109	570.60431	1	1	0	0	1	1	1	0	0	0	0	0	1	1	0	1	0	0	0	0	0	0	0	0	1	1	0	0	1	1	0	1	0	0	0	1	0	1	0	0
CHEMBL1672626_1070028	-1.31	23	4	4	3	5	1	1.884	307.30672	0	0	0	1	0	0	1	1	1	0	1	0	0	1	1	1	0	1	1	0	0	0	0	0	0	0	1	0	0	1	0	0	0	0	0	0	0	0	0	0
CHEMBL3222048_1728464	-1.59	21	5	3	3	4	1	2.769	302.39462	0	0	0	1	0	0	0	1	1	1	1	1	1	0	1	0	1	1	1	1	1	0	0	1	0	0	1	0	0	0	1	0	0	1	0	0	0	0	0	0
CHEMBL3222086_1728503	-1.19	24	3	4	3	4	1	3.096	370.80473	0	0	0	0	0	0	0	1	0	1	1	1	0	1	0	0	1	0	0	1	1	0	0	1	0	1	1	0	0	0	1	0	0	0	0	0	1	0	0	0
CHEMBL3222059_1728475	-1.58	23	3	4	3	4	1	2.444	332.39578	0	0	0	1	0	0	0	1	1	1	1	1	0	1	1	0	1	1	1	1	1	0	0	1	0	1	1	0	0	0	1	0	0	1	0	0	0	0	0	0
CHEMBL3222052_1728468	-1.37	22	3	4	3	4	1	2.677	314.40532	0	0	0	0	0	0	0	1	0	1	1	1	0	1	0	0	1	0	0	1	1	0	0	1	0	0	1	0	0	0	1	0	0	0	0	0	0	0	0	0
CHEMBL3222054_1728470	-1.63	23	3	4	3	4	1	3.444	328.4319	0	0	0	1	0	0	0	1	1	1	1	1	0	1	1	0	1	1	1	1	1	0	0	1	0	0	1	0	0	0	1	0	0	1	0	0	0	0	0	0
CHEMBL3222077_1728493	-1.6	26	4	4	3	4	1	3.188	382.40329	0	0	0	0	0	0	0	1	0	1	1	1	0	1	0	0	1	0	0	1	1	0	0	1	0	1	1	0	0	0	1	0	0	0	0	0	0	0	0	0
CHEMBL3222079_1728495	-1.69	27	4	4	3	4	1	3.51	400.39375	0	0	0	0	0	0	0	1	0	1	1	1	0	1	0	0	1	0	0	1	1	0	0	1	0	1	1	0	0	0	1	0	0	0	0	0	0	0	0	0
CHEMBL3222060_1728476	-1.66	24	3	4	3	4	1	2.892	350.38625	0	0	0	1	0	0	0	1	1	1	1	1	0	1	1	0	1	1	1	1	1	0	0	1	0	1	1	0	0	0	1	0	0	1	0	0	0	0	0	0
CHEMBL2164819_1428250	-0.75	15	1	2	2	4	1	1.651	196.20802	1	0	0	0	1	1	0	0	0	0	1	0	0	0	0	0	1	1	0	0	0	1	1	0	0	0	0	0	0	0	0	0	1	0	0	0	0	0	0	0
CHEMBL2165803_1429244	-1.27	30	3	5	4	5	1	4.153	400.38027	1	1	0	1	1	1	0	0	1	0	1	0	0	0	0	1	1	1	0	0	0	1	1	0	0	1	0	0	0	1	0	0	1	0	0	0	0	0	0	0
CHEMBL320805_174157	-0.86	20	1	4	4	3	1	3.372	260.29328	0	0	1	0	0	1	0	0	0	0	0	0	0	0	0	0	1	1	0	0	1	1	0	0	0	0	1	0	1	0	0	0	0	0	0	0	0	0	0	0
LUF5738	1.69153493395987	26	6	3	3	3	1	5.628	345.43752	1	0	0	0	0	1	1	0	0	0	1	0	1	1	0	1	0	0	0	0	0	1	1	0	0	0	0	0	0	1	0	0	1	0	0	0	0	0	0	0
CHEMBL2165806_1429247	-1.86	29	3	6	3	5	1	4.346	382.45768	1	1	0	0	1	1	0	0	0	0	1	0	0	1	0	1	1	0	0	0	0	1	1	0	0	0	0	0	0	1	0	0	1	0	0	0	0	0	0	0
CHEMBL3763871_2068986	-1.24	39	8	5	5	7	2	3.405	523.56084	1	1	0	1	1	1	0	0	1	0	0	0	0	1	0	1	1	1	0	1	1	0	0	0	1	1	0	0	1	1	0	0	0	0	0	0	1	0	0	0
CHEMBL3765424_2068987	-1.36	40	10	5	5	6	3	5.255	536.59936	1	1	0	0	1	1	0	0	0	0	0	0	0	1	0	1	1	1	0	1	1	1	0	0	0	1	0	0	1	1	0	0	0	0	0	0	1	0	0	0
CHEMBL1672611_1070013	-0.100000000000001	23	4	4	3	4	1	2.084	306.31866	0	0	0	1	0	0	1	1	1	0	1	0	0	1	1	1	0	1	1	0	0	0	1	0	0	0	1	0	0	1	0	0	0	0	0	0	0	0	0	0
CHEMBL3763234_2068966	-1.63	23	4	3	3	5	2	1.9	311.31366	1	0	0	1	0	1	0	0	1	0	0	0	0	0	0	1	1	1	0	1	1	0	0	0	0	1	0	0	1	1	0	0	0	0	0	0	1	0	0	0
CHEMBL3763668_2068969	-0.62	27	3	4	4	5	2	3.151	361.37234	1	1	0	1	1	1	0	0	1	0	0	0	1	0	0	1	1	1	0	1	1	0	0	0	0	1	0	0	1	1	0	0	0	0	0	0	1	0	0	0
CHEMBL371131_327904	-0.680000000000001	23	4	3	3	4	2	2.214	307.34648	0	1	0	0	1	1	0	0	0	0	0	1	0	0	0	1	0	1	0	1	1	1	0	0	0	0	0	0	0	1	0	0	0	0	0	0	0	0	0	0
CHEMBL2391832_1565408	0.49	27	5	4	4	4	1	3.498	375.40052	1	1	0	1	1	1	1	0	1	0	1	0	0	0	0	1	0	1	0	1	0	1	1	0	0	0	0	0	0	1	0	0	1	0	0	0	0	0	0	0
CHEMBL1927429_1268385	-1.33	29	10	3	3	8	3	3.119	402.45084	1	0	1	1	0	0	1	1	1	1	1	0	1	1	1	1	1	1	1	0	0	0	0	1	0	0	0	0	0	1	0	0	0	1	1	0	0	0	0	1
CHEMBL2391831_1565407	-0.74	27	5	4	4	4	1	3.927	375.40052	1	0	0	1	0	1	1	0	1	0	1	0	0	0	0	1	0	1	0	1	0	1	1	0	0	0	0	0	0	1	0	0	1	0	0	0	0	0	0	0
CHEMBL2391834_1565410	1.06	25	4	4	4	3	1	3.613	347.39042	1	0	0	1	0	1	1	0	1	0	1	0	0	0	0	1	0	1	0	1	0	1	1	0	0	0	0	0	0	1	0	0	1	0	0	0	0	0	0	0
CHEMBL261526_430406	-0.23	27	5	4	3	5	1	1.916	365.38916	0	0	1	1	0	0	0	0	1	0	0	0	1	1	0	1	0	1	0	0	0	0	1	0	1	0	0	0	0	1	0	0	0	0	0	1	0	0	0	0
CHEMBL259130_430078	-7.e-002	29	5	4	3	4	1	3.25	396.41814	0	1	1	0	1	1	0	0	0	0	0	0	1	0	0	1	0	1	0	0	0	0	1	0	1	1	0	1	0	1	0	0	0	0	0	1	1	0	0	0
CHEMBL261554_430316	0.59	34	7	5	4	5	1	4.217	479.91888	0	0	1	0	0	0	0	0	0	0	1	0	1	1	0	1	0	1	0	1	0	0	1	0	1	1	0	1	0	1	0	0	1	0	0	1	1	0	0	0
CHEMBL411686_427940	-1	26	4	3	2	3	2	4.302	378.31216	0	1	0	0	1	1	0	0	0	0	0	0	0	1	0	0	0	0	0	1	1	0	0	0	0	1	0	0	1	0	0	0	0	0	0	0	0	0	0	0
CHEMBL262332_431354	-0.67	35	5	5	3	5	1	3.05	473.52368	0	0	0	0	0	1	0	0	0	0	0	0	0	0	0	1	0	0	0	0	0	1	1	0	1	0	0	0	0	1	0	1	1	0	0	1	0	1	0	0
CHEMBL410679_427583	-1.86	26	3	4	4	5	2	2.829	348.35864	1	1	0	1	1	1	0	1	1	0	1	1	1	0	1	1	1	1	1	0	0	1	0	0	0	0	0	0	1	1	0	0	0	0	0	0	0	0	1	0
CHEMBL260790_427739	-1.66	25	4	4	4	6	1	2.566	336.30488	1	1	0	1	1	1	0	1	1	0	1	1	0	0	1	0	1	1	1	0	0	0	0	0	0	0	0	0	1	1	0	0	0	0	0	0	0	0	1	0
CHEMBL1927444_1268401	-1.9	25	5	4	3	7	3	2.247	342.39888	1	0	1	1	0	0	1	1	1	1	1	0	0	1	1	0	1	1	1	0	0	0	0	1	0	0	0	0	0	0	0	0	0	1	1	0	0	0	0	1
CHEMBL1927446_1268403	-1.52	22	7	3	3	7	3	1.523	302.33502	1	0	1	1	0	0	1	1	1	1	1	0	0	1	1	0	1	1	1	0	0	0	0	1	0	0	0	0	0	0	0	0	0	1	1	0	0	0	0	1
CHEMBL1927447_1268404	-1.9	36	5	6	5	7	1	4.018	480.52116	1	1	1	1	1	1	0	1	1	1	1	0	0	0	1	1	1	1	1	0	0	1	0	1	1	0	0	0	0	1	0	0	0	1	1	1	0	0	0	1
CHEMBL1927427_1268383	-1.75	32	8	4	3	8	3	3.843	442.5147	1	0	1	1	0	0	1	1	1	1	1	0	1	1	1	1	1	1	1	0	0	0	0	1	0	0	0	0	0	1	0	0	0	1	1	0	0	0	0	1
CHEMBL1927428_1268384	-0.95	27	8	3	3	8	3	2.083	374.39768	1	0	1	1	0	0	1	1	1	1	1	0	1	1	1	1	1	1	1	0	0	0	0	1	0	0	0	0	0	1	0	0	0	1	1	0	0	0	0	1
CHEMBL1927430_1268386	-1.95	32	13	3	3	10	3	1.759	448.47622	1	0	1	1	0	0	1	1	1	1	1	0	1	0	1	1	1	1	1	0	0	0	0	1	1	0	0	0	0	1	0	0	0	1	1	0	0	0	0	1
CHEMBL188897_312337	-1.68	28	4	5	4	7	1	3.148	376.4151	1	1	1	1	1	1	0	1	1	1	1	0	0	0	1	0	1	1	1	0	0	1	0	1	1	0	0	0	0	1	0	0	0	1	1	1	0	0	0	1
CHEMBL368488_296672	-1.47	29	4	5	4	7	1	3.813	410.86016	1	1	1	1	1	1	0	1	1	1	1	0	0	0	1	0	1	1	1	0	0	0	0	1	1	1	0	0	0	1	0	0	0	1	1	1	1	0	0	1
CHEMBL1927431_1268387	-1.1	29	4	5	4	7	1	3.354	394.40556	1	1	1	1	1	0	0	1	1	1	1	0	0	0	1	0	1	1	1	0	0	0	0	1	1	1	0	0	0	1	0	0	0	1	1	1	1	0	0	1
CHEMBL1927433_1268389	-1.83	25	10	3	3	9	3	0.163	348.3604	1	0	1	1	0	0	1	1	1	1	1	0	0	0	1	0	1	1	1	0	0	0	0	1	1	0	0	0	0	1	0	0	0	1	1	0	0	0	0	1
CHEMBL1927434_1268390	-1.06	31	4	5	4	7	1	3.272	483.32126	1	1	1	1	1	0	0	1	1	1	1	0	0	0	1	1	1	1	1	0	0	0	0	1	1	1	0	0	0	1	0	0	0	1	1	1	1	0	0	1
CHEMBL1927436_1268392	-1.56	30	4	5	4	7	1	2.523	404.4252	1	1	1	1	1	1	0	1	1	1	1	0	0	0	1	1	1	1	1	0	0	1	0	1	1	0	0	0	0	1	0	0	0	1	1	1	0	0	0	1
CHEMBL1927442_1268398	-1.41	31	4	5	4	7	1	3.188	438.87026	1	1	1	1	1	0	0	1	1	1	1	0	0	0	1	1	1	1	1	0	0	0	0	1	1	1	0	0	0	1	0	0	0	1	1	1	1	0	0	1
CHEMBL192_410802	-0.715000000000001	33	7	4	2	7	1	2.247	474.5764	0	1	1	0	1	0	0	0	0	0	0	0	1	1	0	1	0	0	0	1	0	0	0	0	1	0	0	1	0	1	0	1	0	0	0	0	0	1	0	0
CHEMBL1927423_1268379	-1.52	20	2	4	3	6	1	2.068	271.27792	1	0	1	1	0	0	0	1	1	1	1	0	0	1	1	0	1	1	1	0	0	0	0	1	1	0	0	0	0	1	0	0	0	1	1	1	0	0	0	1
CHEMBL1927426_1268382	-1.96	26	7	3	3	8	3	2.021	360.3711	1	0	1	1	0	0	1	1	1	1	1	0	1	0	1	1	1	1	1	0	0	0	0	1	0	0	0	0	0	1	0	0	0	1	1	0	0	0	0	1
CHEMBL7098_2196	1.1	20	1	4	2	4	0	2.15	266.2548	0	0	0	1	0	1	0	0	1	0	0	0	0	0	0	1	0	1	0	1	0	0	0	0	0	0	0	0	0	1	0	1	0	0	0	1	0	0	0	0
CHEMBL1760893_1138170	1.13	39	8	4	3	6	1	3.43	584.63089	1	1	0	0	1	1	1	0	0	0	0	0	1	1	0	1	0	0	0	0	0	0	0	0	1	1	0	0	1	1	0	1	0	0	0	1	0	1	0	0
CHEMBL1771804_1144119	-1.27	32	9	5	5	6	1	3.643	435.45418	1	1	1	1	1	0	0	1	1	1	1	1	0	1	1	0	1	1	1	0	1	0	0	1	1	1	0	1	0	1	1	1	0	1	1	0	0	1	1	1
CHEMBL1771805_1144120	-1.7	33	9	5	5	8	1	2.887	447.44664	1	1	1	1	1	0	0	1	1	1	1	1	0	1	1	1	1	1	1	0	1	0	0	1	1	0	0	1	0	1	1	1	0	1	1	0	0	1	1	1
CHEMBL1771811_1144126	-1.16	43	15	5	5	8	3	4.108	583.64092	1	1	1	1	1	0	0	1	1	1	1	1	0	1	1	1	1	1	1	0	1	0	0	1	1	0	0	1	0	1	1	1	0	1	1	0	0	1	1	1
CHEMBL1770169_1142467	-0.890000000000001	52	19	6	6	11	4	1.882	711.77344	1	1	1	1	1	0	0	1	1	1	1	1	1	1	1	1	1	1	1	1	1	0	0	1	1	0	0	1	0	1	1	1	0	1	1	0	0	1	1	1
CHEMBL3222058_1728474	-1.37	22	3	4	3	4	1	2.679	312.38944	0	0	0	1	0	0	0	1	1	1	1	1	0	1	1	0	1	1	1	1	1	0	0	1	0	0	1	0	0	0	1	0	0	1	0	0	0	0	0	0
CHEMBL3222061_1728477	-1.64	24	3	4	3	4	1	2.765	350.38625	0	0	0	1	0	0	0	1	1	1	1	1	0	1	1	0	1	1	1	1	1	0	0	1	0	1	1	0	0	0	1	0	0	1	0	0	0	0	0	0
CHEMBL3222066_1728482	-1.6	21	3	4	3	4	1	2.357	298.36286	0	0	0	1	0	0	0	1	1	1	1	1	0	0	1	0	1	1	1	1	1	0	0	1	0	0	1	0	0	0	1	0	0	1	0	0	0	0	0	0
CHEMBL3217800_1728500	-1.31	25	3	4	3	4	1	3.224	384.83131	0	0	0	0	0	0	0	1	0	1	1	1	0	1	0	0	1	0	0	1	1	0	0	1	0	1	1	0	0	0	1	0	0	0	0	0	1	0	0	0
CHEMBL3222065_1728481	-1.61	22	3	4	3	5	1	2.503	332.44374	0	0	0	1	0	0	0	1	1	1	1	1	0	0	1	0	1	1	1	1	1	0	0	1	1	0	1	0	0	1	1	0	0	1	0	0	0	0	0	0
CHEMBL3121728_1621052	-1.19	37	8	5	3	6	1	4.009	523.02644	0	1	0	0	1	1	0	0	0	0	0	0	0	1	0	1	0	0	0	0	0	0	1	0	1	1	0	0	0	1	0	1	1	0	0	1	1	1	0	0
CHEMBL3093328_1607708	-1.05	24	1	4	2	4	0	2.284	329.32894	0	0	0	0	0	0	0	0	0	0	0	0	0	1	0	1	0	0	0	1	0	0	0	0	1	1	0	0	0	1	0	1	0	0	0	1	1	0	0	0
CHEMBL278996_28174	-1.895	36	7	6	5	11	3	2.55	491.41308	1	1	1	1	1	0	0	1	1	1	1	1	0	1	1	1	1	1	1	0	1	0	0	1	0	0	0	1	0	1	1	1	0	1	1	0	0	1	1	1
CHEMBL22355_28136	-1.79	33	6	6	5	9	2	2.882	447.40358	1	1	1	1	1	0	0	1	1	1	1	1	0	1	1	1	1	1	1	0	1	0	0	1	0	0	0	1	0	1	1	1	0	1	1	0	0	1	1	1
CHEMBL22974_29169	-1.94	34	6	6	5	10	2	2.297	483.45728	1	0	1	1	1	0	0	1	1	1	1	1	0	1	1	1	1	1	1	0	1	0	0	1	0	0	0	1	0	1	1	1	0	1	1	0	0	1	1	1
CHEMBL3222083_1728499	-1.47	24	3	4	3	4	1	2.903	366.84084	0	0	0	0	0	0	0	1	0	1	1	1	0	1	0	0	1	0	0	1	1	0	0	1	0	1	1	0	0	0	1	0	0	0	0	0	1	0	0	0
CHEMBL3222099_1728516	-0.91	22	3	4	3	5	1	2.317	332.44374	0	0	0	1	0	0	0	1	1	1	1	1	0	0	1	0	1	1	1	1	1	0	0	1	1	0	1	0	0	1	1	0	0	1	0	0	0	0	0	0
CHEMBL3222047_1728463	-1.4	19	3	3	3	4	1	2.071	274.34146	0	0	0	1	0	0	0	1	1	1	1	1	0	0	1	0	1	1	1	1	1	0	0	1	0	0	1	0	0	0	1	0	0	1	0	0	0	0	0	0
CHEMBL3222064_1728480	-1.07	23	3	4	3	5	1	1.835	328.38884	0	0	0	1	0	0	0	1	1	1	1	1	0	1	1	1	1	1	1	1	1	0	0	1	0	0	1	0	0	1	1	0	0	1	0	0	0	0	0	0
CHEMBL3222100_1728517	-1.21	21	3	4	3	5	1	1.288	299.35092	0	0	0	0	0	0	0	0	0	1	1	1	0	0	0	0	1	1	0	1	1	0	0	0	0	0	1	0	0	0	1	0	0	0	0	0	0	0	0	0
CHEMBL3222101_1728518	-1.09	22	3	4	3	5	1	1.609	313.3775	0	0	0	0	0	0	0	0	0	1	1	1	0	1	0	0	1	1	0	1	1	0	0	0	0	0	1	0	0	0	1	0	0	0	0	0	0	0	0	0
CHEMBL491317_457923	-1.68	29	5	4	3	5	1	3.749	397.37809	1	0	0	0	1	1	1	0	0	0	0	0	0	0	0	1	0	1	0	0	0	0	0	0	0	1	0	0	0	1	0	1	0	0	0	1	1	1	0	0
CHEMBL3222053_1728469	-1.32	23	3	4	3	4	1	3.134	328.4319	0	0	0	0	0	0	0	1	0	1	1	1	0	1	0	0	1	0	0	1	1	0	0	1	0	0	1	0	0	0	1	0	0	0	0	0	0	0	0	0
CHEMBL3222055_1728471	-1.76	22	3	4	3	5	1	1.759	316.37814	0	0	0	1	0	0	0	1	1	1	1	1	0	0	1	0	1	1	1	1	1	0	0	1	1	0	1	0	0	1	1	0	0	1	0	0	0	0	0	0
CHEMBL3222063_1728479	-1.12	23	3	4	3	5	2	1.504	330.40472	0	0	0	1	0	0	0	1	1	1	1	1	0	1	1	0	1	1	1	1	1	0	0	1	0	0	1	0	0	0	1	0	0	1	0	0	0	0	0	0
CHEMBL3222078_1728494	-1.47	27	4	4	3	4	1	3.637	400.39375	0	0	0	0	0	0	0	1	0	1	1	1	0	1	0	0	1	0	0	1	1	0	0	1	0	1	1	0	0	0	1	0	0	0	0	0	0	0	0	0
CHEMBL1277845_713826	1.06	34	4	6	5	5	0	4.068	444.4873	0	1	1	1	1	1	0	0	0	0	1	0	0	0	0	1	0	1	0	1	0	1	1	0	0	0	0	0	1	1	0	0	1	0	1	0	0	0	0	0
CHEMBL2113096_1385347	0.93	26	4	4	4	6	1	2.495	359.40772	1	1	0	0	1	1	0	0	0	0	1	0	0	0	0	0	0	1	0	0	0	0	1	0	0	0	1	0	0	0	0	0	1	0	0	0	0	0	0	0
CHEMBL2165804_1429245	-0.699999999999999	24	3	3	2	4	1	2.159	324.35218	0	0	0	0	0	0	0	0	0	0	1	0	1	0	0	1	1	1	0	1	0	0	1	0	0	1	1	0	0	1	0	0	1	0	0	0	1	0	0	0
CHEMBL1095488_628703	-0.869999999999999	30	5	5	3	7	1	3.103	402.44578	1	1	0	0	1	1	0	0	0	0	1	0	0	0	0	1	1	0	0	0	0	1	1	0	1	0	0	0	0	1	0	1	1	0	0	0	0	1	0	0
CHEMBL1087185_629659	-0.859999999999999	30	2	5	3	6	1	2.665	399.44514	1	1	0	0	1	1	0	0	0	0	1	0	0	0	0	1	1	0	0	0	0	1	1	0	1	0	0	0	0	1	0	0	1	0	0	0	0	0	0	0
CHEMBL563034_561740	-0.659999999999999	26	5	3	3	7	2	2.369	355.30492	1	1	0	1	1	1	1	1	1	0	1	0	0	0	1	1	1	1	1	0	0	0	0	0	0	0	1	0	0	1	0	1	0	0	0	0	0	1	0	0
CHEMBL2113095_1385346	0.88	25	4	4	4	6	1	2.235	345.38114	1	1	0	0	1	1	0	0	0	0	1	0	0	0	0	0	0	1	0	0	0	0	1	0	0	0	1	0	0	0	0	0	1	0	0	0	0	0	0	0
CHEMBL251870_422417	0.385	33	8	4	3	4	1	4.54	460.45223	0	1	1	0	1	1	0	0	0	0	0	0	1	1	0	1	0	1	0	0	0	0	1	0	1	1	0	1	0	1	0	0	0	0	0	1	0	0	0	0
CHEMBL2165802_1429243	-0.550000000000001	29	3	5	4	6	1	3.547	378.38286	1	1	0	1	1	1	0	0	1	0	1	0	0	0	0	1	1	1	0	0	0	1	1	0	0	0	0	0	0	1	0	0	1	0	0	0	0	0	0	0
CHEMBL2165801_1429242	-0.699999999999999	29	3	5	4	5	1	4.782	398.8444	1	1	0	1	1	1	0	0	0	0	1	0	0	0	0	1	1	1	0	0	0	1	1	0	0	1	0	0	0	1	0	0	1	0	0	0	1	0	0	0
CHEMBL380176_349622	1.06	22	5	3	2	4	2	1.53	302.33172	0	0	0	0	0	0	0	0	0	0	0	0	1	1	0	1	0	1	0	1	0	0	1	0	1	0	0	0	0	1	0	0	0	0	0	1	0	0	0	0
CHEMBL418564_29116	-1.99	36	6	6	5	8	1	1.814	507.5681	1	1	1	1	1	0	0	1	1	1	1	1	0	0	1	1	1	1	1	0	1	0	0	1	0	0	0	1	0	1	1	0	0	1	1	0	0	0	1	1
CHEMBL2165808_1429249	-0.57	30	3	5	4	6	1	3.996	389.4088	1	1	0	0	1	1	0	0	0	0	1	0	0	0	0	1	1	1	0	0	0	1	1	0	0	0	0	0	0	1	0	0	1	0	0	0	0	0	0	0
CHEMBL2165807_1429248	-0.9	28	3	5	4	5	1	4.117	364.39934	1	1	0	1	1	1	0	0	1	0	1	0	0	0	0	1	1	1	0	0	0	1	1	0	0	0	0	0	0	1	0	0	1	0	0	0	0	0	0	0
CHEMBL1087189_629001	-0.620000000000001	27	3	5	3	5	1	3.828	356.4204	1	1	0	0	1	1	0	0	0	0	1	0	0	1	0	1	1	0	0	0	0	1	1	0	0	0	0	0	0	1	0	0	1	0	0	0	0	0	0	0
CHEMBL210271_349423	-0.68	27	5	4	3	4	1	2.272	364.4011	0	1	1	0	1	1	0	0	0	0	0	0	1	0	0	1	0	1	0	1	0	1	1	0	1	0	0	1	0	1	0	0	0	0	0	1	0	0	0	0
CHEMBL2181965_1442795	-0.58	23	3	4	2	3	1	3.319	374.23514	0	0	0	0	0	0	0	0	0	0	0	0	1	1	0	1	0	0	0	0	0	0	1	0	1	1	0	0	0	1	0	0	1	0	0	1	1	0	0	0
CHEMBL2165805_1429246	-0.45	29	3	5	3	5	1	4.583	384.47356	1	1	0	0	1	1	0	0	0	0	1	0	1	1	0	1	1	0	0	0	0	1	1	0	0	0	0	0	0	1	0	0	1	0	0	0	0	0	0	0
CHEMBL3828448_2095356	-0.390000000000001	25	4	4	3	6	2	3.488	363.38501	1	0	0	0	0	1	0	0	0	0	0	1	0	1	0	0	0	0	0	0	0	0	0	0	1	1	0	0	1	1	0	0	0	0	0	1	1	0	1	0
CHEMBL475146_457659	-1.22	31	7	5	3	6	1	3.811	417.46042	1	1	0	0	1	1	1	0	0	0	0	0	0	1	0	1	0	1	0	0	0	0	0	0	0	0	0	0	0	1	0	1	0	0	0	1	0	1	0	0
CHEMBL3764338_2068721	-0.88	27	3	4	4	5	2	3.897	398.24542	1	1	0	1	1	1	0	0	1	0	0	0	0	0	0	1	1	1	0	1	1	0	0	0	0	1	0	0	1	1	0	0	0	0	0	0	1	0	0	0
CHEMBL564224_565193	-1.95	27	6	3	3	7	2	2.404	369.3315	1	1	0	1	1	1	1	1	1	0	1	0	0	0	1	1	1	1	1	0	0	0	0	0	0	0	1	0	0	1	0	1	0	0	0	0	0	1	0	0
CHEMBL515877_457662	-1.79	33	8	5	3	7	1	3.795	447.4864	1	1	0	0	1	1	1	0	0	0	0	0	0	1	0	1	0	1	0	0	0	0	0	0	0	0	0	0	0	1	0	1	0	0	0	1	0	1	0	0
CHEMBL549885_563438	-1.46	22	4	3	3	5	2	1.452	295.29602	1	0	0	1	0	1	0	1	1	0	1	0	0	0	1	1	1	1	1	1	0	0	0	0	0	0	0	0	0	1	0	0	0	0	0	0	0	0	0	0
CHEMBL556083_563425	-1	24	5	3	3	5	2	2.371	324.33394	1	1	0	1	1	1	0	1	1	0	1	0	0	0	1	1	1	1	1	1	0	0	0	0	0	0	0	0	0	1	0	1	0	0	0	0	0	1	0	0
CHEMBL194704_327886	-1.19	22	2	3	2	4	2	2.42	299.36754	0	0	0	0	1	0	0	0	0	0	0	1	1	1	0	1	0	1	0	1	1	0	0	0	0	0	0	0	0	1	0	0	0	0	0	0	0	0	0	0
CHEMBL410066_431249	1.65	35	5	5	3	5	1	3.062	474.50844	0	1	0	0	1	1	0	0	0	0	0	0	0	0	0	1	0	0	0	0	0	0	1	0	1	0	0	0	0	1	0	1	1	0	0	1	0	1	0	0
CHEMBL196436_325280	-1.95	22	3	4	4	4	1	2.671	291.30732	1	1	0	1	1	1	0	1	1	0	1	1	0	0	1	0	1	1	1	0	0	1	0	0	0	0	0	0	1	0	0	0	0	0	0	0	0	0	1	0
CHEMBL180236_302622	0.95	37	9	5	4	6	1	4.723	500.54902	0	1	1	0	1	0	0	0	0	1	0	0	1	1	0	1	0	0	0	1	0	0	1	0	1	0	0	0	0	1	0	1	1	0	0	1	0	1	0	0
CHEMBL558291_567046	-1.18	21	4	3	3	4	2	1.569	284.27008	1	0	0	1	0	0	0	1	1	0	1	0	0	0	1	1	1	1	1	1	0	0	0	0	0	0	0	0	0	1	0	0	0	0	0	0	0	0	0	0
CHEMBL383134_327913	-0.800000000000001	23	3	3	3	4	2	2.27	307.34648	0	1	0	0	1	1	0	0	0	0	0	1	1	0	0	1	0	1	0	1	1	1	0	0	0	0	0	0	0	1	0	0	0	0	0	0	0	0	0	0
CHEMBL412112_431129	0.56	41	8	5	3	5	1	4.864	569.57481	0	1	0	0	1	0	0	0	0	0	0	0	1	1	0	1	0	0	0	0	0	0	1	0	1	1	0	0	0	1	0	1	1	0	0	1	0	1	0	0
CHEMBL428605_431751	1.12	37	6	5	3	6	1	3.033	503.54966	0	0	0	0	0	1	0	0	0	0	0	0	0	0	0	1	0	0	0	0	0	1	1	0	1	0	0	0	0	1	0	1	1	0	0	1	0	1	0	0
CHEMBL3827598_2095560	0.279999999999999	35	11	4	2	6	0	4.858	482.61832	0	0	0	0	0	0	0	0	0	0	0	0	1	1	0	1	0	0	0	1	0	0	0	0	1	0	0	0	0	1	0	1	0	0	0	1	0	1	0	0
CHEMBL3827623_2095556	8.e-002	35	9	5	2	6	0	4.407	480.60244	0	0	0	0	0	0	0	0	0	0	0	0	1	1	0	1	0	0	0	1	0	0	0	0	1	0	0	0	0	1	0	1	0	0	0	1	0	1	0	0
CHEMBL275427_18639	0.58	35	9	4	3	5	2	4.371	495.95804	0	0	0	0	0	0	1	0	0	0	0	0	1	1	0	1	0	0	0	1	0	0	1	0	1	1	0	0	0	1	0	1	1	0	0	1	1	1	0	0
CHEMBL16929_18646	-4.e-002	35	9	4	3	5	2	3.912	479.50344	0	0	0	0	0	0	1	0	0	0	0	0	1	1	0	1	0	0	0	1	0	0	1	0	1	1	0	0	0	1	0	1	1	0	0	1	1	1	0	0
CHEMBL275605_18809	-0.5	35	10	4	3	5	2	3.713	475.53956	0	1	0	0	1	1	0	0	0	0	0	0	1	1	0	1	0	0	0	1	0	1	1	0	1	0	0	0	0	1	0	1	1	0	0	1	0	1	0	0
CHEMBL3739795_2054303	-1.14	23	6	3	3	5	2	3.856	375.26626	1	1	0	0	1	1	1	0	0	0	0	1	1	1	0	0	1	0	0	0	0	1	0	0	0	1	1	0	1	0	0	0	0	0	0	0	1	0	1	0
CHEMBL576447_580955	-0.34	21	5	3	3	5	2	2.347	282.34362	1	1	0	0	1	1	1	0	0	0	0	1	1	0	0	0	1	0	0	0	0	1	0	0	0	0	1	0	1	0	0	0	0	0	0	0	0	0	1	0
CHEMBL609603_591689	-0.920000000000001	23	4	3	3	5	2	2.292	329.74108	1	1	0	1	1	1	0	1	1	1	1	0	0	0	1	1	1	1	1	0	0	0	0	1	0	1	0	0	0	1	0	0	0	1	0	0	1	0	0	0
CHEMBL603748_591905	-2.04	24	5	3	3	5	2	1.168	326.35312	1	0	0	0	0	0	0	1	0	0	1	0	1	0	0	1	1	1	0	1	0	0	0	0	0	0	0	0	0	1	0	0	0	0	0	0	0	0	0	0
CHEMBL3596507_1953451	-1.92	30	4	5	4	8	1	2.449	404.46826	1	0	1	1	0	1	0	0	1	0	0	1	1	0	0	0	1	1	0	0	1	0	0	0	1	0	0	0	1	1	0	1	0	0	1	1	0	1	0	0
CHEMBL1171898_647611	-0.23	26	4	3	3	4	1	2.755	373.40134	1	1	0	0	1	0	1	0	0	0	0	0	1	0	0	1	0	0	0	0	0	0	0	0	0	1	0	0	1	1	0	1	0	0	0	1	1	1	0	0
CHEMBL1172269_647563	-8.e-002	30	6	3	3	4	1	3.762	441.39931	1	1	0	0	1	0	1	0	0	0	0	0	1	0	0	1	0	0	0	0	0	0	0	0	1	1	0	0	1	1	0	1	0	0	0	1	1	1	0	0
CHEMBL1172268_647562	0.3	28	5	3	3	4	1	3.577	409.38227	1	1	0	0	1	0	1	0	0	0	0	0	1	0	0	1	0	0	0	0	0	0	0	0	0	1	0	0	1	1	0	1	0	0	0	1	1	1	0	0
CHEMBL2153614_1424304	-0.87	25	3	4	1	4	0	2.812	343.4234	0	0	0	0	0	0	0	0	0	0	0	0	0	1	0	1	0	0	0	1	0	0	0	0	1	0	0	0	0	1	0	0	0	0	0	1	0	0	0	0
CHEMBL1171524_647560	-0.54	29	7	3	3	5	2	2.278	417.4539	1	1	0	0	1	0	1	0	0	0	0	0	1	1	0	1	0	0	0	0	0	0	0	0	1	1	0	0	1	1	0	1	0	0	0	1	1	1	0	0
CHEMBL1170131_647465	-0.52	31	6	3	3	5	1	2.021	444.47924	1	1	0	0	1	0	1	0	0	0	0	0	1	0	0	1	0	0	0	0	0	0	0	0	1	1	0	0	1	1	0	1	0	0	0	1	1	1	0	0
CHEMBL466021_479497	0.15	34	9	4	3	4	2	5.263	460.52492	0	1	0	0	1	1	1	0	0	0	0	0	1	1	0	1	0	0	0	0	0	1	1	0	1	0	0	0	0	1	0	1	1	0	0	1	0	0	0	0
CHEMBL1170130_647464	-0.300000000000001	26	4	3	3	3	1	3.785	391.847	1	1	0	0	1	0	1	0	0	0	0	0	1	0	0	1	0	0	0	0	0	0	0	0	1	1	0	0	1	1	0	1	0	0	0	1	1	0	0	0
CHEMBL1760895_1138172	1.83	39	8	4	3	5	2	4.462	562.60377	1	1	0	0	1	1	1	0	0	0	0	0	1	1	0	1	0	0	0	0	0	0	0	0	1	1	0	0	1	1	0	1	0	0	0	1	0	1	0	0
CHEMBL1760886_1138163	1.31	37	7	4	3	5	1	3.406	534.55061	1	1	0	0	1	1	1	0	0	0	0	0	1	1	0	1	0	0	0	0	0	0	0	0	1	1	0	0	1	1	0	1	0	0	0	1	0	1	0	0
CHEMBL262353_433096	0.47	23	4	4	4	4	0	3.654	307.34978	0	0	1	1	0	1	0	1	1	1	1	1	1	0	1	0	0	1	1	0	0	0	0	1	1	0	0	0	1	1	1	0	0	1	1	1	0	0	0	1
CHEMBL3765268_2068980	-1.09	26	3	4	4	5	2	2.561	347.34576	1	0	0	1	0	1	0	0	0	0	0	0	0	0	0	1	1	1	0	1	1	0	0	0	0	1	0	0	1	1	0	0	0	0	0	0	1	0	0	0
CHEMBL594363_591874	-2.57	22	4	3	3	5	3	0.613	298.29996	1	0	0	0	0	0	0	1	0	0	1	0	0	0	0	1	1	1	0	1	0	0	0	0	0	0	0	0	0	1	0	0	0	0	0	0	0	0	0	0
CHEMBL380284_349327	1.1	30	7	4	3	4	1	3.984	426.89932	0	1	1	0	1	0	0	0	0	0	0	0	1	1	0	1	0	1	0	1	0	0	1	0	1	1	0	1	0	1	0	0	0	0	0	1	1	0	0	0
CHEMBL1760900_1138177	1.68	36	6	4	3	4	1	4.579	520.56709	1	1	0	0	1	1	1	0	0	0	0	0	1	1	0	1	0	0	0	0	0	0	0	0	1	1	0	0	1	1	0	1	0	0	0	1	0	1	0	0
CHEMBL596308_591855	-2.13	22	4	3	3	4	3	1.705	297.3119	1	0	0	0	0	0	0	1	0	0	1	0	0	0	0	1	1	0	0	1	0	0	0	0	0	0	0	0	0	1	0	0	0	0	0	0	0	0	0	0
CHEMBL261722_430291	-0.36	26	3	4	3	4	1	2.058	354.3384	0	1	1	0	1	1	0	0	0	0	0	0	0	0	0	1	0	1	0	0	0	0	1	0	0	1	0	1	0	1	0	0	0	0	0	1	1	0	0	0
CHEMBL271753_439457	-1.31	19	8	1	1	5	1	3.708	283.38974	0	0	0	0	0	0	1	0	0	0	0	0	1	1	0	1	0	0	0	0	0	0	0	0	1	0	1	0	0	1	0	0	0	0	0	0	0	1	0	0
CHEMBL2377225_1559070	-2.08	25	4	4	4	3	1	4.509	357.37713	0	1	0	0	1	1	0	1	0	1	1	1	0	0	0	0	1	0	0	1	1	1	0	1	0	1	1	0	0	0	1	0	0	0	0	0	0	0	0	0
CHEMBL263370_432996	0.3	26	3	5	5	4	1	2.974	345.31164	0	0	1	1	0	1	1	1	1	1	1	1	0	0	1	1	0	1	1	1	0	0	0	1	0	0	1	0	1	1	1	0	0	1	1	0	0	0	0	1
CHEMBL216200_361785	2.6	32	7	6	1	5	2	4.391	441.5664	0	0	0	0	0	0	0	0	0	0	0	0	1	1	0	1	0	0	0	0	0	0	0	0	1	0	0	0	0	1	0	0	0	0	0	1	0	0	0	0
CHEMBL414157_361763	2.955	30	8	5	1	5	2	3.686	416.51388	0	0	0	0	0	0	0	0	0	0	0	0	1	1	0	1	0	0	0	1	0	0	0	0	1	0	0	0	0	1	0	0	0	0	0	1	0	0	0	0
CHEMBL209230_352681	0.47	31	7	4	3	5	3	2.503	439.48754	0	1	0	0	1	1	1	0	0	0	0	0	1	1	0	1	0	0	0	1	0	1	1	0	1	0	0	0	0	1	0	0	1	0	0	0	0	0	0	0
CHEMBL1760887_1138164	0.77	37	7	4	3	5	1	3.406	534.55061	1	1	0	0	1	1	1	0	0	0	0	0	1	1	0	1	0	0	0	0	0	0	0	0	1	1	0	0	1	1	0	1	0	0	0	1	0	1	0	0
CHEMBL212625_352423	-0.6325	36	7	5	3	6	2	2.943	508.59262	0	1	0	0	1	1	1	0	0	0	0	0	1	1	0	1	0	0	0	0	0	1	1	0	1	0	1	0	0	1	0	0	1	0	0	0	0	0	0	0
CHEMBL210585_352455	-0.76	31	6	4	3	5	2	2.157	439.48754	0	1	0	0	1	1	0	0	0	0	0	0	0	0	0	1	0	0	0	1	0	1	1	0	0	0	0	0	0	1	0	0	1	0	0	1	0	0	0	0
CHEMBL199446_336698	0.64	31	5	4	3	4	2	2.996	422.40906	0	0	0	0	0	0	1	0	0	0	0	0	0	0	0	1	0	0	0	0	0	0	1	0	1	1	0	0	0	1	0	1	1	0	0	1	1	1	0	0
CHEMBL199611_336786	0.789999999999999	31	5	4	3	4	2	3.275	418.44518	0	0	0	0	0	1	1	0	0	0	0	0	1	0	0	1	0	0	0	0	0	1	1	0	0	0	0	0	0	1	0	1	1	0	0	1	0	1	0	0
CHEMBL201145_336772	0.17	35	9	4	3	4	2	5.284	539.42098	0	0	0	0	0	0	1	0	0	0	0	0	1	1	0	1	0	0	0	0	0	0	1	0	1	1	0	0	0	1	0	1	1	0	0	1	1	1	0	0
CHEMBL1090576_623029	-0.209999999999999	25	2	5	4	5	0	5.144	369.39602	0	0	1	1	0	0	0	1	1	1	1	1	0	0	1	1	0	1	1	0	0	0	0	1	0	1	0	0	0	1	1	1	0	1	1	0	1	1	0	1
CHEMBL519813_500068	-1.08	35	6	5	3	6	2	2.42	494.56604	0	1	0	0	1	1	1	0	0	0	0	0	1	0	0	1	0	0	0	0	0	1	1	0	1	0	1	0	0	1	0	0	1	0	0	0	0	0	0	0
CHEMBL1170166_648171	1.93	32	7	4	3	4	3	3.663	436.43564	0	0	0	0	0	0	1	0	0	0	0	0	1	1	0	1	0	0	0	0	0	0	1	0	1	1	0	0	0	1	0	1	1	0	0	0	1	1	0	0
CHEMBL209217_349906	1.53	30	8	4	3	4	1	3.641	406.48084	0	1	1	0	1	1	0	0	0	0	0	0	1	1	0	1	0	1	0	1	0	1	1	0	1	0	0	1	0	1	0	0	0	0	0	1	0	0	0	0
CHEMBL3403734_1833958	0.16	34	6	5	4	4	3	6.058	488.62436	1	1	0	0	1	1	1	0	0	0	1	0	0	1	0	1	0	0	0	1	0	1	1	0	0	0	1	0	0	1	0	0	1	0	0	0	0	0	0	0
CHEMBL3403741_1833965	0.14	34	10	3	3	8	2	5.264	502.60634	1	1	0	0	1	0	1	0	0	0	0	0	1	0	0	1	0	0	0	1	0	0	0	0	1	0	1	0	0	1	0	0	0	0	0	1	0	0	0	0
CHEMBL3403739_1833963	-0.17	35	11	3	3	9	2	4.762	518.60574	1	0	0	0	1	0	1	0	0	0	0	0	1	0	0	1	0	0	0	1	0	0	0	0	1	0	1	0	0	1	0	1	0	0	0	1	0	1	0	0
CHEMBL1170518_647612	-0.8	25	4	3	3	4	2	2.549	359.37476	1	1	0	0	1	0	1	0	0	0	0	0	1	0	0	1	0	0	0	0	0	0	0	0	0	1	0	0	1	1	0	1	0	0	0	0	1	1	0	0
CHEMBL561163_558124	-1.27	29	6	3	3	7	2	4.505	409.27631	1	1	0	1	1	1	1	1	1	0	1	0	0	0	1	1	1	1	1	0	0	0	0	0	0	1	1	0	0	1	0	1	0	0	0	0	0	1	0	0
CHEMBL411452_429978	9.e-002	33	7	5	3	4	1	3.964	458.43635	0	1	1	0	1	1	0	0	0	0	0	0	1	1	0	1	0	1	0	0	0	0	1	0	1	1	0	1	0	1	0	0	0	0	0	1	0	0	0	0
CHEMBL3596502_1953446	-2.42	31	4	5	4	7	1	3.266	421.47066	1	0	1	0	0	1	0	0	0	0	0	1	1	0	0	0	1	0	0	0	1	0	0	0	1	1	0	0	1	1	0	1	0	0	1	1	1	1	0	0
CHEMBL3596503_1953447	-2.62	31	4	5	4	7	1	3.266	421.47066	1	0	1	0	0	1	0	0	0	0	0	1	1	0	0	0	1	0	0	0	1	0	0	0	1	1	0	0	1	1	0	1	0	0	1	1	1	1	0	0
CHEMBL3596505_1953449	-2.31	31	4	5	4	8	1	2.655	422.45872	1	0	1	0	0	1	0	0	0	0	0	1	1	0	0	0	1	1	0	0	1	0	0	0	1	1	0	0	1	1	0	1	0	0	1	1	1	1	0	0
CHEMBL3403733_1833957	-0.16	31	6	4	3	5	3	4.812	455.5962	1	1	0	0	1	0	1	0	0	0	0	0	0	1	0	1	0	0	0	1	0	0	0	0	0	0	1	0	0	1	0	0	0	0	0	1	0	0	0	0
CHEMBL3403729_1833953	-0.12	33	8	4	3	6	2	6.014	484.63412	1	1	0	0	1	0	1	0	0	0	0	0	1	1	0	1	0	0	0	1	0	0	0	0	1	0	1	0	0	1	0	0	0	0	0	1	0	0	0	0
CHEMBL3403728_1833952	0.56	36	8	5	4	5	2	7.26	517.66228	1	1	0	0	1	1	1	0	0	0	1	0	1	1	0	1	0	0	0	1	0	1	1	0	1	0	1	0	0	1	0	0	1	0	0	0	0	0	0	0
CHEMBL3403724_1833948	-0.800000000000001	32	8	4	3	6	2	5.528	470.60754	1	0	0	0	1	1	1	0	0	0	0	0	1	1	0	1	0	0	0	1	0	1	0	0	1	0	1	0	0	1	0	0	0	0	0	1	0	0	0	0
CHEMBL594455_591907	-1.69	25	5	3	3	5	2	1.546	340.3797	1	0	0	0	0	0	0	1	0	0	1	0	1	0	0	1	1	1	0	1	0	0	0	0	0	0	0	0	0	1	0	0	0	0	0	0	0	0	0	0
CHEMBL594454_591906	-1.66	25	6	3	3	5	2	1.692	340.3797	1	0	0	0	0	0	0	1	0	0	1	0	1	1	0	1	1	1	0	1	0	0	0	0	0	0	0	0	0	1	0	0	0	0	0	0	0	0	0	0
CHEMBL557624_563405	-0.819999999999999	24	4	3	3	6	2	2.386	325.27894	1	1	0	1	1	1	1	1	1	0	1	0	0	0	1	1	1	1	1	0	0	1	0	0	0	0	1	0	0	1	0	0	0	0	0	0	0	0	0	0
CHEMBL412747_430032	0.27	32	6	5	3	4	1	3.615	444.40977	0	1	1	0	1	1	0	0	0	0	0	0	0	1	0	1	0	1	0	0	0	0	1	0	1	1	0	1	0	1	0	0	0	0	0	1	0	0	0	0
CHEMBL278039_18967	1.27	35	9	4	3	5	2	4.285	587.40951	0	0	0	0	0	0	1	0	0	0	0	0	1	1	0	1	0	0	0	1	0	0	1	0	1	1	0	0	0	1	0	1	1	0	0	1	1	1	0	0
CHEMBL3739985_2054302	-0.5	22	6	3	3	5	2	2.871	296.3702	1	1	0	0	1	1	1	0	0	0	0	1	1	1	0	0	1	0	0	0	0	1	0	0	0	0	1	0	1	0	0	0	0	0	0	0	0	0	1	0
CHEMBL16677_18821	-1.26	34	9	4	3	5	2	3.706	461.51298	0	0	0	0	0	1	1	0	0	0	0	0	1	1	0	1	0	0	0	1	0	1	1	0	1	0	0	0	0	1	0	1	1	0	0	1	0	1	0	0
CHEMBL17003_18977	1.35	35	9	4	3	5	2	4.455	540.40904	0	0	0	0	0	0	1	0	0	0	0	0	1	1	0	1	0	0	0	1	0	0	1	0	1	1	0	0	0	1	0	1	1	0	0	1	1	1	0	0
CHEMBL201721_336776	0.51	30	5	4	3	4	2	2.791	404.4186	0	0	0	0	0	1	1	0	0	0	0	0	0	0	0	1	0	0	0	0	0	1	1	0	1	0	0	0	0	1	0	1	1	0	0	1	0	1	0	0
CHEMBL382135_336724	1.03	32	5	4	3	5	2	2.67	429.42806	0	1	0	0	1	0	1	0	0	0	0	0	0	0	0	1	0	0	0	0	0	0	1	0	1	0	0	0	0	1	0	1	1	0	0	1	0	1	0	0
CHEMBL370378_336697	1.83	31	5	4	3	4	2	3.539	483.31466	0	0	0	0	0	0	1	0	0	0	0	0	0	0	0	1	0	0	0	0	0	0	1	0	1	1	0	0	0	1	0	1	1	0	0	1	1	1	0	0
CHEMBL211521_352715	0.63	32	8	4	3	5	3	2.824	453.51412	0	1	0	0	1	1	1	0	0	0	0	0	1	1	0	1	0	0	0	1	0	1	1	0	1	0	0	0	0	1	0	0	1	0	0	0	0	0	0	0
CHEMBL1760892_1138169	2.06	38	7	4	3	5	1	3.727	548.57719	1	1	0	0	1	1	1	0	0	0	0	0	1	1	0	1	0	0	0	0	0	0	0	0	1	1	0	0	1	1	0	1	0	0	0	1	0	1	0	0
CHEMBL1170295_647516	-7.e-002	29	6	3	3	6	2	2.237	417.41084	1	1	0	0	1	0	1	0	0	0	0	0	1	0	0	1	0	0	0	0	0	0	0	0	1	1	0	0	1	1	0	1	0	0	0	1	1	1	0	0
CHEMBL426504_349104	-0.12	28	5	4	3	4	1	2.478	382.39156	0	1	1	0	1	1	0	0	0	0	0	0	1	0	0	1	0	1	0	1	0	0	1	0	1	1	0	1	0	1	0	0	0	0	0	1	1	0	0	0
CHEMBL17002_18562	-0.15	37	10	4	3	6	2	3.446	503.54966	0	1	0	0	1	0	1	0	0	0	0	0	1	1	0	1	0	0	0	1	0	0	1	0	1	0	0	0	0	1	0	1	1	0	0	1	0	1	0	0
CHEMBL1171165_647672	-0.469999999999999	33	7	4	4	5	1	3.337	467.51588	1	1	1	0	1	1	1	0	0	0	0	0	1	0	0	1	0	1	0	0	0	0	0	0	1	1	0	1	1	1	0	1	0	0	0	1	1	1	0	0
CHEMBL1171164_647671	-0.299999999999999	36	8	4	4	5	1	4.074	517.52339	1	1	1	0	1	1	1	0	0	0	0	0	1	0	0	1	0	1	0	0	0	0	0	0	1	1	0	1	1	1	0	1	0	0	0	1	0	1	0	0
CHEMBL216517_361752	1.72	27	6	5	1	4	1	3.217	372.46132	0	0	0	0	0	0	0	0	0	0	0	0	1	1	0	1	0	0	0	1	0	0	0	0	1	0	0	0	0	1	0	0	0	0	0	1	0	0	0	0
CHEMBL1172442_648187	-0.84	34	9	3	3	6	1	2.182	484.56792	1	1	0	0	1	0	1	0	0	0	0	0	1	0	0	1	0	0	0	0	0	0	0	0	1	0	0	0	1	1	0	1	0	0	0	1	0	1	0	0
CHEMBL438827_361743	1.42	27	6	5	1	4	2	2.961	374.4772	0	0	0	0	0	0	0	0	0	0	0	0	1	1	0	1	0	0	0	1	0	0	0	0	1	0	0	0	0	1	0	0	0	0	0	1	0	0	0	0
CHEMBL482329_475518	-2.8	36	6	5	4	8	1	4.151	489.52311	1	1	1	0	1	1	0	0	0	1	0	1	0	0	0	0	1	0	0	0	0	0	1	0	1	1	0	0	0	1	1	1	1	0	1	1	1	0	0	1
CHEMBL385856_361717	1.91	36	7	6	1	6	2	3.081	499.60248	0	0	0	0	0	0	0	0	0	0	0	0	1	1	0	1	0	0	0	1	0	0	0	0	1	0	0	0	0	1	0	0	0	0	0	1	0	0	0	0
CHEMBL384257_361708	1.81	34	10	5	1	6	2	2.729	473.5652	0	0	0	0	0	0	0	0	0	0	0	0	1	1	0	1	0	0	0	1	0	0	0	0	1	0	0	0	0	1	0	0	0	0	0	1	0	0	0	0
CHEMBL1290324_716739	-0.109999999999999	36	9	4	3	4	2	4.417	515.54727	0	1	0	0	1	1	1	0	0	0	0	0	1	1	0	1	0	1	0	0	0	1	0	0	1	1	0	0	0	1	0	1	0	0	0	0	0	1	0	0
CHEMBL1290212_716626	-0.75	35	9	4	3	4	2	4.869	489.62904	0	1	0	0	1	1	1	0	0	0	0	0	1	1	0	1	0	1	0	0	0	1	0	0	1	0	0	0	0	1	0	1	0	0	0	0	0	1	0	0
CHEMBL424908_361681	1.93	33	9	5	1	6	2	2.481	459.53862	0	0	0	0	0	0	0	0	0	0	0	0	1	1	0	1	0	0	0	1	0	0	0	0	1	0	0	0	0	1	0	0	0	0	0	1	0	0	0	0
CHEMBL217541_361669	1.34	33	9	5	1	5	2	2.912	458.59692	0	0	0	0	0	0	0	0	0	0	0	0	1	1	0	1	0	0	0	1	0	0	0	0	1	0	0	0	0	1	0	0	0	0	0	1	0	0	0	0
CHEMBL217179_361668	1.51	28	6	5	1	5	2	3.195	388.46072	0	0	0	0	0	0	0	0	0	0	0	0	1	1	0	1	0	0	0	1	0	0	0	0	1	0	0	0	0	1	0	0	0	0	0	1	0	0	0	0
CHEMBL1671924_1068948	-0.96	23	5	2	2	3	2	2.458	331.43254	1	1	0	0	1	0	1	0	0	0	0	0	1	1	0	1	0	1	0	1	0	0	0	0	0	0	0	0	0	1	0	0	0	0	0	0	0	0	0	0
CHEMBL1671929_1068953	-1.34	24	6	2	2	4	2	2.296	347.43194	1	1	0	0	1	0	1	0	0	0	0	0	1	1	0	1	0	1	0	0	0	0	0	0	0	0	0	0	0	1	0	1	0	0	0	0	0	1	0	0
CHEMBL1093203_623097	-1.03	25	2	5	4	5	0	5.517	477.30209	0	0	1	1	0	0	0	1	1	1	1	1	0	0	1	1	0	1	1	0	0	0	0	1	0	1	0	0	0	1	1	1	0	1	1	0	1	1	0	1
CHEMBL1090575_623028	-1.64	24	2	5	4	5	0	4.939	351.40556	0	0	1	1	0	1	0	1	1	1	1	1	0	0	1	1	0	1	1	0	0	1	0	1	0	0	0	0	0	1	1	1	0	1	1	0	0	1	0	1
CHEMBL1671923_1068947	-0.89	23	5	2	2	3	2	2.772	351.85102	1	1	0	0	1	0	1	0	0	0	0	0	1	1	0	1	0	1	0	0	0	0	0	0	0	1	0	0	0	1	0	0	0	0	0	0	1	0	0	0
CHEMBL486479_500258	-1.59	40	8	5	3	6	2	3.886	576.59059	0	1	0	0	1	0	1	0	0	0	0	0	1	1	0	1	0	0	0	0	0	0	1	0	1	1	1	0	0	1	0	0	1	0	0	0	0	0	0	0
CHEMBL519390_500259	-1.52	39	7	5	3	6	2	3.362	562.56401	0	1	0	0	1	1	1	0	0	0	0	0	1	0	0	1	0	0	0	0	0	0	1	0	1	1	1	0	0	1	0	0	1	0	0	0	0	0	0	0
CHEMBL486688_500260	-0.93	40	8	5	3	6	2	3.886	576.59059	0	1	0	0	1	1	1	0	0	0	0	0	1	1	0	1	0	0	0	0	0	0	1	0	1	1	1	0	0	1	0	0	1	0	0	0	0	0	0	0
CHEMBL482648_500336	-1.21	37	7	5	3	7	2	2.403	524.59202	0	1	0	0	1	0	1	0	0	0	0	0	1	0	0	1	0	0	0	0	0	0	1	0	1	0	1	0	0	1	0	1	1	0	0	0	0	1	0	0
CHEMBL486893_500404	-0.600000000000001	39	7	6	3	8	2	2.711	552.60212	0	1	0	0	1	0	1	0	0	0	0	0	1	1	0	1	0	0	0	0	0	0	1	0	1	0	1	0	0	1	0	1	1	0	0	0	0	1	0	0
CHEMBL486282_500629	-1.1	37	8	5	3	6	3	2.891	522.6192	0	1	0	0	1	1	1	0	0	0	0	0	1	1	0	1	0	0	0	0	0	1	1	0	1	0	1	0	0	1	0	0	1	0	0	0	0	0	0	0
CHEMBL1170135_647358	-0.48	34	6	4	3	5	1	3.23	480.57922	1	1	0	0	1	0	1	0	0	0	0	0	1	1	0	1	0	0	0	0	0	0	0	0	1	0	0	0	1	1	0	1	0	0	0	1	0	1	0	0
CHEMBL1093018_623096	0.24	25	2	5	4	5	0	5.517	477.30209	0	0	1	1	0	1	0	1	1	1	1	1	0	0	1	1	0	1	1	0	0	0	0	1	0	1	0	0	0	1	1	1	0	1	1	0	1	1	0	1
CHEMBL1090578_623031	-0.699999999999999	25	2	5	4	5	0	5.603	385.85062	0	0	1	1	0	1	0	1	1	1	1	1	0	0	1	1	0	1	1	0	0	0	0	1	0	1	0	0	0	1	1	1	0	1	1	0	1	1	0	1
CHEMBL1090577_623030	0.699999999999999	25	2	5	4	5	0	5.603	385.85062	0	0	1	1	0	0	0	1	1	1	1	1	0	0	1	1	0	1	1	0	0	0	0	1	0	1	0	0	0	1	1	1	0	1	1	0	1	1	0	1
CHEMBL3827583_2095570	4.e-002	28	5	4	2	5	1	2.845	383.4442	0	1	0	0	1	0	0	0	0	0	0	0	1	1	0	1	0	0	0	1	0	0	0	0	1	0	0	0	0	1	0	0	0	0	0	1	0	0	0	0
CHEMBL3765449_2068970	-0.95	26	3	4	4	4	2	3.496	346.3577	1	1	0	0	1	1	0	0	0	0	0	0	0	0	0	1	1	0	0	1	1	0	0	0	0	1	0	0	1	1	0	0	0	0	0	0	1	0	0	0
CHEMBL188958_315854	0.18	25	4	4	3	5	2	4.705	336.43406	1	0	0	0	0	1	1	0	0	0	0	1	0	1	0	0	0	0	0	0	0	1	0	0	0	0	1	0	1	0	0	0	0	0	0	0	0	0	1	0
CHEMBL188967_315710	-0.19	24	4	4	3	5	2	4.248	322.40748	1	0	0	0	0	1	1	0	0	0	0	1	0	1	0	0	0	0	0	0	0	1	0	0	0	0	1	0	1	0	0	0	0	0	0	0	0	0	1	0
CHEMBL2113046_1385297	0.54	24	4	5	3	5	3	3.786	320.3916	1	0	0	0	0	1	1	0	0	0	0	0	0	1	0	0	0	0	0	0	0	1	0	0	0	0	1	0	1	0	0	0	0	0	0	0	0	0	0	0
CHEMBL366216_315868	0.19	26	5	4	3	6	3	4.201	351.4487	1	0	0	0	0	0	1	0	0	0	0	1	0	1	0	0	0	0	0	0	0	0	0	0	0	0	1	0	0	1	0	1	0	0	0	1	0	0	1	0
CHEMBL446698_315718	6.e-002	30	5	6	3	7	3	3.632	405.49608	1	0	0	0	0	0	1	0	0	0	0	1	0	1	0	0	0	0	0	0	0	0	0	0	1	0	1	0	0	1	0	1	0	0	0	1	0	0	1	0
CHEMBL2377226_1559071	-1.59	27	5	4	4	4	1	4.492	387.40311	0	1	0	0	1	1	0	1	0	1	1	1	0	0	0	0	1	0	0	1	1	0	0	1	0	1	1	0	0	1	1	1	0	0	0	0	0	1	0	0
CHEMBL2153627_1424317	-1.23	21	2	4	1	4	0	1.305	289.33296	0	0	0	0	0	0	0	0	0	0	0	0	0	1	0	1	0	0	0	1	0	0	0	0	1	0	0	0	0	1	0	0	0	0	0	1	0	0	0	0
CHEMBL2153626_1424316	-1.08	21	1	4	1	4	0	1.43	289.33296	0	0	0	0	0	0	0	0	0	0	0	0	0	1	0	1	0	0	0	1	0	0	0	0	1	0	0	0	0	1	0	0	0	0	0	1	0	0	0	0
CHEMBL210938_349699	0.41	30	7	4	3	4	1	3.984	426.89932	0	1	1	0	1	1	0	0	0	0	0	0	1	1	0	1	0	1	0	1	0	0	1	0	1	1	0	1	0	1	0	0	0	0	0	1	1	0	0	0
CHEMBL378652_349698	-8.e-002	30	7	4	3	4	1	3.984	426.89932	0	1	1	0	1	1	0	0	0	0	0	0	1	1	0	1	0	1	0	1	0	0	1	0	1	1	0	1	0	1	0	0	0	0	0	1	1	0	0	0
CHEMBL210683_349382	-6.e-002	31	8	4	3	5	1	3.303	422.48024	0	1	1	0	1	0	0	0	0	0	0	0	1	1	0	1	0	1	0	1	0	0	1	0	1	0	0	1	0	1	0	1	0	0	0	1	0	1	0	0
CHEMBL210150_349103	0.31	31	8	4	3	5	1	3.303	422.48024	0	1	1	0	1	1	0	0	0	0	0	0	1	1	0	1	0	1	0	1	0	0	1	0	1	0	0	1	0	1	0	1	0	0	0	1	0	1	0	0
CHEMBL380219_349102	0.380000000000001	31	8	4	3	5	1	3.303	422.48024	0	1	1	0	1	1	0	0	0	0	0	0	1	1	0	1	0	1	0	1	0	0	1	0	1	0	0	1	0	1	0	1	0	0	0	1	0	1	0	0
CHEMBL210642_351379	-0.39	27	3	4	2	6	2	1.156	364.35804	0	0	0	0	0	1	0	0	0	0	0	0	1	0	0	1	1	0	0	0	0	0	0	0	0	0	0	0	0	1	0	1	0	0	0	1	0	1	0	0
CHEMBL3828388_2095353	-1.e-001	24	4	4	3	6	2	3.563	341.43066	1	1	0	0	1	0	0	0	0	0	0	1	0	1	0	0	0	0	0	0	0	0	0	0	1	0	0	0	1	1	0	0	0	0	0	1	0	0	1	0
CHEMBL2382425_1561844	-0.64	22	5	3	2	4	1	4.212	330.42456	0	1	0	1	1	1	0	0	0	0	0	0	0	1	0	1	0	1	0	0	0	1	0	0	0	0	0	0	0	1	0	0	0	0	0	0	0	0	0	0
CHEMBL2380383_1559781	-1.99	36	5	5	3	6	1	5.098	519.01452	0	1	0	0	1	1	0	0	0	0	0	0	0	0	0	1	0	0	0	0	0	0	0	0	1	1	0	0	0	1	0	1	0	0	0	0	1	0	0	0
CHEMBL2382439_1561858	-0.74	25	5	3	2	5	1	3.965	352.40694	0	1	0	0	1	1	0	0	0	0	0	0	0	1	0	1	0	0	0	0	0	0	0	0	0	0	0	0	0	1	0	1	0	0	0	0	0	1	0	0
CHEMBL379474_349287	0.72	30	7	4	3	4	1	3.525	410.44472	0	1	1	0	1	0	0	0	0	0	0	0	1	1	0	1	0	1	0	1	0	0	1	0	1	1	0	1	0	1	0	0	0	0	0	1	1	0	0	0
CHEMBL208110_349288	0.720000000000001	33	8	4	3	4	1	4.262	460.45223	0	1	1	0	1	1	0	0	0	0	0	0	1	1	0	1	0	1	0	1	0	0	1	0	1	1	0	1	0	1	0	0	0	0	0	1	0	0	0	0
CHEMBL210212_349726	0.22	31	7	4	3	4	1	3.731	428.43519	0	1	1	0	1	0	0	0	0	0	0	0	1	1	0	1	0	1	0	1	0	0	1	0	1	1	0	1	0	1	0	0	0	0	0	1	1	0	0	0
CHEMBL2382438_1561857	-0.84	23	4	3	2	4	1	3.981	322.38096	0	1	0	0	1	1	0	0	0	0	0	0	0	1	0	1	0	0	0	0	0	1	0	0	0	0	0	0	0	1	0	1	0	0	0	0	0	0	0	0
CHEMBL3765062_2068976	-0.82	25	3	4	4	4	3	2.881	335.33506	1	1	0	0	1	1	0	0	0	0	0	0	0	0	0	1	1	0	0	1	1	0	0	0	0	1	0	0	1	1	0	0	0	0	0	0	1	0	0	0
CHEMBL217076_361761	2.54	30	7	5	1	5	2	3.663	414.498	0	0	0	0	0	0	0	0	0	0	0	0	1	1	0	1	0	0	0	1	0	0	0	0	1	0	0	0	0	1	0	0	0	0	0	1	0	0	0	0
CHEMBL438823_361735	2.01	29	7	5	1	5	1	3.421	402.4873	0	0	0	0	0	0	0	0	0	0	0	0	1	1	0	1	0	0	0	1	0	0	0	0	1	0	0	0	0	1	0	0	0	0	0	1	0	0	0	0
CHEMBL251869_422416	0.13	30	7	4	3	4	1	3.803	410.44472	0	1	1	0	1	1	0	0	0	0	0	0	1	1	0	1	0	1	0	0	0	0	1	0	1	1	0	1	0	1	0	0	0	0	0	1	1	0	0	0
CHEMBL2380386_1559784	-1.33	24	5	3	2	5	1	3.953	340.39624	0	1	0	0	1	1	0	0	0	0	0	0	0	1	0	1	0	0	0	0	0	0	0	0	0	0	0	0	0	1	0	1	0	0	0	0	0	1	0	0
CHEMBL3765164_2068977	-0.48	26	3	4	3	5	3	1.549	351.33446	1	1	0	0	1	1	0	0	0	0	0	0	0	0	0	1	1	0	0	1	1	0	0	0	0	1	0	0	1	1	0	0	0	0	0	0	1	0	0	0
CHEMBL3827396_2095360	-0.470000000000001	29	7	4	3	9	2	3.028	417.48202	1	0	0	0	0	0	0	0	0	0	0	1	0	1	0	0	0	0	0	0	0	0	0	0	1	0	0	0	1	1	0	1	0	0	0	1	0	1	1	0
CHEMBL450341_361643	2.3	27	4	6	1	4	2	3.015	371.47656	0	0	0	0	0	0	0	0	0	0	0	0	1	1	0	1	0	0	0	0	0	0	0	0	1	0	0	0	0	1	0	0	0	0	0	1	0	0	0	0
CHEMBL3828047_2095268	-0.63	18	2	3	3	4	1	4.048	341.61414	1	0	0	0	0	1	0	0	0	0	0	1	0	0	0	0	0	0	0	0	0	0	0	0	0	1	0	0	1	0	0	0	0	0	0	0	1	0	1	0
CHEMBL3763969_2068988	-1.56	38	4	6	5	6	2	4.296	506.53032	1	1	0	0	1	1	0	0	0	0	0	0	0	1	0	1	1	1	0	1	1	0	0	0	1	1	0	0	1	1	0	1	0	0	0	1	1	0	0	0
CHEMBL3764598_2068989	-1.4	45	9	6	5	9	2	3.67	609.65008	1	1	0	0	1	1	0	0	0	0	0	0	0	0	0	1	1	1	0	1	1	0	0	0	1	1	0	0	1	1	0	1	0	0	0	1	1	1	0	0
CHEMBL3763434_2068973	-0.8	26	3	4	3	6	3	2.199	353.35034	1	1	0	0	1	1	1	0	0	0	0	0	0	0	0	1	1	0	0	1	1	0	0	0	1	1	0	0	1	1	0	1	0	0	0	0	1	1	0	0
CHEMBL3763514_2068990	-1.61	40	5	6	5	8	2	3.206	536.5596	1	1	0	1	1	1	0	0	1	0	0	0	0	0	0	1	1	1	0	1	1	0	0	0	1	1	0	0	1	1	0	0	0	0	0	1	1	0	0	0
CHEMBL411482_433031	0.25	22	2	4	4	4	1	1.915	293.28014	0	0	1	1	0	1	1	1	1	1	1	1	1	0	1	1	0	1	1	0	0	0	0	1	0	0	1	0	1	1	1	0	0	1	1	0	0	0	0	1
CHEMBL3828082_2095349	-0.44	23	4	4	3	6	2	3.077	327.40408	1	0	0	0	0	1	0	0	0	0	0	1	0	1	0	0	0	0	0	0	0	1	0	0	1	0	0	0	1	1	0	0	0	0	0	1	0	0	1	0
CHEMBL3827171_2095358	-0.54	24	4	4	3	6	2	3.825	406.30014	1	0	0	0	0	1	0	0	0	0	0	1	0	1	0	0	0	0	0	0	0	0	0	0	1	1	0	0	1	1	0	0	0	0	0	1	1	0	1	0
CHEMBL261345_432966	0.3	19	1	4	4	4	1	2.048	251.24346	0	0	1	1	0	1	0	1	1	1	1	1	0	0	1	0	1	1	1	0	0	0	0	1	0	0	1	0	1	0	1	0	0	1	1	0	0	0	0	1
CHEMBL271106_439401	0.36	23	7	2	2	5	1	4.416	351.85102	0	1	0	0	1	1	1	0	0	0	0	0	1	1	0	1	0	0	0	0	0	0	0	0	1	1	1	0	0	1	0	0	0	0	0	0	1	1	0	0
CHEMBL3765399_2068978	-1.03	26	3	4	4	5	2	2.774	347.34576	1	0	0	1	1	1	0	0	0	0	0	0	0	0	0	1	1	1	0	1	1	0	0	0	0	1	0	0	1	1	0	0	0	0	0	0	1	0	0	0
CHEMBL235935_402821	-8.e-002	31	3	5	3	5	2	4.161	430.8465	0	1	0	0	1	1	1	0	0	0	0	0	0	0	0	1	0	0	0	0	0	1	0	0	0	1	0	0	0	1	0	1	0	0	0	0	1	0	0	0
CHEMBL409514_430913	0.78	40	10	5	3	5	1	4.706	543.65658	0	1	0	0	1	1	0	0	0	0	0	0	1	1	0	1	0	0	0	0	0	1	1	0	1	0	0	0	0	1	0	1	1	0	0	1	0	1	0	0
CHEMBL371615_324981	-2.225	24	3	4	4	4	1	3.082	327.28825	1	0	0	1	1	1	0	1	1	0	1	1	0	0	1	0	1	1	1	0	0	0	0	0	0	1	0	0	1	0	0	0	0	0	0	0	1	0	1	0
CHEMBL424827_325102	-2.475	26	4	4	4	4	1	3.614	359.30529	1	1	0	1	1	0	0	1	1	0	1	1	0	0	1	0	1	1	1	0	0	0	0	0	0	1	0	0	1	0	0	0	0	0	0	0	0	0	1	0
CHEMBL3763215_2068725	-1.13	23	3	3	3	4	2	3.074	310.3256	1	1	0	0	1	1	0	0	0	0	0	0	0	0	0	1	1	0	0	1	1	0	0	0	0	1	0	0	1	1	0	0	0	0	0	0	1	0	0	0
CHEMBL3764249_2068967	-0.55	23	4	3	3	4	2	2.909	310.3256	1	1	0	0	1	1	0	0	0	0	0	0	0	0	0	1	1	0	0	1	1	1	0	0	0	1	0	0	1	1	0	0	0	0	0	0	1	0	0	0
CHEMBL113_16485	-0.51708333333333	14	0	2	1	3	0	-0.1	194.1906	0	0	0	0	0	0	0	0	0	0	0	0	0	0	0	1	0	0	0	1	0	0	0	0	0	0	0	0	0	1	0	0	0	0	0	1	0	0	0	0
CHEMBL3088337_1605824	-0.970000000000001	18	2	3	3	4	1	3.963	297.16314	1	0	0	0	0	0	0	0	0	0	0	1	0	0	0	0	0	0	0	0	0	0	0	0	0	1	0	0	1	0	0	0	0	0	0	0	1	0	1	0
CHEMBL3827331_2095576	-0.45	39	15	4	2	6	0	5.867	538.72464	0	1	0	0	1	0	0	0	0	0	0	0	1	1	0	1	0	0	0	1	0	0	0	0	1	0	0	0	0	1	0	1	0	0	0	1	0	1	0	0
CHEMBL3764397_2068974	-1.05	25	3	4	4	5	3	2.103	336.32312	1	1	0	0	1	1	0	0	0	0	0	0	0	0	0	1	1	0	0	1	1	0	0	0	0	1	0	0	1	1	0	0	0	0	0	0	1	0	0	0
CHEMBL2382434_1561853	-1.8	23	5	3	2	4	1	4.426	324.39684	0	1	0	0	1	1	0	0	0	0	0	0	0	1	0	1	0	0	0	0	0	1	0	0	0	0	0	0	0	1	0	1	0	0	0	0	0	0	0	0
CHEMBL2380385_1559783	-1.11	22	4	3	2	4	1	3.97	310.37026	0	1	0	0	1	1	0	0	0	0	0	0	0	1	0	1	0	0	0	0	0	1	0	0	0	0	0	0	0	1	0	1	0	0	0	0	0	0	0	0
CHEMBL262089_433093	0.27	25	6	4	4	6	2	1.878	339.34858	0	0	1	1	0	1	0	1	1	1	1	1	0	0	1	0	0	1	1	0	0	0	0	1	1	0	0	0	1	1	1	0	0	1	1	1	0	0	0	1
CHEMBL256361_427241	-2.29	26	5	4	4	6	1	2.655	349.3434	1	1	1	1	1	1	0	1	1	0	1	1	0	0	1	1	1	1	1	0	1	0	0	0	0	0	0	1	0	1	0	0	0	0	0	0	0	0	1	0
CHEMBL256360_427239	-2.1	25	4	4	4	6	1	2.694	336.30488	1	1	1	1	1	1	0	1	1	0	1	1	0	0	1	0	1	1	1	0	1	0	0	0	0	0	0	1	0	1	0	0	0	0	0	0	0	0	1	0
CHEMBL267200_427095	-2.01	23	3	4	4	5	2	2.482	309.30108	1	1	1	0	1	1	0	0	0	0	1	1	0	0	0	0	1	1	0	0	1	0	0	0	0	1	0	1	0	0	0	0	0	0	0	0	1	0	1	0
aan46	-0.115678399443939	31	10	3	2	6	3	1.578	428.48482	0	0	0	0	0	0	0	0	0	0	0	0	1	1	0	1	0	0	0	0	0	0	1	0	1	0	0	0	0	1	0	1	1	0	0	1	0	1	0	0
CHEMBL260209_427690	-2.46	23	3	4	4	4	1	2.877	309.29778	1	1	0	1	1	1	0	1	1	0	1	1	0	0	1	0	1	1	1	0	0	0	0	0	0	1	0	0	1	0	0	0	0	0	0	0	1	0	1	0
CHEMBL2261733_1479566	-5.e-002	27	3	4	2	4	1	2.334	379.42898	0	1	0	0	1	1	0	0	0	0	0	0	0	1	0	1	0	0	0	0	0	1	0	0	0	0	0	0	0	1	0	0	0	0	0	0	0	0	0	0
CHEMBL434063_244653	0.38	37	12	4	4	7	2	5.747	495.56896	0	1	0	1	1	1	1	0	1	0	0	0	0	0	0	1	0	1	0	0	0	1	0	0	1	0	0	0	0	1	0	1	0	0	0	1	0	1	0	0
CHEMBL3121727_1621051	-1.33	28	6	4	3	5	1	1.407	380.4005	0	0	0	0	0	0	0	0	0	0	0	0	0	1	0	1	0	1	0	0	0	0	1	0	1	0	0	0	0	1	0	1	1	0	0	1	0	1	0	0
CHEMBL3093321_1607701	-0.88	25	2	4	1	4	0	3.535	341.40752	0	0	0	0	0	0	0	0	0	0	0	0	0	1	0	1	0	0	0	1	0	0	0	0	1	0	0	0	0	1	0	0	0	0	0	1	0	0	0	0
CHEMBL3091482_1607700	-0.58	23	2	4	1	4	0	2.623	313.35436	0	0	0	0	0	0	0	0	0	0	0	0	0	1	0	1	0	0	0	1	0	0	0	0	1	0	0	0	0	1	0	0	0	0	0	1	0	0	0	0
CHEMBL3093317_1607696	-1.38	28	4	4	2	5	1	3.339	379.41244	0	1	0	0	1	0	0	0	0	0	0	0	0	1	0	1	0	0	0	1	0	0	0	0	1	0	0	0	0	1	0	0	0	0	0	1	0	0	0	0
LUF_5453	-0.299419413796899	22	3	4	4	6	2	2.995	293.28344	1	0	1	1	0	1	0	1	1	1	1	0	0	0	1	0	1	1	1	0	0	1	0	1	0	0	0	0	0	0	0	0	0	1	1	0	0	0	0	1
CHEMBL183_365442	1.93064516129032	22	5	3	1	3	1	3.37	304.38736	0	0	0	0	0	0	0	0	0	0	0	0	1	1	0	1	0	0	0	0	0	0	0	0	1	0	0	0	0	1	0	0	0	0	0	1	0	0	0	0
CHEMBL200780_335252	1.17	33	8	4	3	5	2	3.037	469.92406	0	0	1	0	0	1	1	0	0	0	0	0	1	1	0	1	0	1	0	1	0	0	1	0	1	1	0	1	0	1	0	0	0	0	0	1	1	0	0	0
CHEMBL522628_457922	0.61	30	6	5	3	6	1	3.804	403.43384	1	0	0	0	0	1	1	0	0	0	0	0	0	1	0	1	0	1	0	0	0	0	0	0	0	0	0	0	0	1	0	1	0	0	0	0	0	1	0	0
CHEMBL521742_457794	-0.78	30	6	5	3	5	1	4.033	405.4249	1	1	0	0	1	1	1	0	0	0	0	0	0	1	0	1	0	1	0	0	0	0	0	0	0	1	0	0	0	1	0	1	0	0	0	1	1	1	0	0
CHEMBL216269_361728	1.66	28	4	6	1	4	2	3.334	385.50314	0	0	0	0	0	0	0	0	0	0	0	0	1	1	0	1	0	0	0	0	0	0	0	0	1	0	0	0	0	1	0	0	0	0	0	1	0	0	0	0
CHEMBL464928_458065	-2	35	7	5	4	6	1	4.397	474.46211	1	0	0	1	1	1	1	0	1	0	0	0	0	0	0	1	0	1	0	1	0	0	0	0	0	1	0	0	0	1	0	1	0	0	0	1	1	1	0	0
CHEMBL385372_361670	1.93	26	5	6	1	3	1	3.521	356.46192	0	0	0	0	0	0	0	0	0	0	0	0	1	1	0	1	0	0	0	1	0	0	0	0	1	0	0	0	0	1	0	0	0	0	0	1	0	0	0	0
CHEMBL461650_471382	-0.95	21	3	4	4	5	1	1.943	282.2575	1	0	1	1	0	0	0	1	1	0	1	1	0	0	1	0	1	1	1	1	0	0	0	0	0	0	0	1	1	0	0	0	0	0	0	0	0	0	1	0
CHEMBL517886_471458	-2.24	24	3	4	4	6	2	2.22	325.30048	1	1	1	1	1	0	0	1	1	0	1	1	0	0	1	0	1	1	1	0	0	0	0	0	0	1	0	1	1	0	0	0	0	0	0	0	1	0	1	0
CHEMBL516770_472366	-2.2	24	3	4	4	7	3	1.772	323.30942	1	1	1	1	1	0	0	1	1	0	1	1	0	0	1	0	1	1	1	0	0	0	0	0	0	0	0	1	1	0	0	0	0	0	0	0	0	0	1	0
CHEMBL1170525_647514	-0.380000000000001	30	6	3	3	5	2	1.815	430.45266	1	1	0	0	1	0	1	0	0	0	0	0	1	0	0	1	0	0	0	0	0	0	0	0	1	1	0	0	1	1	0	1	0	0	0	1	1	1	0	0
CHEMBL1927631_1268589	-1.19	16	1	3	3	6	2	1.203	218.17224	1	0	1	1	0	0	0	1	1	1	1	0	0	0	1	0	1	1	1	0	0	0	0	1	0	0	0	0	0	0	0	0	0	1	1	0	0	0	0	1
CHEMBL1927632_1268590	-0.95	16	1	3	3	6	2	0.699	217.18748	1	0	1	1	0	0	0	1	1	1	1	0	0	0	1	0	1	1	1	0	0	0	0	1	0	0	0	0	0	0	0	0	0	1	1	0	0	0	0	1
CHEMBL1990267_1311558	-0.699999999999999	16	2	2	1	4	2	0.9	218.2087	0	1	0	0	1	1	0	0	0	0	0	0	0	0	0	1	0	0	0	0	0	0	0	0	0	0	0	0	0	1	0	1	0	0	0	0	0	1	0	0
CHEMBL2042077_1348505	-1.1	20	5	2	1	5	2	0.975	276.28784	0	1	0	0	1	1	0	0	0	0	0	0	0	0	0	1	0	0	0	0	0	0	0	0	1	0	0	0	0	1	0	1	0	0	0	0	0	1	0	0
CHEMBL1955923_1281439	0.83	24	5	3	1	4	2	1.238	331.36964	0	0	0	0	0	0	0	0	0	0	0	0	1	1	0	1	0	0	0	0	0	0	0	0	1	0	0	0	0	1	0	1	0	0	0	1	0	0	0	0
CHEMBL210649_349358	0.5	30	7	4	3	4	1	3.525	410.44472	0	1	1	0	1	1	0	0	0	0	0	0	1	1	0	1	0	1	0	1	0	0	1	0	1	1	0	1	0	1	0	0	0	0	0	1	1	0	0	0
CHEMBL3088336_1605823	-0.51	19	3	3	3	5	1	3.283	292.74406	1	0	0	0	0	0	0	0	0	0	0	1	0	0	0	0	0	0	0	0	0	0	0	0	0	1	0	0	1	1	0	1	0	0	0	0	1	1	1	0
CHEMBL405901_430033	0.44	21	4	3	2	4	2	1.284	288.30514	0	0	0	0	0	0	0	0	0	0	0	0	1	1	0	1	0	1	0	0	0	0	1	0	1	0	0	0	0	1	0	0	0	0	0	1	0	0	0	0
CHEMBL3828306_2095351	0.19	25	5	4	3	7	2	3.061	357.43006	1	0	0	0	0	0	0	0	0	0	0	1	0	1	0	0	0	0	0	0	0	0	0	0	1	0	0	0	1	1	0	1	0	0	0	1	0	1	1	0
CHEMBL3828238_2095350	-0.13	24	4	4	3	6	2	3.741	361.84914	1	0	0	0	0	0	0	0	0	0	0	1	0	1	0	0	0	0	0	0	0	0	0	0	1	1	0	0	1	1	0	0	0	0	0	1	1	0	1	0
CHEMBL386777_361690	2.21	32	8	5	1	6	3	2.255	445.51204	0	0	0	0	0	0	0	0	0	0	0	0	1	1	0	1	0	0	0	1	0	0	0	0	1	0	0	0	0	1	0	0	0	0	0	1	0	0	0	0
CHEMBL386974_361768	2.94	30	8	5	1	5	2	3.686	416.51388	0	0	0	0	0	0	0	0	0	0	0	0	1	1	0	1	0	0	0	1	0	0	0	0	1	0	0	0	0	1	0	0	0	0	0	1	0	0	0	0
CHEMBL216750_361791	2.14	25	5	5	1	4	1	1.922	344.40816	0	0	0	0	0	0	0	0	0	0	0	0	1	1	0	1	0	0	0	1	0	0	0	0	1	0	0	0	0	1	0	0	0	0	0	1	0	0	0	0
CHEMBL3764613_2068723	-0.885	22	3	3	3	4	2	2.588	296.29902	1	1	0	0	1	1	0	0	0	0	0	0	0	0	0	1	1	0	0	1	1	1	0	0	0	1	0	0	1	1	0	0	0	0	0	0	1	0	0	0
CHEMBL260490_430195	-0.18	27	4	4	3	4	1	2.407	368.36498	0	1	1	0	1	1	0	0	0	0	0	0	1	0	0	1	0	1	0	0	0	0	1	0	1	1	0	1	0	1	0	0	0	0	0	1	1	0	0	0
CHEMBL218458_361770	2.44	26	5	5	1	4	2	2.629	360.45062	0	0	0	0	0	0	0	0	0	0	0	0	1	1	0	1	0	0	0	1	0	0	0	0	1	0	0	0	0	1	0	0	0	0	0	1	0	0	0	0
CHEMBL210319_349212	0.45	31	9	4	3	4	1	4.097	420.50742	0	1	1	0	1	1	0	0	0	0	0	0	1	1	0	1	0	1	0	1	0	1	1	0	1	0	0	1	0	1	0	0	0	0	0	1	0	0	0	0
CHEMBL210380_348942	0.14	26	3	5	4	3	2	5.896	342.43688	0	1	0	0	1	1	0	0	0	0	0	0	0	1	0	0	0	0	0	0	1	0	0	0	0	0	0	0	1	0	0	0	0	0	0	0	0	0	0	0
CHEMBL3763829_2068985	-0.59	40	5	6	5	7	2	3.817	535.57154	1	1	0	1	1	1	0	0	0	0	0	0	0	0	0	1	1	1	0	1	1	1	0	0	1	1	0	0	1	1	0	1	0	0	0	1	1	0	0	0
CHEMBL2312725_1511774	0.36	19	1	4	4	3	1	2.883	250.2554	1	0	1	1	0	1	0	1	1	0	1	0	0	0	1	0	1	1	1	0	1	0	0	0	0	0	0	0	1	0	0	0	0	0	1	0	0	0	0	0
CHEMBL551177_565192	-1.21	24	4	3	3	7	2	1.235	326.267	1	1	0	1	1	0	1	1	1	0	1	0	0	0	1	1	1	1	1	0	0	0	0	0	0	0	1	0	0	1	0	0	0	0	0	0	0	0	0	0
CHEMBL561645_554696	-0.3	24	5	3	3	5	2	2.371	324.33394	1	1	0	1	1	0	0	1	1	0	1	0	0	0	1	1	1	1	1	1	0	0	0	0	0	0	0	0	0	1	0	1	0	0	0	0	0	1	0	0
CHEMBL3764081_2068979	-0.46	26	3	4	4	5	2	2.345	347.34576	1	0	0	0	1	1	0	0	0	0	0	0	0	0	0	1	1	1	0	1	1	0	0	0	0	1	0	0	1	1	0	0	0	0	0	0	1	0	0	0
CHEMBL235719_402820	-0.24	32	4	5	3	6	2	3.48	426.42742	0	1	0	0	1	1	1	0	0	0	0	0	0	0	0	1	0	0	0	0	0	1	0	0	0	0	0	0	0	1	0	1	0	0	0	0	0	1	0	0
CHEMBL235718_402819	0.7	30	3	5	3	5	2	3.497	396.40144	0	1	0	0	1	1	1	0	0	0	0	0	0	0	0	1	0	0	0	0	0	1	0	0	0	0	0	0	0	1	0	1	0	0	0	0	0	0	0	0
CHEMBL516154_513433	-0.22	24	5	3	2	3	2	3.674	327.37764	0	0	0	0	0	1	0	0	0	0	0	0	1	1	0	1	0	0	0	0	0	1	1	0	1	0	0	0	0	1	0	1	1	0	0	1	0	0	0	0
CHEMBL506179_512448	-0.39	41	10	5	3	6	2	4.464	559.65598	0	1	0	0	1	1	0	0	0	0	0	0	1	1	0	1	0	0	0	0	0	1	1	0	1	0	0	0	0	1	0	1	1	0	0	1	0	1	0	0
CHEMBL456125_512447	1.e-001	36	9	4	3	5	3	5.042	555.42038	0	0	0	0	0	0	1	0	0	0	0	0	1	1	0	1	0	0	0	0	0	0	1	0	1	1	0	0	0	1	0	1	1	0	0	1	1	1	0	0
CHEMBL507754_513653	-0.35	28	6	3	2	5	2	3.2	405.46802	0	1	0	0	1	0	0	0	0	0	0	0	1	1	0	1	0	0	0	0	0	0	1	0	1	0	0	0	0	1	0	1	1	0	0	1	0	0	0	0
CHEMBL2382435_1561854	-0.27	25	6	3	2	5	1	4.409	354.42282	0	1	0	0	1	1	0	0	0	0	0	0	0	1	0	1	0	0	0	0	0	0	0	0	0	0	0	0	0	1	0	1	0	0	0	0	0	1	0	0
CHEMBL513681_479429	2.e-002	29	5	4	3	4	2	3.18	410.44632	0	1	0	1	1	0	1	0	0	0	0	0	0	0	0	1	0	1	0	0	0	0	1	0	0	0	0	0	0	1	0	1	1	0	0	1	0	0	0	0
CHEMBL469119_479343	0.61	31	5	4	3	4	2	3.723	422.40906	0	1	0	0	1	0	1	0	0	0	0	0	0	0	0	1	0	0	0	0	0	0	1	0	0	1	0	0	0	1	0	1	1	0	0	1	1	0	0	0
CHEMBL257757_427285	-2.31	23	3	4	4	4	1	3.464	325.75238	1	1	1	1	1	1	0	1	1	0	1	1	0	0	1	0	1	1	1	0	1	0	0	0	0	1	0	1	0	0	0	0	0	0	0	0	1	0	1	0
CHEMBL401973_427281	-2.15	24	4	4	4	5	1	2.783	321.3333	1	1	1	1	1	1	0	1	1	0	1	1	0	0	1	0	1	1	1	0	1	0	0	0	0	0	0	1	0	1	0	1	0	0	0	0	0	1	1	0
CHEMBL491311_457996	-0.69	33	6	5	3	5	1	5.151	451.46853	1	0	0	0	1	1	1	0	0	0	0	0	0	1	0	1	0	1	0	0	0	0	0	0	0	1	0	0	0	1	0	1	0	0	0	1	1	1	0	0
CHEMBL261346_432967	0.149999999999999	25	3	5	5	4	1	4.344	327.33942	0	0	1	1	0	1	0	1	1	1	1	1	0	0	1	0	0	1	1	0	0	1	0	1	0	0	1	0	1	0	1	0	0	1	1	0	0	0	0	1
CHEMBL440115_77702	3.42	28	5	4	3	3	1	3.355	375.4635	0	0	1	0	1	1	0	0	1	0	1	0	0	1	0	1	0	1	0	0	0	1	1	0	1	0	0	0	1	1	0	0	1	0	1	0	0	0	0	0
CHEMBL2419150_1577928	-0.57	25	5	3	2	4	0	6.465	428.36856	0	1	0	0	1	1	0	0	0	0	0	0	0	0	0	1	0	0	0	0	0	1	0	0	1	1	0	0	0	1	0	0	0	0	0	0	1	0	0	0
CHEMBL2413248_1574471	-7.e-002	72	18	9	7	18	7	5.017	1038.4593	1	1	1	1	1	0	1	1	1	1	1	1	0	1	1	1	1	1	1	1	1	0	0	1	0	1	0	1	1	1	1	1	0	1	1	0	1	1	0	1
CHEMBL467244_472283	-1.68	24	3	4	4	5	1	3.172	328.27631	1	1	1	1	1	1	0	1	1	0	1	1	0	0	1	0	1	1	1	0	0	0	0	0	0	1	0	1	1	0	0	0	0	0	0	0	1	0	1	0
CHEMBL3093311_1607690	-0.16	28	4	4	2	5	0	3.244	379.41244	0	1	0	0	1	1	0	0	0	0	0	0	0	1	0	1	0	0	0	1	0	0	0	0	1	0	0	0	0	1	0	1	0	0	0	1	0	1	0	0
CHEMBL3093312_1607691	-0.61	28	4	4	2	5	0	3.244	379.41244	0	1	0	0	1	1	0	0	0	0	0	0	0	1	0	1	0	0	0	1	0	0	0	0	1	0	0	0	0	1	0	1	0	0	0	1	0	1	0	0
CHEMBL3093315_1607694	0.19	25	3	4	2	4	0	3	355.41418	0	0	0	1	0	0	0	0	1	0	0	0	0	1	0	1	0	1	0	1	0	0	0	0	1	0	0	0	0	1	0	0	0	0	0	1	0	0	0	0
CHEMBL3093316_1607695	-0.98	27	4	4	2	4	0	3.581	363.41304	0	1	0	0	1	1	0	0	0	0	0	0	0	1	0	1	0	0	0	1	0	1	0	0	1	0	0	0	0	1	0	0	0	0	0	1	0	0	0	0
CHEMBL3093318_1607697	-0.93	29	5	4	2	5	0	3.565	393.43902	0	1	0	0	1	0	0	0	0	0	0	0	0	1	0	1	0	0	0	1	0	0	0	0	1	0	0	0	0	1	0	1	0	0	0	1	0	1	0	0
CHEMBL3093320_1607699	-0.65	26	4	4	2	4	0	3.248	369.44076	0	0	0	1	0	0	0	0	1	0	0	0	0	1	0	1	0	1	0	1	0	0	0	0	1	0	0	0	0	1	0	0	0	0	0	1	0	0	0	0
CHEMBL3093322_1607702	-2.e-002	25	3	4	1	5	0	2.036	343.38034	0	0	0	0	0	0	0	0	0	0	0	0	0	1	0	1	0	0	0	1	0	0	0	0	1	0	0	0	0	1	0	0	0	0	0	1	0	0	0	0
CHEMBL3093323_1607703	-0.28	26	3	4	1	4	0	3.865	355.4341	0	0	0	0	0	0	0	0	0	0	0	0	0	1	0	1	0	0	0	1	0	0	0	0	1	0	0	0	0	1	0	0	0	0	0	1	0	0	0	0
CHEMBL3093237_1607616	0.35	26	2	4	2	4	0	3.397	394.25518	0	0	0	0	1	0	0	0	0	0	0	0	0	1	0	1	0	0	0	1	0	0	0	0	1	1	0	0	0	1	0	0	0	0	0	1	1	0	0	0
CHEMBL489120_457795	-1.52	30	6	5	3	5	1	4.492	421.8795	1	1	0	0	1	1	1	0	0	0	0	0	0	1	0	1	0	1	0	0	0	0	0	0	0	1	0	0	0	1	0	1	0	0	0	1	1	1	0	0
CHEMBL3093327_1607707	3.15	22	1	6	1	3	1	2.054	300.3556	0	0	0	0	0	0	0	0	0	0	0	0	0	1	0	1	0	0	0	0	0	0	0	0	0	0	0	0	0	1	0	0	0	0	0	1	0	0	0	0
CHEMBL1762515_1139809	-2	30	5	5	2	7	1	1.715	428.87544	0	1	1	0	1	1	0	0	0	0	0	0	0	0	0	1	0	1	0	0	0	0	0	0	1	1	0	1	0	1	0	0	0	0	0	0	1	0	0	0
CHEMBL461858_471447	-0.84	23	3	4	4	6	2	2.444	310.28914	1	1	1	0	1	1	0	0	0	0	1	1	0	0	0	0	1	0	0	0	0	0	0	0	0	1	0	1	1	0	0	0	0	0	0	0	1	0	1	0
CHEMBL1935750_1273232	-0.21	38	8	6	6	5	2	5.207	507.5432	1	1	1	1	1	1	1	1	1	1	1	1	0	1	1	1	0	1	1	0	1	1	0	1	0	0	0	0	1	1	1	1	0	1	1	0	0	1	0	1
CHEMBL2042061_1348488	-0.9	44	12	5	2	10	4	2.251	602.68072	0	1	0	0	1	1	0	0	0	0	0	0	0	1	0	1	0	0	0	0	0	0	0	0	0	0	0	0	0	1	0	1	0	0	0	0	0	1	0	0
CHEMBL2042058_1348485	-0.9	21	3	3	1	4	2	2.508	286.32572	0	1	0	0	1	1	0	0	0	0	0	0	0	1	0	1	0	0	0	0	0	0	0	0	0	0	0	0	0	1	0	1	0	0	0	0	0	1	0	0
CHEMBL259342_430165	-7.e-002	30	5	4	3	4	1	3.143	418.37249	0	1	1	0	1	1	0	0	0	0	0	0	1	0	0	1	0	1	0	0	0	0	1	0	1	1	0	1	0	1	0	0	0	0	0	1	0	0	0	0
CHEMBL460799_471383	-1.71	21	3	4	4	5	1	2.501	298.3231	1	0	1	1	0	0	0	1	1	0	1	1	0	0	1	0	1	1	1	1	0	0	0	0	0	0	0	1	1	0	0	0	0	0	0	0	0	0	1	0
CHEMBL517277_471381	-0.98	22	3	4	4	7	1	0.675	294.2715	1	0	1	1	0	0	0	1	1	0	1	1	0	0	1	0	1	1	1	1	0	0	0	0	0	0	0	1	1	0	0	0	0	0	0	0	0	0	1	0
CHEMBL462501_472362	-1.97	22	3	4	4	6	1	1.825	293.28344	1	0	1	1	0	1	0	1	1	0	1	1	0	0	1	0	1	1	1	1	0	0	0	0	0	0	0	1	1	0	0	0	0	0	0	0	0	0	1	0
CHEMBL193_419596	0.699999999999999	25	6	2	1	7	1	1.766	346.33462	0	1	0	0	1	1	0	0	0	0	0	0	1	0	0	1	0	0	0	0	0	0	0	0	0	0	0	0	0	1	0	0	0	0	0	0	0	0	0	0
CHEMBL326319_185479	-0.109999999999999	25	3	4	3	3	0	3.46	330.34006	0	1	0	0	1	1	0	0	1	0	0	1	0	0	0	1	0	1	0	1	0	1	0	0	1	0	0	0	0	1	0	0	0	0	0	1	0	0	0	0
CHEMBL467035_472282	-1.535	22	3	4	3	5	1	3.366	298.34302	1	0	1	1	0	0	0	1	1	0	1	1	0	1	1	0	1	1	1	0	0	0	0	0	0	0	0	1	1	0	0	0	0	0	0	0	0	0	1	0
CHEMBL322250_186120	0.38	25	4	4	3	3	0	3.14	334.37182	0	1	0	0	1	1	0	0	1	0	0	1	1	1	0	1	0	1	0	1	0	1	0	0	1	0	0	0	0	1	0	0	0	0	0	1	0	0	0	0
CHEMBL114832_185480	0.59	25	4	4	3	3	0	2.884	332.35594	0	1	0	0	1	1	0	0	1	0	0	1	0	0	0	1	0	1	0	1	0	1	0	0	1	0	0	0	0	1	0	0	0	0	0	1	0	0	0	0
CHEMBL491097_457037	-1.22	34	6	5	4	6	1	4.34	460.43553	1	0	0	1	1	1	0	0	1	0	0	0	0	0	0	1	0	1	0	0	0	0	0	0	0	1	0	0	0	1	0	1	0	0	0	1	1	1	0	0
CHEMBL516556_458067	-1.29	35	7	5	4	6	1	4.182	474.46211	1	1	0	1	1	1	1	0	1	0	0	0	0	0	0	1	0	1	0	0	0	0	0	0	0	1	0	0	0	1	0	1	0	0	0	1	1	1	0	0
CHEMBL465338_458066	-1.38	35	7	5	4	6	1	4.182	474.46211	1	0	0	1	1	1	1	0	0	0	0	0	0	0	0	1	0	1	0	0	0	0	0	0	0	1	0	0	0	1	0	1	0	0	0	1	1	1	0	0
CHEMBL261349_427790	-2.09	23	3	4	4	4	1	3.336	325.75238	1	1	0	1	1	1	0	1	1	0	1	1	0	0	1	0	1	1	1	0	0	0	0	0	0	1	0	0	1	0	0	0	0	0	0	0	1	0	1	0
CHEMBL3764697_2068965	-0.93	23	3	3	3	4	2	3.074	310.3256	1	1	0	0	1	1	0	0	0	0	0	0	0	0	0	1	1	0	0	1	1	0	0	0	0	1	0	0	1	1	0	0	0	0	0	0	1	0	0	0
CHEMBL508451_472287	-1.79	25	4	4	4	7	1	2.655	337.29294	1	1	1	1	1	1	0	1	1	0	1	1	0	0	1	0	1	1	1	0	0	0	0	0	0	0	0	1	1	1	0	0	0	0	0	0	0	0	1	0
CHEMBL462488_471376	-1.52	23	3	4	4	5	1	3.425	326.74044	1	1	1	1	1	1	0	1	1	0	1	1	0	0	1	0	1	1	1	0	0	0	0	0	0	1	0	1	1	0	0	0	0	0	0	0	1	0	1	0
CHEMBL467246_472286	-1.34	24	3	4	4	5	1	3.172	328.27631	1	0	1	1	1	1	0	1	1	0	1	1	0	0	1	0	1	1	1	0	0	0	0	0	0	1	0	1	1	0	0	0	0	0	0	0	1	0	1	0
CHEMBL410678_427378	-1.65	23	3	4	4	3	1	3.655	308.30972	1	1	0	1	1	1	0	1	1	0	1	1	0	0	1	0	1	1	1	0	1	0	0	0	0	1	0	0	0	0	0	0	0	0	0	0	1	0	1	0
CHEMBL253252_422438	-0.32	28	5	5	3	4	2	2.672	380.37568	0	1	1	0	1	1	1	0	0	0	0	0	0	1	0	1	0	1	0	0	0	0	1	0	1	1	1	1	0	1	0	0	0	0	0	0	1	0	0	0
CHEMBL257982_427100	-1.63	24	3	4	4	5	1	2.888	320.32372	1	1	1	1	1	1	0	1	1	0	1	1	0	0	1	0	1	1	0	0	1	0	0	0	0	1	0	1	0	0	0	0	0	0	0	0	1	0	1	0
CHEMBL258006_427139	-1.34	23	3	4	4	4	1	3.563	325.36338	1	1	1	1	1	1	0	1	1	0	1	1	0	0	1	0	1	1	1	0	1	0	0	0	0	1	0	1	0	0	0	0	0	0	0	0	1	0	1	0
CHEMBL402409_427145	-1.81	24	3	4	4	4	1	3.211	327.28825	1	0	1	1	1	1	0	1	1	0	1	1	0	0	1	0	1	1	1	0	1	0	0	0	0	1	0	1	0	0	0	0	0	0	0	0	1	0	1	0
CHEMBL403252_427187	-1.82	23	3	4	4	4	1	3.005	309.29778	1	1	1	1	1	1	0	1	1	0	1	1	0	0	1	0	1	1	1	0	1	0	0	0	0	1	0	1	0	0	0	0	0	0	0	0	1	0	1	0
CHEMBL258181_427191	-1.49	23	3	4	4	5	2	2.053	306.32196	1	1	1	1	1	1	0	1	1	0	1	1	0	0	1	0	1	1	1	0	1	0	0	0	0	0	0	1	0	0	0	0	0	0	0	0	0	0	1	0
CHEMBL403470_427190	-1.6	23	3	4	4	5	2	2.053	306.32196	1	1	1	1	1	1	0	1	1	0	1	1	0	0	1	0	1	1	1	0	1	0	0	0	0	0	0	1	0	0	0	0	0	0	0	0	0	0	1	0
CHEMBL256359_427238	-1.79	25	4	4	4	6	1	2.694	336.30488	1	1	1	1	1	1	0	1	1	0	1	1	0	0	1	0	1	1	1	0	1	0	0	0	0	0	0	1	0	1	0	0	0	0	0	0	0	0	1	0
CHEMBL257756_427284	-1.91	23	3	4	4	4	1	3.464	325.75238	1	1	1	1	1	1	0	1	1	0	1	1	0	0	1	0	1	1	1	0	1	0	0	0	0	1	0	1	0	0	0	0	0	0	0	0	1	0	1	0
CHEMBL512290_479342	1.2	30	5	4	3	4	2	3.518	404.4186	0	1	0	0	1	1	1	0	0	0	0	0	0	0	0	1	0	0	0	0	0	1	1	0	0	0	0	0	0	1	0	1	1	0	0	1	0	0	0	0
CHEMBL457015_513654	0.29	26	4	3	2	5	2	2.327	377.41486	0	1	0	0	1	0	0	0	0	0	0	0	1	1	0	1	0	0	0	0	0	0	1	0	1	0	0	0	0	1	0	1	1	0	0	1	0	0	0	0
CHEMBL489126_457857	-1.77	31	6	5	3	5	1	4.239	423.41537	1	0	0	0	1	1	1	0	0	0	0	0	0	1	0	1	0	1	0	0	0	0	0	0	0	1	0	0	0	1	0	1	0	0	0	1	1	1	0	0
CHEMBL489321_457858	-1.74	32	7	5	3	6	1	4.017	435.45088	1	0	0	0	1	1	1	0	0	0	0	0	0	1	0	1	0	1	0	0	0	0	0	0	0	1	0	0	0	1	0	1	0	0	0	1	1	1	0	0
CHEMBL491321_457925	-1.01	31	6	4	3	5	1	4.475	425.43125	1	0	0	0	1	1	1	0	0	0	0	0	1	0	0	1	0	1	0	0	0	0	0	0	0	1	0	0	0	1	0	1	0	0	0	1	1	1	0	0
CHEMBL3121724_1621048	-0.779999999999999	27	5	4	2	5	1	2.202	369.41762	0	0	0	0	0	0	0	0	0	0	0	0	0	1	0	1	0	0	0	0	0	0	1	0	1	0	0	0	0	1	0	1	1	0	0	1	0	1	0	0
CHEMBL3121721_1621045	-0.799999999999999	27	7	3	2	5	1	2.439	371.4335	0	0	0	0	0	0	0	0	0	0	0	0	1	0	0	1	0	0	0	0	0	0	1	0	1	0	0	0	0	1	0	1	1	0	0	1	0	1	0	0
CHEMBL3121722_1621046	-0.659999999999998	28	5	4	2	5	2	2.144	383.4442	0	0	0	0	0	0	0	0	0	0	0	0	0	1	0	1	0	0	0	0	0	0	1	0	1	0	0	0	0	1	0	1	1	0	0	1	0	1	0	0
CHEMBL3121723_1621047	-0.92	28	5	4	2	6	1	1.429	385.41702	0	0	0	0	0	0	0	0	0	0	0	0	0	0	0	1	0	0	0	0	0	0	1	0	1	0	0	0	0	1	0	1	1	0	0	1	0	1	0	0
CHEMBL3121720_1621044	-0.66	25	5	3	2	5	1	1.741	343.38034	0	0	0	0	0	0	0	0	0	0	0	0	0	0	0	1	0	0	0	0	0	0	1	0	1	0	0	0	0	1	0	1	1	0	0	1	0	1	0	0
CHEMBL522462_457994	-1.61	35	7	5	4	5	1	5.333	473.47405	1	1	0	0	1	1	1	0	0	0	0	0	0	0	0	1	0	1	0	0	0	1	0	0	0	1	0	0	0	1	0	1	0	0	0	1	1	1	0	0
CHEMBL513661_472284	-1.77	24	3	4	4	5	1	3.172	328.27631	1	1	1	1	1	0	0	1	1	0	1	1	0	0	1	0	1	1	1	0	0	0	0	0	0	1	0	1	1	0	0	0	0	0	0	0	1	0	1	0
CHEMBL467245_472285	-1.65	24	3	4	4	5	1	3.172	328.27631	1	0	1	1	1	0	0	1	1	0	1	1	0	0	1	0	1	1	1	0	0	0	0	0	0	1	0	1	1	0	0	0	0	0	0	0	1	0	1	0
CHEMBL256153_427237	-1.13	25	4	4	4	6	1	2.694	336.30488	1	1	1	1	1	0	0	1	1	0	1	1	0	0	1	0	1	1	1	0	1	0	0	0	0	0	0	1	0	1	0	0	0	0	0	0	0	0	1	0
CHEMBL430050_430010	0.49	22	4	4	2	4	2	1.232	300.31584	0	0	0	0	0	0	0	0	0	0	0	0	1	1	0	1	0	1	0	0	0	0	1	0	1	0	0	0	0	1	0	0	0	0	0	1	0	0	0	0
CHEMBL3350613_1799220	-0.97	42	16	3	2	8	4	2.694	582.68778	0	1	0	0	1	1	0	0	0	0	0	0	1	1	0	1	0	0	0	0	0	1	0	0	0	0	0	0	0	1	0	0	0	0	0	0	0	0	0	0
CHEMBL3317565_1782202	0.65	24	3	4	4	4	1	3.695	319.33566	0	1	1	0	1	1	0	0	0	0	0	0	0	0	0	0	1	1	0	0	0	1	0	0	0	1	1	0	1	0	0	0	0	0	0	0	1	0	0	0
CHEMBL1760899_1138176	1.04	37	6	4	3	5	2	3.251	536.56649	1	1	0	0	1	1	1	0	0	0	0	0	1	1	0	1	0	0	0	0	0	0	0	0	1	1	0	0	1	1	0	1	0	0	0	1	0	1	0	0
CHEMBL289413_56065	1.28	23	5	3	2	2	1	3.916	311.37824	0	0	0	0	0	1	0	0	0	0	0	0	1	1	0	1	0	0	0	0	0	1	1	0	1	0	0	0	0	1	0	1	1	0	0	1	0	0	0	0
CHEMBL7608_2342	0.119999999999999	19	1	4	4	4	1	3.122	252.22822	0	0	1	1	0	1	0	1	1	0	1	0	0	0	1	0	0	1	1	0	0	0	0	0	0	0	0	0	1	0	0	0	0	0	0	0	0	0	0	0
CHEMBL427911_430104	-0.140000000000001	29	6	4	3	4	1	3.386	396.41814	0	1	1	0	1	1	0	0	0	0	0	0	1	1	0	1	0	1	0	0	0	0	1	0	1	1	0	1	0	1	0	0	0	0	0	1	1	0	0	0
CHEMBL2042091_1348519	-0.9	17	4	1	1	5	1	1.733	233.22004	0	1	0	0	1	1	0	0	0	0	0	0	0	0	0	1	0	0	0	0	0	0	0	0	0	0	0	0	0	1	0	1	0	0	0	0	0	1	0	0
CHEMBL259300_430051	-0.409999999999999	29	5	5	3	4	1	2.878	394.40226	0	1	1	0	1	1	0	0	0	0	0	0	0	1	0	1	0	1	0	0	0	0	1	0	1	1	0	1	0	1	0	0	0	0	0	1	1	0	0	0
CHEMBL1760889_1138166	0	38	8	4	3	5	2	4.006	548.57719	1	1	0	0	1	1	1	0	0	0	0	0	1	1	0	1	0	0	0	0	0	0	0	0	1	1	0	0	1	1	0	1	0	0	0	1	0	1	0	0
CHEMBL1760898_1138175	0.42	39	8	4	3	5	2	4.462	562.60377	1	1	0	0	1	1	1	0	0	0	0	0	1	1	0	1	0	0	0	0	0	0	0	0	1	1	0	0	1	1	0	1	0	0	0	1	0	1	0	0
CHEMBL1760901_1138178	-0.12	39	7	4	3	6	1	3.525	584.63089	1	1	0	0	1	1	1	0	0	0	0	0	1	1	0	1	0	0	0	0	0	0	0	0	1	1	0	0	1	1	0	1	0	0	0	1	0	1	0	0
CHEMBL260976_430133	-0.32	28	5	4	3	4	1	2.93	382.39156	0	1	1	0	1	1	0	0	0	0	0	0	1	1	0	1	0	1	0	0	0	0	1	0	1	1	0	1	0	1	0	0	0	0	0	1	1	0	0	0
CHEMBL506511_472290	-1.9	23	3	4	4	6	2	2.519	308.29478	1	1	1	1	1	1	0	1	1	0	1	1	0	0	1	0	1	1	1	0	0	0	0	0	0	0	0	1	1	0	0	0	0	0	0	0	0	0	1	0
CHEMBL459312_471444	-1.27	15	1	3	3	5	2	0.971	202.17284	1	0	1	1	0	0	0	1	1	0	1	0	0	0	1	0	1	1	1	0	0	0	0	0	0	0	0	0	1	0	0	0	0	0	0	0	0	0	0	0
CHEMBL1760888_1138165	0.13	38	8	4	3	5	2	4.006	548.57719	1	1	0	0	1	1	1	0	0	0	0	0	1	1	0	1	0	0	0	0	0	0	0	0	1	1	0	0	1	1	0	1	0	0	0	1	0	1	0	0
CHEMBL3317574_1782211	1.02	25	5	4	4	4	1	4.402	329.39836	0	1	1	0	1	1	0	0	0	0	0	0	0	1	0	0	1	1	0	0	0	1	0	0	0	0	1	0	1	0	0	0	0	0	0	0	0	0	0	0
CHEMBL3596590_1953535	-3.31	33	5	5	4	8	1	2.642	449.55194	1	0	1	0	0	1	0	0	0	0	0	1	1	0	0	0	1	1	0	0	1	0	0	0	1	0	0	1	1	1	0	1	0	0	1	1	0	1	0	0
CHEMBL3114166_1617132	0.12	28	6	4	4	4	1	4.352	391.85352	1	1	1	0	1	1	1	0	0	0	0	1	0	0	0	1	0	1	0	0	1	1	0	0	0	1	0	1	0	1	0	0	0	0	0	0	1	0	1	0
CHEMBL3114147_1617113	-0.63	22	3	3	3	4	1	3.139	315.75756	1	1	1	0	1	1	1	0	0	0	0	1	1	0	0	1	0	1	0	0	1	1	0	0	0	1	0	1	0	1	0	0	0	0	0	0	1	0	1	0
CHEMBL3596504_1953448	-2.42	31	4	5	4	7	1	3.266	421.47066	1	0	1	0	0	1	0	0	0	0	0	1	1	0	0	0	1	0	0	0	1	0	0	0	1	1	0	0	1	1	0	1	0	0	1	1	1	1	0	0
CHEMBL3317577_1782214	1.7	27	6	4	4	5	1	4.386	359.42434	0	1	1	0	1	1	0	0	0	0	0	0	0	1	0	0	1	1	0	0	0	1	0	0	0	0	1	0	1	1	0	1	0	0	0	0	0	1	0	0
CHEMBL3317580_1782217	1.61	26	5	4	4	5	2	4.16	345.39776	0	1	1	0	1	1	0	0	0	0	0	0	0	1	0	0	1	1	0	0	0	1	0	0	0	0	1	0	1	0	0	0	0	0	0	0	0	0	0	0
CHEMBL2181151_1441973	0.279999999999999	23	4	4	4	5	1	2.774	311.34178	1	0	1	1	0	0	1	1	1	1	1	1	1	1	1	0	0	1	1	0	1	0	0	1	0	0	0	1	0	0	1	0	0	1	1	0	0	0	1	1
CHEMBL3114142_1617108	-6.e-002	19	3	3	3	4	1	2.786	273.72088	1	1	1	0	1	1	0	0	0	0	0	1	0	0	0	0	1	1	0	0	1	1	0	0	0	1	0	1	0	0	0	0	0	0	0	0	1	0	1	0
CHEMBL3114151_1617117	-0.5	24	4	3	3	4	1	3.878	343.81072	1	1	1	0	1	1	1	0	0	0	0	1	1	0	0	1	0	1	0	0	1	1	0	0	0	1	0	1	0	1	0	0	0	0	0	0	1	0	1	0
CHEMBL104_13494	-4.e-002	25	4	4	4	1	0	5.222	344.83678	0	1	0	0	1	1	0	0	0	0	0	0	0	0	0	0	0	1	0	0	0	1	0	0	0	1	0	0	0	0	0	0	0	0	0	0	1	0	0	0
CHEMBL1795502_1158542	-0.12	23	3	4	4	4	1	3.362	304.34584	0	1	1	0	1	1	0	0	0	0	0	0	0	0	0	0	1	1	0	0	1	1	0	0	0	0	1	1	1	1	0	1	0	0	0	0	0	1	0	0
CHEMBL3114155_1617121	-9.e-002	27	5	4	4	4	1	4.317	377.82694	1	1	1	0	1	1	1	0	0	0	0	1	0	0	0	1	0	1	0	0	1	1	0	0	0	1	0	1	0	1	0	0	0	0	0	0	1	0	1	0
CHEMBL3740172_2054299	-0.73	21	5	3	3	5	2	2.55	282.34362	1	1	0	0	1	1	1	0	0	0	0	1	1	1	0	0	1	0	0	0	0	1	0	0	0	0	1	0	1	0	0	0	0	0	0	0	0	0	1	0
CHEMBL562421_559906	-1.13	25	4	3	3	6	2	2.591	343.2694	1	1	0	1	1	1	1	1	1	0	1	0	0	0	1	1	1	1	1	0	0	0	0	0	0	1	1	0	0	1	0	0	0	0	0	0	1	0	0	0
CHEMBL123462_201586	-1.43	25	5	4	4	5	1	3.029	335.40624	0	0	1	0	0	0	0	0	0	1	0	1	1	1	0	0	0	0	0	0	0	0	1	0	0	0	0	0	1	1	1	1	1	0	1	1	0	0	0	1
LUF7044	0.454027152236991	21	2	3	3	4	2	3.713	297.73898	1	0	0	0	0	1	0	0	0	0	1	0	0	0	0	0	1	1	0	0	0	1	1	0	0	1	0	0	0	0	0	0	1	0	0	0	1	0	0	0
CHEMBL81863_127631	0.79	25	4	4	4	4	2	3.576	329.39836	0	0	0	1	1	1	1	0	0	1	0	0	0	0	0	0	0	1	0	0	1	1	1	0	0	0	1	0	0	0	0	0	1	0	0	0	0	0	0	0
CHEMBL78595_128148	1.48	25	3	4	3	4	3	3.764	336.43076	0	0	0	0	1	1	1	0	0	1	0	0	0	1	0	0	0	0	0	0	1	1	1	0	0	0	1	0	0	0	0	0	1	0	0	0	0	0	0	0
CHEMBL349954_275382	-1.05	35	7	5	5	5	2	4.679	484.43387	1	1	1	1	1	0	1	1	1	1	1	1	1	1	1	1	0	1	1	0	1	0	0	1	0	1	0	1	0	1	1	0	0	1	1	0	0	0	1	1
CHEMBL611048_591921	-1.05	22	4	3	3	5	2	1.203	315.35032	1	0	0	0	0	0	0	1	0	0	1	0	0	0	0	1	1	1	0	1	0	0	0	0	0	0	0	0	0	1	0	0	0	0	0	0	0	0	0	0
CHEMBL611335_591863	-1.52	24	4	3	3	4	2	2.056	325.36506	1	0	0	0	0	0	0	1	0	0	1	0	0	0	0	1	1	0	0	1	0	0	0	0	0	0	0	0	0	1	0	0	0	0	0	0	0	0	0	0
CHEMBL3314875_1781599	-0.95	19	2	3	3	5	2	-5.e-003	258.2361	1	0	1	1	1	0	0	1	1	1	1	1	0	0	1	1	1	1	1	0	0	0	0	1	0	0	0	0	0	1	1	0	0	1	1	0	0	0	0	1
CHEMBL2024113_1339498	-0.96	21	2	3	3	4	1	4.224	276.33574	1	0	1	0	1	1	0	0	0	0	1	0	0	0	0	0	1	0	0	0	0	1	1	0	0	0	0	0	0	0	0	0	1	0	0	0	0	0	0	0
CHEMBL456033_495759	-0.53	27	6	4	4	3	0	5.61	374.45552	0	1	0	1	1	1	0	1	1	0	1	0	0	0	1	1	0	1	1	1	0	1	0	0	0	0	0	0	0	1	0	0	0	0	0	1	0	0	0	0
CHEMBL460384_495634	-0.43	28	5	4	3	4	1	3.044	395.47474	1	1	0	1	1	1	1	1	1	0	1	0	1	1	1	1	0	1	1	1	0	1	0	0	1	0	0	0	0	1	0	0	0	0	0	0	0	0	0	0
CHEMBL3114156_1617122	-0.12	28	5	4	4	4	1	4.523	395.8174	1	1	1	0	1	1	1	0	0	0	0	1	0	0	0	1	0	1	0	0	1	1	0	0	0	1	0	1	0	1	0	0	0	0	0	0	1	0	1	0
CHEMBL2024111_1339496	-4.e-002	20	2	3	3	4	1	3.916	282.72764	1	0	1	0	0	1	0	0	0	0	1	0	0	0	0	0	1	0	0	0	0	1	1	0	0	1	0	0	0	0	0	0	1	0	0	0	1	0	0	0
CHEMBL3114160_1617126	-1	30	4	4	4	5	0	4.793	419.86362	0	1	1	0	1	1	0	0	0	0	0	1	1	0	0	1	0	1	0	0	1	1	0	0	0	1	0	1	0	1	0	0	0	0	0	1	1	0	0	0
CHEMBL2180911_1441731	-2.e-002	24	5	4	4	6	2	1.886	327.34118	1	0	1	1	0	0	1	1	1	1	1	1	1	1	1	0	0	1	1	0	1	0	0	1	0	0	0	1	0	0	1	0	0	1	1	0	0	0	1	1
CHEMBL2181152_1441974	0.21	23	4	4	4	5	1	2.774	311.34178	1	0	1	1	0	0	1	1	1	1	1	1	1	1	1	0	0	1	1	0	1	0	0	1	0	0	0	1	0	0	1	0	0	1	1	0	0	0	1	1
CHEMBL3314876_1781601	-1.75	20	4	3	3	6	1	0.991	273.24744	1	0	1	1	1	0	0	1	1	1	1	1	1	0	1	1	1	1	1	0	0	0	0	1	1	0	0	0	0	1	1	0	0	1	1	0	0	0	0	1
CHEMBL2181150_1441972	0.27	23	4	4	4	5	1	2.774	311.34178	1	0	1	1	0	0	1	1	1	1	1	1	1	1	1	0	0	1	1	0	1	0	0	1	0	0	0	1	0	0	1	0	0	1	1	0	0	0	1	1
CHEMBL3314879_1781604	-1.38	28	5	4	4	5	2	1.561	376.36874	1	1	1	1	1	1	1	1	1	1	1	1	0	0	1	1	0	1	1	0	0	1	0	1	0	0	0	0	0	1	1	0	0	1	1	0	0	0	0	1
CHEMBL3314883_1781608	-1.83	29	6	4	4	6	2	2.43	392.36814	1	0	1	1	1	1	1	1	1	1	1	1	1	0	1	1	0	1	1	0	0	1	0	1	1	0	0	0	0	1	1	0	0	1	1	0	0	0	0	1
CHEMBL3314884_1781609	-1.84	29	6	4	3	5	2	3.096	396.44296	1	0	1	1	1	0	1	1	1	1	1	1	1	1	1	1	0	1	1	0	0	0	0	1	1	0	0	0	0	1	1	0	0	1	1	0	0	0	0	1
CHEMBL3753384_2057904	-0.24	28	5	5	3	6	2	5.526	381.47468	1	0	1	1	0	0	1	1	1	1	1	0	0	1	1	0	0	1	1	0	0	0	0	1	0	0	0	0	0	0	0	0	0	1	1	0	0	0	0	1
CHEMBL1370747_794631	-0.369999999999999	19	2	3	3	4	1	3.252	248.28258	1	0	1	0	0	1	0	0	0	0	1	0	0	0	0	0	1	0	0	0	0	1	1	0	0	0	0	0	0	0	0	0	1	0	0	0	0	0	0	0
CHEMBL3596589_1953534	-3	31	5	5	4	8	1	2.059	421.49878	1	0	1	0	0	1	0	0	0	0	0	1	1	0	0	0	1	1	0	0	1	0	0	0	1	0	0	1	1	1	0	1	0	0	1	1	0	1	0	0
CHEMBL3114165_1617131	-0.13	25	5	3	3	4	1	3.913	357.8373	1	1	1	0	1	1	1	0	0	0	0	1	1	0	0	1	0	1	0	0	1	1	0	0	0	1	0	1	0	1	0	0	0	0	0	0	1	0	1	0
CHEMBL3314887_1781612	-0.970000000000001	21	5	3	3	6	1	1.546	287.27402	1	0	1	1	1	0	1	1	1	1	1	1	1	0	1	1	0	1	1	0	0	0	0	1	1	0	0	0	0	1	1	0	0	1	1	0	0	0	0	1
CHEMBL3314889_1781614	-1.09	25	9	3	3	6	1	3.331	343.38034	1	0	1	1	1	0	1	1	1	1	1	1	1	1	1	1	0	1	1	0	0	0	0	1	1	0	0	0	0	1	1	0	0	1	1	0	0	0	0	1
CHEMBL3314891_1781616	-0.73	28	11	3	3	6	1	4.563	385.46008	1	0	1	1	1	0	1	1	1	1	1	1	1	1	1	1	0	1	1	0	0	0	0	1	1	0	0	0	0	1	1	0	0	1	1	0	0	0	0	1
CHEMBL3114158_1617124	-3.e-002	28	5	4	4	4	1	4.803	391.85352	1	1	1	0	1	1	1	0	0	0	0	1	0	0	0	1	0	1	0	0	1	1	0	0	0	1	0	1	0	1	0	0	0	0	0	0	1	0	1	0
CHEMBL468633_476369	-0.73	13	1	2	2	4	1	1.098	242.07592	0	0	0	0	0	0	0	0	0	0	0	1	1	0	0	0	1	0	0	0	0	0	0	0	0	1	1	0	1	0	0	0	0	0	0	0	1	0	0	0
CHEMBL3314894_1781619	-1.01	27	7	4	3	6	1	3.735	369.41762	1	0	1	1	1	0	1	1	1	1	1	1	1	1	1	1	0	1	1	0	0	0	0	1	1	0	0	0	0	1	1	0	0	1	1	0	0	0	0	1
CHEMBL194331_327860	-1.32	22	3	3	3	4	2	1.893	293.3199	0	1	0	0	1	1	0	0	0	0	0	1	0	0	0	1	0	1	0	1	1	1	0	0	0	0	0	0	0	1	0	0	0	0	0	0	0	0	0	0
LUF7557	0.54331990552288	25	7	3	3	4	2	4.613	353.8453	1	0	0	0	0	1	1	0	0	0	1	0	0	1	0	0	0	1	0	0	0	1	1	0	0	1	0	0	0	0	0	0	1	0	0	0	1	0	0	0
CHEMBL1935764_1273246	-0.61	30	4	5	5	6	2	2.625	404.38214	1	0	1	1	0	0	1	1	1	1	1	1	0	0	1	1	0	1	1	0	0	0	0	1	0	0	0	1	1	1	1	1	0	1	1	0	0	1	0	1
CHEMBL2151118_1421782	-0.25	23	5	3	3	4	2	2.857	308.33454	0	1	0	0	1	1	1	0	0	1	0	0	0	0	0	1	0	0	0	0	0	1	1	0	1	0	0	0	0	1	0	1	1	0	0	0	0	1	0	0
CHEMBL2151126_1421790	0.14	17	4	2	2	3	2	1.995	230.26576	0	0	0	0	0	1	1	0	0	1	0	0	1	1	0	1	0	0	0	0	0	1	1	0	0	0	0	0	0	1	0	0	1	0	0	0	0	0	0	0
CHEMBL2151127_1421791	0.27	19	3	3	2	4	2	1.205	258.27586	0	0	0	0	0	1	1	0	0	1	0	0	0	1	0	1	0	0	0	0	0	1	1	0	1	0	0	0	0	1	0	0	1	0	0	0	0	0	0	0
CHEMBL3596513_1953457	-2.7	32	5	5	4	8	1	3.044	433.50618	1	0	1	0	0	1	0	0	0	0	0	1	1	0	0	0	1	0	0	0	1	0	0	0	1	0	0	0	1	1	0	1	0	0	1	1	0	1	0	0
CHEMBL196259_329546	-0.69588001734407	24	4	4	4	6	1	1.993	320.35184	0	1	1	0	1	1	0	0	0	0	0	1	0	0	0	0	1	1	0	0	0	1	0	0	0	0	1	0	1	0	0	0	0	0	0	0	0	0	0	0
CHEMBL197669_329541	-0.86360731484177	20	4	3	3	6	1	1.417	272.30904	0	0	1	0	0	0	0	0	0	0	0	1	1	1	0	0	1	1	0	0	0	0	0	0	0	0	1	0	1	0	0	0	0	0	0	0	0	0	0	0
CHEMBL3596512_1953456	-2.81	32	5	5	4	8	1	3.044	433.50618	1	0	1	0	0	1	0	0	0	0	0	1	1	0	0	0	1	0	0	0	1	0	0	0	1	0	0	0	1	1	0	1	0	0	1	1	0	1	0	0
CHEMBL2151128_1421792	-0.680000000000001	20	3	3	3	3	2	2.536	264.28198	0	1	0	0	1	1	1	0	0	1	0	0	0	0	0	1	0	0	0	0	0	1	1	0	0	0	0	0	0	1	0	0	1	0	0	0	0	0	0	0
CHEMBL441806_128449	0.56	28	3	5	4	4	3	4.319	370.44698	0	1	0	0	1	1	1	0	0	1	0	0	0	0	0	0	0	0	0	0	1	1	1	0	0	0	1	0	0	0	0	0	1	0	0	0	0	0	0	0
CHEMBL3596508_1953452	-2.34	30	4	5	4	8	1	1.91	404.46826	1	0	1	1	0	1	0	0	1	0	0	1	1	0	0	0	1	1	0	0	1	0	0	0	1	0	0	0	1	1	0	1	0	0	1	1	0	1	0	0
CHEMBL197682_329555	-0.45	17	1	3	3	5	1	0.594	229.24124	0	0	1	0	0	0	0	0	0	0	0	0	0	0	0	0	1	1	0	1	0	0	0	0	0	0	1	0	1	0	0	0	0	0	0	0	0	0	0	0
CHEMBL196375_327803	-0.6	22	3	3	3	5	3	1.403	294.30796	0	1	0	0	1	1	0	0	0	0	0	1	0	0	0	1	1	1	0	0	1	1	0	0	0	0	1	0	0	1	0	0	0	0	0	0	0	0	0	0
CHEMBL331111_201593	0.350000000000001	24	5	4	4	5	1	2.85	322.36442	0	0	1	0	0	0	0	0	0	1	0	1	1	1	0	0	0	0	0	0	0	0	1	0	0	0	0	0	1	1	1	1	1	0	1	0	0	1	0	1
CHEMBL2151256_1421922	-6.e-002	23	5	3	3	4	2	2.857	308.33454	0	1	0	0	1	1	1	0	0	1	0	0	0	0	0	1	0	0	0	0	0	1	1	0	1	0	0	0	0	1	0	1	1	0	0	0	0	1	0	0
CHEMBL122819_201592	0.14	25	6	4	4	5	1	3.199	336.391	0	0	1	0	0	0	0	0	0	1	0	1	1	1	0	0	0	0	0	0	0	0	1	0	1	0	0	0	1	1	1	1	1	0	1	0	0	1	0	1
CHEMBL312503_128353	9.e-002	26	3	4	3	4	3	3.255	349.42952	0	0	0	0	1	1	1	0	0	1	0	0	0	1	0	1	0	0	0	0	1	1	1	0	0	0	1	0	0	1	0	0	1	0	0	0	0	0	0	0
CHEMBL3596511_1953455	-2.97	32	5	5	4	8	1	3.044	433.50618	1	0	1	0	0	1	0	0	0	0	0	1	1	0	0	0	1	0	0	0	1	0	0	0	1	0	0	0	1	1	0	1	0	0	1	1	0	1	0	0
CHEMBL573089_569712	-0.81	34	7	5	5	5	1	5.444	498.36454	1	0	1	1	1	1	1	1	1	1	1	1	1	1	1	1	0	1	1	0	1	0	0	1	0	1	0	1	0	1	1	0	0	1	1	0	1	0	1	1
CHEMBL78659_127595	7.e-002	25	6	3	3	4	3	3.795	338.44664	0	0	0	0	1	1	1	0	0	0	0	1	1	1	0	0	0	0	0	1	1	1	1	0	0	0	0	0	0	0	0	0	1	0	0	0	0	0	0	0
CHEMBL81336_128190	0.6	26	4	4	4	3	2	4.687	342.43688	0	1	0	0	1	1	1	0	0	0	0	1	1	0	0	0	0	0	0	1	1	1	1	0	0	0	0	0	0	0	0	0	1	0	0	0	0	0	0	0
CHEMBL3222104_1728521	-0.75	24	3	4	3	5	1	2.569	344.40648	0	0	0	0	0	1	0	0	0	1	0	1	0	0	0	0	1	0	0	1	1	0	1	0	1	1	1	0	0	1	1	0	1	0	0	0	1	0	0	0
CHEMBL505977_472288	-1.44	25	4	4	4	7	1	2.655	337.29294	1	1	1	1	1	0	0	1	1	0	1	1	0	0	1	0	1	1	1	0	0	0	0	0	0	0	0	1	1	1	0	0	0	0	0	0	0	0	1	0
CHEMBL3222105_1728522	-0.82	24	3	4	3	5	1	3.028	360.86108	0	0	0	0	0	1	0	0	0	1	0	1	0	0	0	0	1	0	0	1	1	0	1	0	1	1	1	0	0	1	1	0	1	0	0	0	1	0	0	0
CHEMBL198461_331844	1.2	21	3	4	4	3	3	3.159	282.34362	0	0	0	0	0	0	0	0	0	0	0	0	1	0	0	0	0	0	0	0	0	0	0	0	0	0	0	0	1	0	0	0	0	0	0	0	0	0	0	0
CHEMBL3596514_1953458	-2.81	30	4	5	4	8	1	1.711	407.4722	1	0	1	0	0	1	0	0	0	0	0	1	1	0	0	0	1	1	0	0	1	0	0	0	1	0	0	1	1	1	0	1	0	0	1	1	0	1	0	0
CHEMBL522268_457040	-2.34	35	8	5	4	5	1	5.321	493.52835	1	0	0	1	1	1	1	0	1	0	0	0	0	0	0	1	0	1	0	1	0	0	0	0	0	1	0	0	0	1	0	1	0	0	0	1	1	1	0	0
CHEMBL3596506_1953450	-2.04	30	4	5	4	7	1	3.061	403.4802	1	0	1	0	0	1	0	0	0	0	0	1	1	0	0	0	1	0	0	0	1	1	0	0	1	0	0	0	1	1	0	1	0	0	1	1	0	1	0	0
CHEMBL488152_523491	-2.15	27	7	3	2	5	1	2.439	371.4335	0	0	0	0	0	1	0	0	0	0	0	0	1	0	0	1	0	0	0	0	0	0	1	0	1	0	0	0	0	1	0	1	1	0	0	1	0	1	0	0
CHEMBL330286_149856	-0.569999999999999	33	7	5	5	6	2	3.721	446.46188	1	0	1	1	0	0	1	1	1	1	1	1	1	1	1	1	0	1	1	0	1	0	0	1	0	0	0	1	0	1	1	1	0	1	1	0	0	1	1	1
CHEMBL3087707_1605187	-0.600000000000001	19	4	3	3	5	2	0.607	259.26392	0	0	0	1	0	0	0	1	1	1	1	1	0	1	1	0	1	1	1	0	0	0	0	1	0	0	1	0	1	0	0	0	0	1	0	0	0	0	0	0
CHEMBL3087706_1605186	-3.e-002	18	3	3	3	4	1	1.957	243.26452	0	0	0	1	0	0	0	1	1	1	1	1	1	1	1	0	1	1	1	0	0	0	0	1	0	0	1	0	1	0	0	0	0	1	0	0	0	0	0	0
CHEMBL460975_471455	-2.1	23	3	4	4	6	2	2.014	307.31002	1	1	1	1	1	0	0	1	1	0	1	1	0	0	1	0	1	1	1	0	0	0	0	0	0	0	0	1	1	0	0	0	0	0	0	0	0	0	1	0
CHEMBL3087717_1605197	-0.32	18	3	3	3	5	2	0.545	245.23734	0	0	0	1	0	0	0	1	1	1	1	1	0	0	1	0	1	1	1	0	0	0	0	1	0	0	1	0	1	0	0	0	0	1	0	0	0	0	0	0
CHEMBL3087716_1605196	-0.920000000000001	16	1	3	3	4	1	1.084	215.21136	0	0	0	1	0	0	0	1	1	1	1	1	0	0	1	0	1	1	1	0	0	0	0	1	0	0	1	0	1	0	0	0	0	1	0	0	0	0	0	0
CHEMBL2024120_1339506	-1.41	25	3	3	3	5	1	3.96	349.28565	1	0	1	0	0	0	0	0	0	0	1	0	0	0	0	0	1	0	0	1	0	0	1	0	0	1	0	0	0	0	0	0	1	0	0	0	1	0	0	0
CHEMBL2024118_1339504	-1.02	22	2	3	3	5	1	2.872	295.31426	1	0	1	0	0	1	0	0	0	0	1	0	0	0	0	0	1	0	0	1	0	0	1	0	0	1	0	0	0	0	0	0	1	0	0	0	1	0	0	0
CHEMBL465538_458068	-1.36	36	8	5	4	6	1	4.645	488.48869	1	0	0	1	1	1	1	0	1	0	0	0	0	0	0	1	0	1	0	1	0	0	0	0	0	1	0	0	0	1	0	1	0	0	0	1	1	1	0	0
CHEMBL2024115_1339501	-1.04	21	2	3	3	5	1	2.666	277.3238	1	0	1	0	0	1	0	0	0	0	1	0	0	0	0	0	1	0	0	1	0	1	1	0	0	0	0	0	0	0	0	0	1	0	0	0	0	0	0	0
CHEMBL3087715_1605195	-0.81	17	2	3	3	4	1	1.433	229.23794	0	0	0	1	0	0	0	1	1	1	1	1	1	0	1	0	1	1	1	0	0	0	0	1	0	0	1	0	1	0	0	0	0	1	0	0	0	0	0	0
LUF7009	0.338818556553391	20	2	3	3	3	1	3.955	281.73958	1	0	0	0	0	1	0	0	0	0	1	0	0	0	0	0	1	1	0	0	0	1	1	0	0	1	0	0	0	0	0	0	1	0	0	0	1	0	0	0
CHEMBL194956_327903	-1	23	3	3	3	4	2	2.379	307.34648	0	1	0	0	1	0	0	0	0	0	0	1	0	0	0	1	0	1	0	1	1	0	0	0	0	0	0	0	0	1	0	0	0	0	0	0	0	0	0	0
CHEMBL196665_327894	-1.16	23	3	3	3	4	2	2.099	311.31036	0	1	0	0	1	0	0	0	0	0	0	1	0	0	0	1	0	1	0	1	1	0	0	0	0	1	0	0	0	1	0	0	0	0	0	0	1	0	0	0
CHEMBL2024112_1339497	-1.04	21	2	3	3	4	1	4.58	317.1727	1	0	1	0	0	1	0	0	0	0	1	0	0	0	0	0	1	0	0	0	0	1	1	0	0	1	0	0	0	0	0	0	1	0	0	0	1	0	0	0
CHEMBL195522_327865	-1.03	23	3	3	3	4	2	2.557	327.76496	0	1	0	0	1	0	0	0	0	0	0	1	0	0	0	1	0	1	0	1	1	0	0	0	0	1	0	0	0	1	0	0	0	0	0	0	1	0	0	0
CHEMBL196258_329545	-0.9	21	5	3	3	6	1	1.873	286.33562	0	0	1	0	0	0	0	0	0	0	0	1	1	1	0	0	1	1	0	0	0	0	0	0	0	0	1	0	1	0	0	0	0	0	0	0	0	0	0	0
CHEMBL194290_329540	0.83	17	1	3	3	6	1	-0.162	230.2293	0	0	1	0	0	0	0	0	0	0	0	1	0	0	0	0	1	1	0	0	0	0	0	0	0	0	1	0	1	0	0	0	0	0	0	0	0	0	0	0
CHEMBL460171_495632	-1.41	24	7	3	3	4	1	3.92	342.41212	1	1	0	1	1	1	1	1	1	0	1	0	1	0	1	1	0	1	1	1	0	1	0	0	0	0	0	0	0	1	0	0	0	0	0	0	0	0	0	0
CHEMBL3764945_2068720	-1.6	31	4	5	5	7	2	2.308	407.42738	1	1	0	1	1	1	0	0	1	0	0	0	0	0	0	1	1	1	0	1	1	0	1	0	0	0	0	0	1	1	0	0	1	0	0	0	0	0	0	0
CHEMBL424161_275114	-0.44	32	6	5	5	5	2	4.402	450.88096	1	0	1	1	0	0	1	1	1	1	1	1	1	1	1	1	0	1	1	0	1	0	0	1	0	1	0	1	0	1	1	0	0	1	1	0	1	0	1	1
CHEMBL3764260_2068722	-1.04	27	3	4	4	5	2	2.979	365.33623	1	1	0	1	1	1	0	0	1	0	0	0	0	0	0	1	1	1	0	1	1	0	0	0	0	1	0	0	1	1	0	0	0	0	0	0	1	0	0	0
CHEMBL457103_495757	-1.78	28	8	4	4	3	1	6.034	388.4821	1	1	0	1	1	1	1	1	1	0	1	0	0	1	1	1	0	1	1	1	0	1	0	0	0	0	0	0	0	1	0	0	0	0	0	0	0	0	0	0
CHEMBL452203_495692	-1.55	33	7	5	4	4	1	5.573	461.55106	1	1	0	1	1	1	1	1	1	0	1	0	0	1	1	1	0	1	1	1	0	1	0	0	0	1	0	0	0	1	0	0	0	0	0	0	1	0	0	0
CHEMBL461665_495629	-1.72	20	4	3	3	3	1	3.673	284.33298	1	1	0	1	1	1	1	1	1	0	1	0	0	0	1	1	0	1	1	1	0	1	0	0	0	0	0	0	0	1	0	0	0	0	0	0	0	0	0	0
CHEMBL456457_495695	-1.75	25	6	4	4	3	1	4.997	366.45666	1	1	0	1	1	1	1	1	1	0	1	0	0	0	1	1	0	1	1	1	0	1	0	0	0	0	0	0	0	1	0	0	0	0	0	0	0	0	0	0
CHEMBL3314877_1781602	-1.055	28	4	4	4	5	3	1.434	377.3568	1	0	1	1	1	1	1	1	1	1	1	1	0	0	1	1	0	1	1	0	0	1	0	1	0	0	0	0	0	1	1	0	0	1	1	0	0	0	0	1
CHEMBL516871_495694	-1.53	25	6	4	4	3	1	4.438	350.39106	1	1	0	1	1	1	1	1	1	0	1	0	0	0	1	1	0	1	1	1	0	1	0	0	0	0	0	0	0	1	0	0	0	0	0	0	0	0	0	0
CHEMBL3799771_2083670	1.15	26	5	4	4	5	2	4.16	345.39776	0	1	1	0	1	1	0	0	0	0	0	0	0	1	0	0	1	1	0	0	0	1	0	0	0	0	1	0	1	0	0	0	0	0	0	0	0	0	0	0
CHEMBL595365_591920	-1.55	23	4	3	3	5	2	1.348	313.3113	1	0	1	0	0	0	0	1	0	0	1	0	0	0	0	1	1	0	0	1	0	0	0	0	0	0	0	0	0	1	0	0	0	0	0	0	0	0	0	0
CHEMBL3763717_2068708	-2.01	26	3	4	4	5	2	2.774	347.34576	1	1	0	1	1	1	0	0	1	0	0	0	0	0	0	1	1	1	0	1	1	0	0	0	0	1	0	0	1	1	0	0	0	0	0	0	1	0	0	0
CHEMBL3763199_2068713	-2.75	29	4	4	4	5	2	3.511	397.35327	1	1	0	1	1	1	0	0	1	0	0	0	0	0	0	1	1	1	0	1	1	0	0	0	0	1	0	0	1	1	0	0	0	0	0	0	0	0	0	0
CHEMBL2180934_1441754	-0.39	28	5	5	5	6	1	3.091	375.38398	1	1	1	1	1	0	1	1	1	1	1	1	0	0	1	0	0	1	1	0	1	0	0	1	0	0	0	1	0	1	1	1	0	1	1	0	0	1	1	1
CHEMBL3745868_2057010	-0.11	20	3	4	3	2	1	3.805	300.39858	1	0	0	0	0	1	1	0	0	0	0	0	0	1	0	1	0	1	0	1	1	0	0	0	0	0	0	0	1	1	0	0	0	0	0	0	0	0	0	0
CHEMBL560904_556432	-1.45	23	4	3	3	4	2	3.052	328.75302	1	1	0	1	1	1	0	1	1	0	1	0	0	0	1	1	1	1	1	1	0	0	0	0	0	1	0	0	0	1	0	0	0	0	0	0	1	0	0	0
CHEMBL2024119_1339505	-0.955000000000001	24	3	3	3	5	1	3.754	331.29519	1	0	1	0	0	1	0	0	0	0	1	0	0	0	0	0	1	0	0	1	0	1	1	0	0	1	0	0	0	0	0	0	1	0	0	0	0	0	0	0
CHEMBL3596517_1953461	-3.13	31	4	5	4	8	1	2.184	438.54914	1	0	1	0	0	1	0	0	0	0	0	1	1	0	0	0	1	0	0	1	1	0	0	0	1	0	0	0	1	1	0	1	0	0	1	1	0	1	0	0
CHEMBL191270_315849	0.67	23	4	4	3	5	2	4.351	325.43126	0	0	0	0	0	1	1	0	0	0	0	1	0	1	0	0	0	0	0	0	0	1	0	0	0	0	0	0	1	1	0	1	0	0	0	0	0	0	0	0
CHEMBL363419_316004	-0.21	23	4	4	3	5	2	3.792	309.36566	0	0	0	0	0	1	1	0	0	0	0	1	0	1	0	0	0	0	0	0	0	1	0	0	0	0	0	0	1	1	0	1	0	0	0	0	0	0	0	0
CHEMBL2024117_1339503	-0.79	23	2	3	3	5	1	3.077	313.30473	1	0	1	0	0	0	0	0	0	0	1	0	0	0	0	0	1	0	0	1	0	0	1	0	0	1	0	0	0	0	0	0	0	0	0	0	1	0	0	0
CHEMBL516611_471377	-1.78	23	3	4	4	5	1	3.247	306.32196	1	1	1	1	1	1	0	1	1	0	1	1	0	0	1	0	1	1	1	0	0	0	0	0	0	0	0	1	1	0	0	0	0	0	0	0	0	0	1	0
CHEMBL256151_427049	-0.58	24	3	4	4	5	1	2.11	323.32766	1	1	1	0	1	1	0	0	0	1	1	1	0	0	0	0	1	1	0	0	1	0	0	0	0	1	0	1	0	0	0	0	0	0	0	0	1	0	1	0
CHEMBL510134_472367	-1.4	24	4	4	4	6	2	2.569	321.3366	1	1	1	1	1	0	1	1	1	0	1	1	0	0	1	0	1	1	1	0	0	0	0	0	0	0	0	1	1	0	0	0	0	0	0	0	0	0	1	0
CHEMBL511413_472368	-1.34	26	4	4	4	6	2	1.881	349.3467	1	1	1	1	1	0	1	1	1	0	1	1	1	0	1	1	1	1	1	0	0	0	0	0	0	0	0	1	1	1	0	0	0	0	0	0	0	0	1	0
CHEMBL3763571_2068716	-1.15	27	3	4	4	6	2	2.447	354.36476	1	1	0	1	1	1	0	0	1	0	0	0	0	0	0	1	1	1	0	1	1	0	0	0	0	0	0	0	1	1	0	0	0	0	0	0	0	0	0	0
CHEMBL198008_331789	3.84	22	3	4	4	4	1	4.053	306.38486	0	0	0	0	0	1	0	0	0	0	1	0	1	0	0	0	0	1	0	0	0	0	0	0	1	0	0	0	1	1	0	1	0	0	0	0	0	1	0	0
CHEMBL372580_331843	-0.460000000000001	20	2	4	4	3	3	2.492	268.31704	0	0	0	0	0	0	0	0	0	0	0	0	1	0	0	0	0	0	0	0	0	0	0	0	0	0	0	0	1	0	0	0	0	0	0	0	0	0	0	0
CHEMBL2180915_1441735	-0.64	26	8	4	4	6	2	2.54	355.39434	1	0	1	1	0	0	1	1	1	1	1	1	0	1	1	0	0	1	1	0	1	0	0	1	0	0	0	1	0	0	1	0	0	1	1	0	0	0	1	1
CHEMBL349611_275346	-0.34	33	7	5	5	6	2	3.721	446.46188	1	0	1	1	0	1	1	1	1	1	1	1	1	1	1	1	0	1	1	0	1	0	0	1	0	0	0	1	0	1	1	1	0	1	1	0	0	1	1	1
CHEMBL512812_472438	-1.35	25	3	5	5	6	2	2.405	332.31948	1	1	1	1	1	0	0	1	1	0	1	1	0	0	1	0	1	1	1	0	1	0	0	0	0	0	0	1	1	0	0	0	0	0	0	0	0	0	1	0
CHEMBL2180914_1441734	-0.63	25	7	4	4	6	2	2.084	341.36776	1	0	1	1	0	0	1	1	1	1	1	1	0	1	1	0	0	1	1	0	1	0	0	1	0	0	0	1	0	0	1	0	0	1	1	0	0	0	1	1
CHEMBL350830_275395	-0.66	32	6	5	5	5	2	4.486	495.33196	1	0	1	1	0	0	1	1	1	1	1	1	1	1	1	1	0	1	1	0	1	0	0	1	0	1	0	1	0	1	1	0	0	1	1	0	1	0	1	1
CHEMBL2180913_1441733	-0.619999999999999	24	6	4	4	6	2	1.627	327.34118	1	0	1	1	0	0	1	1	1	1	1	1	0	1	1	0	0	1	1	0	1	0	0	1	0	0	0	1	0	0	1	0	0	1	1	0	0	0	1	1
CHEMBL2181142_1441964	-0.609999999999999	22	4	4	4	6	2	0.985	299.28802	1	0	1	1	0	0	1	1	1	1	1	1	0	0	1	0	0	1	1	0	1	0	0	1	0	0	0	1	0	0	1	0	0	1	1	0	0	0	1	1
CHEMBL2181141_1441963	-1.21	30	5	6	6	5	2	3.722	398.42062	1	0	1	1	1	1	1	1	1	1	1	1	0	0	1	0	0	1	1	0	1	0	0	1	0	0	0	1	0	0	1	0	0	1	1	0	0	0	1	1
CHEMBL2181139_1441961	-1.23	31	7	5	5	7	1	3.396	419.43654	1	1	1	1	1	0	1	1	1	1	1	1	0	0	1	0	0	1	1	0	1	0	0	1	0	0	0	1	0	1	1	1	0	1	1	0	0	1	1	1
CHEMBL144979_238713	9.e-002	31	4	5	5	5	2	4.211	434.8352	1	0	1	1	0	0	1	1	1	1	1	1	0	0	1	1	0	1	1	0	1	0	0	1	0	1	0	0	1	1	1	1	0	1	1	0	1	1	0	1
CHEMBL2024116_1339502	-1.41	22	2	3	3	5	1	2.872	295.31426	1	0	1	0	0	0	0	0	0	0	1	0	0	0	0	0	1	0	0	1	0	0	1	0	0	1	0	0	0	0	0	0	1	0	0	0	1	0	0	0
CHEMBL442670_472439	-1.38	25	3	5	5	7	2	2.366	333.30754	1	1	1	1	1	0	0	1	1	0	1	1	0	0	1	0	1	1	1	0	0	0	0	0	0	0	0	1	1	0	0	0	0	0	0	0	0	0	1	0
CHEMBL460170_495631	-1.54	23	7	3	3	4	1	3.542	328.38554	1	1	0	1	1	1	1	1	1	0	1	0	0	0	1	1	0	1	1	1	0	1	0	0	1	0	0	0	0	1	0	0	0	0	0	0	0	0	0	0
CHEMBL3114164_1617130	0.39	23	4	3	3	4	1	3.174	329.78414	1	1	1	0	1	1	1	0	0	0	0	1	1	0	0	1	0	1	0	0	1	1	0	0	0	1	0	1	0	1	0	0	0	0	0	0	1	0	1	0
CHEMBL508555_495760	-1.33	26	6	4	4	3	0	4.792	364.41764	0	1	0	1	1	1	0	1	1	0	1	0	0	0	1	1	0	1	1	1	0	1	0	0	0	0	0	0	0	1	0	0	0	0	0	1	0	0	0	0
CHEMBL197359_327895	-0.26	24	4	3	3	5	2	1.877	323.34588	0	1	0	0	1	0	0	0	0	0	0	1	0	0	0	1	0	1	0	1	1	0	0	0	0	0	0	0	0	1	0	1	0	0	0	0	0	1	0	0
CHEMBL195357_327850	-0.63	20	2	3	3	3	1	3.74	284.74022	0	1	0	0	1	1	0	0	0	0	0	1	0	0	0	0	0	1	0	1	1	0	0	0	0	1	0	0	0	0	0	0	0	0	0	0	1	0	0	0
CHEMBL427178_327843	2.e-002	19	2	3	3	3	1	3.678	266.36076	0	1	0	0	1	1	0	0	0	0	0	1	0	0	0	0	0	1	0	1	1	1	0	0	0	0	0	0	0	1	0	1	0	0	0	0	0	0	0	0
CHEMBL198942_329553	-0.5	19	3	3	3	6	1	0.961	258.28246	0	0	1	0	0	0	0	0	0	0	0	1	1	1	0	0	1	1	0	0	0	0	0	0	0	0	1	0	1	0	0	0	0	0	0	0	0	0	0	0
CHEMBL258901_427655	-0.67	17	2	3	3	3	0	3.075	245.30024	0	0	0	1	0	0	0	0	0	0	1	0	0	0	0	0	0	1	0	0	0	0	1	0	0	0	0	0	1	1	0	0	0	0	0	1	0	0	0	0
CHEMBL198054_331782	3.16	21	2	4	4	4	1	3.705	292.35828	0	0	0	0	0	1	0	0	0	0	1	0	0	0	0	0	0	1	0	0	0	0	0	0	0	0	0	0	1	1	0	1	0	0	0	0	0	1	0	0
LUF5838	1.35948175685286	19	2	3	3	3	1	3.719	247.29452	1	0	0	0	0	1	0	0	0	0	1	0	0	0	0	0	1	0	0	0	0	1	1	0	0	0	0	0	0	0	0	0	1	0	0	0	0	0	0	0
CHEMBL461649_471379	-1.66	26	4	4	4	5	1	3.703	360.29335	1	1	1	1	1	1	0	1	1	0	1	1	0	0	1	0	1	1	1	0	0	0	0	0	0	1	0	1	1	0	0	0	0	0	0	0	0	0	1	0
CHEMBL141550_238684	7.e-002	30	3	5	5	4	2	4.892	439.25428	1	0	1	1	0	1	1	1	1	1	1	1	0	0	1	1	0	1	1	0	1	0	0	1	0	1	0	0	1	1	1	0	0	1	1	0	1	0	0	1
CHEMBL165620_275392	-0.8	32	6	5	5	5	2	3.943	434.42636	1	0	1	1	0	0	1	1	1	1	1	1	1	1	1	1	0	1	1	0	1	0	0	1	0	1	0	1	0	1	1	0	0	1	1	0	1	0	1	1
CHEMBL468256_472437	-1.39	25	3	5	5	5	2	3.054	331.33142	1	1	1	1	1	0	0	1	1	0	1	1	0	0	1	0	1	1	1	0	1	0	0	0	0	0	0	1	1	0	0	0	0	0	0	0	0	0	1	0
CHEMBL557084_567015	-1.19	23	4	3	3	4	2	2.593	312.29842	1	1	0	1	1	1	0	1	1	0	1	0	0	0	1	1	1	1	1	1	0	0	0	0	0	1	0	0	0	1	0	0	0	0	0	0	1	0	0	0
LUF7558	1.02148891583374	28	4	4	3	5	3	4.89	395.88198	1	0	0	0	0	1	1	0	0	0	1	0	0	1	0	0	0	1	0	0	0	1	1	0	0	1	0	0	0	0	0	0	1	0	0	0	1	0	0	0
CHEMBL2180938_1441758	-1.62	30	6	5	5	7	1	3.075	405.40996	1	1	1	1	1	0	1	1	1	1	1	1	0	0	1	0	0	1	1	0	1	0	0	1	0	0	0	1	0	1	1	1	0	1	1	0	0	1	1	1
CHEMBL3317576_1782213	2.99	27	6	4	4	5	1	4.386	359.42434	0	1	1	0	1	1	0	0	0	0	0	0	0	1	0	0	1	1	0	0	0	1	0	0	0	0	1	0	1	1	0	1	0	0	0	0	0	1	0	0
CHEMBL3317578_1782215	2.28	26	5	4	4	5	2	4.16	345.39776	0	1	1	0	1	1	0	0	0	0	0	0	0	1	0	0	1	1	0	0	0	1	0	0	0	0	1	0	1	0	0	0	0	0	0	0	0	0	0	0
CHEMBL3317579_1782216	2.82	26	5	4	4	5	2	4.16	345.39776	0	1	1	0	1	1	0	0	0	0	0	0	0	1	0	0	1	1	0	0	0	1	0	0	0	0	1	0	1	0	0	0	0	0	0	0	0	0	0	0
CHEMBL402606_427097	-1.45	23	3	4	4	6	1	1.961	310.28914	1	1	1	0	1	1	0	0	0	0	0	1	0	0	0	0	1	1	0	0	1	0	0	0	0	1	0	1	0	0	0	0	0	0	0	0	1	0	1	0
CHEMBL402389_427096	-1.47	23	3	4	4	5	1	2.472	326.35144	1	1	1	0	1	1	0	0	0	1	1	1	0	0	0	0	1	1	0	0	1	0	0	0	0	1	0	1	0	0	0	0	0	0	0	0	1	0	1	0
CHEMBL456455_495696	-1.76	30	7	5	4	5	1	5.346	418.46502	1	1	0	1	1	1	1	1	1	0	1	0	0	0	1	1	0	1	1	1	0	1	0	0	0	0	0	0	0	1	0	1	0	0	0	0	0	1	0	0
CHEMBL431770_122252	-1.77174603174603	28	6	3	2	5	0	2.957	384.42896	0	1	0	0	1	0	0	0	0	0	0	0	1	0	0	1	0	0	0	1	0	0	0	0	1	0	0	0	0	1	0	1	0	0	0	1	0	1	0	0
CHEMBL3314871_1781595	-0.44	31	9	4	4	8	1	3.097	423.42194	1	1	1	1	1	0	1	1	1	1	1	1	1	0	1	1	0	1	1	0	0	0	0	1	1	0	0	0	0	1	1	1	0	1	1	0	0	1	0	1
CHEMBL552511_563417	-0.66	23	4	3	3	4	2	3.052	328.75302	1	1	0	1	1	0	0	1	1	0	1	0	0	0	1	1	1	1	1	1	0	0	0	0	0	1	0	0	0	1	0	0	0	0	0	0	1	0	0	0
CHEMBL554623_558133	-0.52	23	4	3	3	4	2	3.052	328.75302	1	1	0	1	1	1	0	1	1	0	1	0	0	0	1	1	1	1	1	1	0	0	0	0	0	1	0	0	0	1	0	0	0	0	0	0	1	0	0	0
CHEMBL561244_554688	-0.850000000000001	23	4	3	3	4	2	2.593	312.29842	1	1	0	1	1	0	0	1	1	0	1	0	0	0	1	1	1	1	1	1	0	0	0	0	0	1	0	0	0	1	0	0	0	0	0	0	1	0	0	0
CHEMBL2024114_1339499	0.94	21	2	3	3	5	2	3.674	298.72704	1	0	1	0	0	1	0	0	0	0	1	0	0	0	0	0	1	0	0	0	0	1	1	0	0	1	0	0	0	0	0	0	1	0	0	0	1	0	0	0
CHEMBL2181143_1441965	-0.14	23	5	4	4	6	2	1.047	313.3146	1	0	1	1	0	0	1	1	1	1	1	1	0	1	1	0	0	1	1	0	1	0	0	1	0	0	0	1	0	0	1	0	0	1	1	0	0	0	1	1
CHEMBL449469_472212	-1	24	3	4	4	6	1	2.579	341.36608	1	1	1	0	1	1	0	0	0	1	1	1	0	0	0	0	1	1	0	1	0	0	0	0	0	1	0	1	1	0	0	0	0	0	0	0	1	0	1	0
CHEMBL550636_561747	-0.91	23	4	3	3	4	2	2.593	312.29842	1	1	0	1	1	1	0	1	1	0	1	0	0	0	1	1	1	1	1	1	0	0	0	0	0	1	0	0	0	1	0	0	0	0	0	0	1	0	0	0
CHEMBL461651_471378	-1.17	23	3	4	4	5	1	3.247	306.32196	1	1	1	1	1	1	0	1	1	0	1	1	0	0	1	0	1	1	1	0	0	0	0	0	0	0	0	1	1	0	0	0	0	0	0	0	0	0	1	0
CHEMBL2151129_1421793	-0.63	21	3	3	3	3	2	3.022	278.30856	0	1	0	0	1	1	1	0	0	1	0	0	0	0	0	1	0	0	0	0	0	1	1	0	0	0	0	0	0	1	0	0	1	0	0	0	0	0	0	0
CHEMBL2151131_1421795	-0.4	22	4	3	3	4	2	2.519	294.30796	0	1	0	0	1	1	1	0	0	1	0	0	0	0	0	1	0	0	0	0	0	1	1	0	0	0	0	0	0	1	0	1	1	0	0	0	0	1	0	0
CHEMBL3260726_1745677	-2.62	27	4	4	3	6	1	2.667	388.41598	1	1	0	0	1	0	1	0	0	0	0	0	0	0	0	1	0	1	0	0	0	0	0	0	1	1	0	0	1	1	0	1	0	0	0	1	1	1	0	0
CHEMBL198760_327834	-0.100000000000001	19	2	3	3	3	1	3.076	250.29516	0	1	0	0	1	1	0	0	0	0	0	1	0	0	0	0	0	1	0	1	1	1	0	0	0	0	0	0	0	0	0	0	0	0	0	0	0	0	0	0
CHEMBL518497_471450	-1.64	24	4	4	4	6	1	2.744	322.32136	1	1	1	1	1	1	0	1	1	0	1	1	0	0	1	0	1	1	1	0	0	0	0	0	0	0	0	1	1	1	0	1	0	0	0	0	0	1	1	0
CHEMBL517417_471451	-1.53	24	3	4	4	6	1	2.64	317.30484	1	1	1	1	1	1	0	1	1	0	1	1	0	0	1	0	1	1	1	0	0	0	0	0	0	0	0	1	1	0	0	0	0	0	0	0	0	0	1	0
CHEMBL461007_471452	-1.01	24	3	4	4	6	1	2.64	317.30484	1	1	1	1	1	0	0	1	1	0	1	1	0	0	1	0	1	1	1	0	0	0	0	0	0	0	0	1	1	0	0	0	0	0	0	0	0	0	1	0
CHEMBL517418_471453	-1.78	25	4	4	4	7	1	2.655	337.29294	1	1	1	1	1	1	0	1	1	0	1	1	0	0	1	0	1	1	1	0	0	0	0	0	0	0	0	1	1	1	0	0	0	0	0	0	0	0	1	0
CHEMBL3596516_1953460	-2.8	30	4	5	4	8	1	1.901	424.52256	1	0	1	0	0	1	0	0	0	0	0	1	1	0	0	0	1	1	0	0	1	0	0	0	1	0	0	0	1	1	0	1	0	0	1	1	0	1	0	0
CHEMBL2021950_1339500	-0.61	22	2	3	3	5	2	3.982	292.33514	1	0	1	0	1	1	0	0	0	0	1	0	0	0	0	0	1	0	0	0	0	1	1	0	0	0	0	0	0	0	0	0	1	0	0	0	0	0	0	0
CHEMBL2398486_1569008	-1.21	21	4	3	3	7	1	-0.216	286.29256	0	0	1	0	0	0	0	0	0	0	0	1	1	1	0	1	1	1	0	0	0	0	0	0	0	0	1	0	1	1	0	0	0	0	0	0	0	0	0	0
CHEMBL196306_327802	-1.09	23	3	3	3	5	3	2.067	328.75302	0	1	0	0	1	0	0	0	0	0	0	1	0	0	0	1	1	1	0	0	1	0	0	0	0	1	1	0	0	1	0	0	0	0	0	0	1	0	0	0
CHEMBL3740141_2054304	-0.75	27	7	4	4	5	2	4.191	362.42828	1	1	0	1	1	1	1	1	1	1	1	1	1	1	1	0	1	1	1	0	0	1	0	1	0	0	1	0	1	0	0	0	0	1	0	0	0	0	1	0
CHEMBL3741942_2054305	0.4	23	7	3	3	5	2	3.327	310.39678	1	1	0	0	1	1	1	0	0	0	0	1	1	1	0	0	1	0	0	0	0	1	0	0	0	0	1	0	1	0	0	0	0	0	0	0	0	0	1	0
CHEMBL3740992_2054307	-0.31	28	8	4	4	5	2	4.647	376.45486	1	1	0	1	1	1	1	1	1	1	1	1	1	1	1	0	1	1	1	0	0	1	0	1	0	0	1	0	1	0	0	0	0	1	0	0	0	0	1	0
CHEMBL3314888_1781613	-0.51	22	6	3	3	6	1	1.895	301.3006	1	0	1	1	1	0	1	1	1	1	1	1	1	0	1	1	0	1	1	0	0	0	0	1	1	0	0	0	0	1	1	0	0	1	1	0	0	0	0	1
CHEMBL3314890_1781615	0.41	23	6	3	3	6	1	2.272	315.32718	1	0	1	1	1	0	1	1	1	1	1	1	1	0	1	1	0	1	1	0	0	0	0	1	1	0	0	0	0	1	1	0	0	1	1	0	0	0	0	1
CHEMBL3314892_1781617	-0.21	23	6	4	3	6	1	2.036	313.3113	1	0	1	1	1	0	1	1	1	1	1	1	1	1	1	1	0	1	1	0	0	0	0	1	1	0	0	0	0	1	1	0	0	1	1	0	0	0	0	1
CHEMBL3314893_1781618	1.e-001	25	6	4	3	6	1	2.948	341.36446	1	0	1	1	1	0	1	1	1	1	1	1	1	1	1	1	0	1	1	0	0	0	0	1	1	0	0	0	0	1	1	0	0	1	1	0	0	0	0	1
CHEMBL3317575_1782212	2.06	27	6	4	4	5	1	4.386	359.42434	0	1	1	0	1	1	0	0	0	0	0	0	0	1	0	0	1	1	0	0	0	1	0	0	0	0	1	0	1	1	0	1	0	0	0	0	0	1	0	0
CHEMBL3359411_1823579	2.28	34	5	6	4	4	0	5.891	449.54688	0	1	1	0	1	1	0	0	0	0	1	0	1	1	0	1	0	0	0	1	0	1	1	0	0	0	0	0	1	1	0	0	1	0	1	0	0	0	0	0
CHEMBL3356373_1820511	0.26	20	1	4	4	3	0	3.346	260.29328	0	1	1	0	1	1	0	0	0	1	0	1	0	0	0	0	0	1	0	0	0	1	1	0	0	0	0	0	1	0	1	0	1	0	1	0	0	0	0	1
CHEMBL460172_495633	-0.93	25	7	3	3	4	2	2.865	355.41088	1	1	0	1	1	1	1	1	1	0	1	0	1	0	1	1	0	1	1	1	0	1	0	0	0	0	0	0	0	1	0	0	0	0	0	0	0	0	0	0
CHEMBL516948_495630	-1.16	23	6	3	3	3	1	4.865	326.41272	1	1	0	1	1	1	1	1	1	0	1	0	1	0	1	1	0	1	1	1	0	1	0	0	0	0	0	0	0	1	0	0	0	0	0	0	0	0	0	0
CHEMBL460976_471456	-1.31	24	4	4	4	6	2	1.867	321.3366	1	1	1	1	1	0	0	1	1	0	1	1	0	0	1	0	1	1	1	0	0	0	0	0	0	0	0	1	1	0	0	0	0	0	0	0	0	0	1	0
CHEMBL3314914_1781639	-1.49	22	6	3	3	7	1	1.557	303.27342	1	0	1	1	1	0	0	1	1	1	1	1	1	0	1	1	0	1	1	0	0	0	0	1	1	0	0	0	0	1	1	0	0	1	1	0	0	0	0	1
CHEMBL609578_591810	-1.72	24	4	3	3	5	2	1.88	323.34918	1	0	0	0	0	1	0	1	0	0	1	0	0	0	0	1	1	0	0	1	0	0	0	0	0	0	0	0	0	1	0	0	0	0	0	0	0	0	0	0
CHEMBL508558_471448	-1.81	23	3	4	4	6	1	2.433	327.3395	1	1	1	0	1	1	0	0	0	1	1	1	0	0	0	0	1	1	0	0	0	0	0	0	0	1	0	1	1	0	0	0	0	0	0	0	1	0	1	0
CHEMBL461008_471454	-1.72	23	3	4	4	6	2	2.014	307.31002	1	1	1	1	1	1	0	1	1	0	1	1	0	0	1	0	1	1	1	0	0	0	0	0	0	0	0	1	1	0	0	0	0	0	0	0	0	0	1	0
CHEMBL1290436_716852	1.54	36	9	5	4	4	2	4.611	495.5921	0	1	0	0	1	1	1	0	0	0	0	0	0	1	0	1	0	1	0	0	0	1	0	0	1	0	0	0	0	1	0	1	0	0	0	0	0	1	0	0
CHEMBL3410313_1837089	0.47	35	9	4	4	6	1	5.019	483.44251	1	1	1	0	1	1	1	0	0	0	0	1	1	0	0	1	0	1	0	1	1	1	0	0	1	1	0	1	0	1	0	0	0	0	0	0	0	0	1	0
CHEMBL3740631_2054300	-0.99	22	5	3	3	5	2	3.535	361.23968	1	1	0	0	1	1	1	0	0	0	0	1	1	1	0	0	1	0	0	0	0	1	0	0	0	1	1	0	1	0	0	0	0	0	0	0	1	0	1	0
CHEMBL516483_471385	-1.5	23	3	4	4	6	2	2.014	307.31002	1	1	1	1	1	1	0	1	1	0	1	1	0	0	1	0	1	1	1	0	0	0	0	0	0	0	0	1	1	0	0	0	0	0	0	0	0	0	1	0
CHEMBL3753118_2057899	-0.83	28	5	5	4	6	1	5.419	376.4118	1	0	1	1	0	1	1	1	1	1	1	0	0	1	1	0	0	1	1	0	0	1	0	1	0	0	0	0	0	1	0	1	0	1	1	0	0	0	0	1
CHEMBL2398482_1569004	-0.545	21	4	3	3	7	2	0.113	288.30844	0	0	1	0	0	0	0	0	0	0	0	1	1	1	0	0	1	1	0	0	0	0	0	0	0	0	1	0	1	0	0	0	0	0	0	0	0	0	0	0
CHEMBL576538_569003	-0.32	30	5	5	5	6	1	2.519	403.39408	1	1	1	1	1	0	1	1	1	1	1	1	0	0	1	1	0	1	1	0	1	0	0	1	0	0	0	1	0	1	1	1	0	1	1	0	0	1	1	1
CHEMBL2398483_1569005	-0.44	21	4	3	3	7	2	0.113	288.30844	0	0	1	0	0	0	0	0	0	0	0	1	1	1	0	0	1	1	0	0	0	0	0	0	0	0	1	0	1	0	0	0	0	0	0	0	0	0	0	0
CHEMBL1935768_1273250	1	25	3	5	4	5	1	3.478	337.37906	1	0	1	1	0	0	1	1	1	1	1	1	0	1	1	0	0	1	1	0	0	0	0	1	0	0	0	1	1	0	1	0	0	1	1	0	0	0	0	1
CHEMBL2151255_1421921	-3.e-002	24	6	3	3	4	2	3.379	322.36112	0	0	0	0	0	1	1	0	0	1	0	0	1	1	0	1	0	0	0	0	0	1	1	0	0	0	0	0	0	1	0	1	1	0	0	0	0	1	0	0
CHEMBL597354_603857	0.29	27	5	4	3	3	0	3.745	380.4634	0	1	0	1	1	1	0	0	1	0	0	0	1	0	0	1	0	1	0	1	0	1	0	0	1	0	0	0	0	1	0	0	0	0	0	1	0	0	0	0
CHEMBL3739922_2054306	-0.319999999999999	24	7	3	3	5	2	4.312	389.29284	1	1	0	0	1	1	1	0	0	0	0	1	1	1	0	0	1	0	0	0	0	1	0	0	0	1	1	0	1	0	0	0	0	0	0	0	1	0	1	0
CHEMBL506101_471384	-1.61	21	3	4	4	5	1	2.423	298.3231	1	0	1	1	1	0	0	1	1	0	1	1	0	0	1	0	1	1	1	0	0	0	0	0	0	0	0	1	1	0	0	0	0	0	0	0	0	0	1	0
CHEMBL3410297_1837073	-0.399999999999999	21	4	3	3	5	2	1.343	282.30056	1	1	1	0	1	1	0	0	0	0	0	1	0	0	0	1	1	1	0	1	1	1	0	0	0	0	0	1	0	1	0	0	0	0	0	0	0	0	1	0
CHEMBL609308_591812	-0.779999999999999	25	4	3	3	5	2	2.366	337.37576	1	0	0	0	1	0	0	1	0	0	1	0	0	0	0	1	1	0	0	1	0	0	0	0	0	0	0	0	0	1	0	0	0	0	0	0	0	0	0	0
CHEMBL1935744_1273226	-6.e-002	21	3	4	4	4	1	2.296	282.30056	1	0	1	1	0	0	0	1	1	1	1	1	1	1	1	0	1	1	1	0	1	0	0	1	0	0	0	0	1	0	1	0	0	1	1	0	0	0	0	1
CHEMBL3741217_2054301	-1.32	26	6	4	4	5	2	3.87	348.4017	1	1	0	1	1	1	1	1	1	1	1	1	1	1	1	0	1	1	1	0	0	1	0	1	0	0	1	0	1	0	0	0	0	1	0	0	0	0	1	0
CHEMBL2398484_1569006	-0.660000000000001	21	4	3	3	7	2	0.113	288.30844	0	0	1	0	0	0	0	0	0	0	0	1	1	1	0	0	1	1	0	0	0	0	0	0	0	0	1	0	1	0	0	0	0	0	0	0	0	0	0	0
CHEMBL2398485_1569007	-0.46	21	5	3	3	7	2	0.192	288.30844	0	0	1	0	0	0	0	0	0	0	0	1	0	1	0	0	1	1	0	0	0	0	0	0	0	0	1	0	1	0	0	0	0	0	0	0	0	0	0	0
CHEMBL3222107_1728524	-0.9	25	3	4	3	5	1	2.774	362.39695	0	0	0	0	0	0	0	0	0	1	0	1	0	0	0	0	1	0	0	1	1	0	1	0	1	1	1	0	0	1	1	0	1	0	0	0	1	0	0	0
CHEMBL594136_591849	-1.84	23	4	3	3	4	2	1.911	311.33848	1	0	0	0	0	0	0	1	1	0	1	0	0	0	0	1	1	1	0	1	0	0	0	0	0	0	0	0	0	1	0	0	0	0	0	0	0	0	0	0
CHEMBL2377227_1559072	-0.64	22	3	4	3	4	1	3.037	311.40138	0	1	0	0	1	1	0	0	0	0	0	1	0	1	0	0	1	0	0	1	1	1	0	0	1	0	1	0	0	1	0	0	0	0	0	0	0	0	0	0
CHEMBL3754333_2057902	-0.409999999999999	23	4	4	3	6	2	3.667	313.35766	1	0	1	1	0	0	1	1	1	1	1	0	0	1	1	0	0	1	1	0	0	0	0	1	0	0	0	0	0	0	0	0	0	1	1	0	0	0	0	1
CHEMBL1290210_716624	2.21	37	9	5	4	4	2	4.988	509.61868	0	1	0	0	1	1	1	0	0	0	0	0	1	1	0	1	0	1	0	0	0	1	0	0	1	0	0	0	0	1	0	1	0	0	0	0	0	1	0	0
CHEMBL1289569_715976	2.23	38	10	5	4	4	2	5.512	523.64526	0	1	0	0	1	1	1	0	0	0	0	0	1	1	0	1	0	1	0	0	0	1	0	0	1	0	0	0	0	1	0	1	0	0	0	0	0	1	0	0
CHEMBL505787_472211	-1.97	24	3	4	4	6	1	2.716	341.36608	1	1	1	0	1	1	0	0	0	1	1	1	0	0	0	0	1	1	0	1	0	0	0	0	0	1	0	1	1	0	0	0	0	0	0	0	1	0	1	0
CHEMBL459322_472365	-1.52	26	4	4	4	6	2	3.208	349.38976	1	1	1	1	1	0	0	1	1	0	1	1	1	0	1	0	1	1	1	0	0	0	0	0	0	0	0	1	1	0	0	0	0	0	0	0	0	0	1	0
CHEMBL2398480_1569002	-0.86	21	4	3	3	7	2	0.63	288.30844	0	0	1	0	0	0	0	0	0	0	0	1	1	1	0	0	1	1	0	0	0	0	0	0	0	0	1	0	1	0	0	0	0	0	0	0	0	0	0	0
CHEMBL3314908_1781633	-0.9	24	8	3	3	7	1	1.415	331.32658	1	0	1	1	1	0	1	1	1	1	1	1	1	0	1	1	0	1	1	0	0	0	0	1	1	0	0	0	0	1	1	0	0	1	1	0	0	0	0	1
CHEMBL518364_472364	-1.41	25	4	4	4	6	2	2.957	335.36318	1	1	1	1	1	0	0	1	1	0	1	1	1	0	1	0	1	1	1	0	0	0	0	0	0	0	0	1	1	0	0	0	0	0	0	0	0	0	1	0
CHEMBL447664_471459	-1.72	24	3	4	4	6	2	2.5	321.3366	1	1	1	1	1	0	0	1	1	0	1	1	0	0	1	0	1	1	1	0	0	0	0	0	0	0	0	1	1	0	0	0	0	0	0	0	0	0	1	0
CHEMBL1935753_1273235	-7.e-002	21	3	4	4	5	1	1.937	283.28862	1	0	1	1	0	0	0	1	1	1	1	1	1	1	1	0	1	1	1	0	0	0	0	1	0	0	0	1	1	0	1	0	0	1	1	0	0	0	0	1
CHEMBL1289676_716084	2.5	38	10	5	4	5	3	4.1	525.61808	0	1	0	0	1	1	1	0	0	0	0	0	0	1	0	1	0	1	0	0	0	1	0	0	1	0	0	0	0	1	0	1	0	0	0	0	0	1	0	0
CHEMBL516800_471457	-1.74	24	3	4	4	6	2	2.22	325.30048	1	1	1	1	1	0	0	1	1	0	1	1	0	0	1	0	1	1	1	0	0	0	0	0	0	1	0	1	1	0	0	0	0	0	0	0	1	0	1	0
CHEMBL16687_18409	-0.83576923076923	20	1	4	4	4	1	2.788	285.68852	1	0	1	1	0	0	0	1	1	1	1	1	0	0	1	0	1	1	1	0	1	0	0	1	0	1	0	0	1	0	1	0	0	1	1	0	1	0	0	1
CHEMBL1170367_648112	-0.29	26	5	3	3	5	1	1.84	373.42946	1	0	1	0	0	0	1	0	0	0	0	0	1	0	0	1	0	1	0	1	0	0	0	0	1	0	0	1	1	1	0	1	0	0	0	1	0	1	0	0
CHEMBL3314901_1781626	-0.680000000000001	33	8	5	5	6	1	4.648	439.46594	1	1	1	1	1	1	1	1	1	1	1	1	1	0	1	1	0	1	1	0	0	1	1	1	1	0	0	0	0	1	1	0	1	1	1	0	0	0	0	1
CHEMBL1097737_625861	-0.4	24	4	4	4	4	1	3.55	315.37178	0	1	1	0	1	1	0	0	0	1	0	1	0	0	0	0	1	1	0	0	1	1	1	0	0	0	1	1	0	0	1	0	1	0	0	0	0	0	0	0
CHEMBL1935757_1273239	-0.48	32	6	5	5	6	2	3.36	432.4353	1	0	1	1	0	0	1	1	1	1	1	1	1	1	1	1	0	1	1	0	0	0	0	1	0	0	0	1	1	1	1	1	0	1	1	0	0	1	0	1
CHEMBL3314900_1781625	-0.88	31	8	4	4	6	1	4.072	431.36795	1	1	1	1	1	0	1	1	1	1	1	1	1	0	1	1	0	1	1	0	0	0	0	1	1	1	0	0	0	1	1	0	0	1	1	0	0	0	0	1
CHEMBL3314899_1781624	-1.08	28	7	4	4	6	1	3.794	397.81504	1	1	1	1	1	0	1	1	1	1	1	1	1	0	1	1	0	1	1	0	0	0	0	1	1	1	0	0	0	1	1	0	0	1	1	0	1	0	0	1
CHEMBL3314898_1781623	-1.38	28	7	4	4	6	1	3.335	381.36044	1	1	1	1	1	0	1	1	1	1	1	1	1	0	1	1	0	1	1	0	0	0	0	1	1	1	0	0	0	1	1	0	0	1	1	0	1	0	0	1
CHEMBL3314897_1781622	-0.949999999999999	29	8	4	4	7	1	3.113	393.39596	1	1	1	1	1	0	1	1	1	1	1	1	1	0	1	1	0	1	1	0	0	0	0	1	1	0	0	0	0	1	1	1	0	1	1	0	0	1	0	1
CHEMBL3314896_1781621	-1.04	28	7	4	4	6	1	3.616	377.39656	1	1	1	1	1	0	1	1	1	1	1	1	1	0	1	1	0	1	1	0	0	0	0	1	1	0	0	0	0	1	1	0	0	1	1	0	0	0	0	1
CHEMBL3596510_1953454	-1.77	30	4	5	4	9	1	1.803	405.45632	1	0	1	1	0	1	0	0	0	0	0	1	1	0	0	0	1	1	0	0	1	0	0	0	1	0	0	0	1	1	0	1	0	0	1	1	0	1	0	0
CHEMBL593986_591674	-0.33	24	4	3	3	5	2	2.262	323.32436	1	0	0	1	0	1	0	0	1	0	1	0	0	0	0	1	1	1	0	1	0	0	1	0	0	1	0	0	0	1	0	0	1	0	0	0	1	0	0	0
CHEMBL3596509_1953453	-1.93	30	4	5	4	8	1	1.91	404.46826	1	0	1	1	0	1	0	0	0	0	0	1	1	0	0	0	1	1	0	0	1	0	0	0	1	0	0	0	1	1	0	1	0	0	1	1	0	1	0	0
CHEMBL3410306_1837082	-0.11	26	6	3	3	6	1	2.898	353.37516	1	1	1	0	1	1	1	0	0	0	0	1	1	0	0	1	0	1	0	1	1	1	0	0	1	0	0	1	0	1	0	0	0	0	0	0	0	0	1	0
CHEMBL3765379_2068718	-2	30	5	4	4	6	2	4.688	413.35267	1	1	0	1	1	1	0	0	1	0	0	0	0	0	0	1	1	1	0	1	1	0	0	0	0	1	0	0	1	1	0	1	0	0	0	0	0	1	0	0
CHEMBL408869_427895	-0.239999999999999	22	3	3	3	2	1	4.394	303.27849	0	1	0	0	1	1	0	0	0	0	0	0	0	0	0	0	0	0	0	1	1	1	0	0	0	1	0	0	1	0	0	0	0	0	0	0	0	0	0	0
CHEMBL3410312_1837088	8.e-002	32	8	4	4	6	1	4.282	433.435	1	1	1	0	1	1	1	0	0	0	0	1	1	0	0	1	0	1	0	1	1	1	0	0	1	1	0	1	0	1	0	0	0	0	0	0	1	0	1	0
CHEMBL443665_471449	-1.77	24	4	4	4	6	1	2.744	322.32136	1	1	1	1	1	1	0	1	1	0	1	1	0	0	1	0	1	1	1	0	0	0	0	0	0	0	0	1	1	1	0	1	0	0	0	0	0	1	1	0
CHEMBL3765580_2068717	-1.48	27	4	4	4	6	2	2.552	359.38128	1	1	0	1	1	1	0	0	1	0	0	0	0	0	0	1	1	1	0	1	1	0	0	0	0	0	0	0	1	1	0	1	0	0	0	0	0	1	0	0
CHEMBL3314913_1781638	-1.e-002	24	7	3	3	6	1	2.738	329.35376	1	0	1	1	1	0	1	1	1	1	1	1	1	0	1	1	0	1	1	0	0	0	0	1	1	0	0	0	0	1	1	0	0	1	1	0	0	0	0	1
CHEMBL3764006_2068715	-1.75	29	4	4	4	7	2	2.095	407.44568	1	1	0	1	1	1	0	0	1	0	0	0	1	0	0	1	1	1	0	1	1	0	0	0	0	0	0	0	1	1	0	0	0	0	0	0	0	0	0	0
CHEMBL3314911_1781636	-0.380000000000001	26	6	4	3	6	1	3.404	355.39104	1	0	1	1	1	0	1	1	1	1	1	1	1	1	1	1	0	1	1	0	0	0	0	1	1	0	0	0	0	1	1	0	0	1	1	0	0	0	0	1
CHEMBL3763806_2068714	-1.23	27	4	4	4	6	2	3.11	375.44688	1	1	0	1	1	1	0	0	1	0	0	0	0	0	0	1	1	1	0	1	1	0	0	0	0	0	0	0	1	1	0	1	0	0	0	0	0	1	0	0
CHEMBL608980_591714	-0.109999999999999	24	4	3	3	5	2	2.721	339.77896	1	0	0	1	0	1	0	0	1	0	1	0	0	0	0	1	1	1	0	1	0	0	1	0	0	1	0	0	0	1	0	0	1	0	0	0	1	0	0	0
CHEMBL3765818_2068706	-1.91	25	3	4	4	5	2	2.569	329.3553	1	1	0	1	1	1	0	0	1	0	0	0	0	0	0	1	1	1	0	1	1	0	0	0	0	0	0	0	1	1	0	0	0	0	0	0	0	0	0	0
CHEMBL3410311_1837087	-0.14	31	8	4	4	6	1	4.076	415.44454	1	1	1	0	1	1	1	0	0	0	0	1	1	0	0	1	0	1	0	1	1	1	0	0	1	0	0	1	0	1	0	0	0	0	0	0	0	0	1	0
CHEMBL3764467_2068709	-1.9	26	3	4	4	5	2	2.774	347.34576	1	1	0	1	1	1	0	0	1	0	0	0	0	0	0	1	1	1	0	1	1	0	0	0	0	1	0	0	1	1	0	0	0	0	0	0	1	0	0	0
CHEMBL411685_427934	-0.529999999999999	26	4	3	2	3	2	4.302	378.31216	0	1	0	0	1	1	0	0	0	0	0	0	0	1	0	0	0	0	0	1	1	0	0	0	0	1	0	0	1	0	0	0	0	0	0	0	0	0	0	0
CHEMBL172_303542	-0.33	26	4	3	2	3	2	4.302	378.31216	0	1	0	0	1	1	0	0	0	0	0	0	0	1	0	0	0	0	0	1	1	0	0	0	0	1	0	0	1	0	0	0	0	0	0	0	0	0	0	0
CHEMBL3314904_1781629	1.e-002	27	6	4	3	6	1	3.861	369.41762	1	0	1	1	1	0	1	1	1	1	1	1	1	1	1	1	0	1	1	0	0	0	0	1	1	0	0	0	0	1	1	0	0	1	1	0	0	0	0	1
CHEMBL413079_230600	-2.565	29	7	3	2	5	1	2.991	394.42378	0	1	0	0	1	1	0	0	0	0	0	0	0	1	0	1	0	0	0	1	0	0	0	0	1	0	0	0	0	1	0	1	0	0	0	1	0	1	0	0
CHEMBL1935761_1273243	-0.109999999999999	21	3	4	4	5	1	2.074	283.28862	1	0	1	1	0	0	0	1	1	1	1	1	1	1	1	0	1	1	1	0	0	0	0	1	0	0	0	1	1	0	1	0	0	1	1	0	0	0	0	1
CHEMBL468701_472213	-1.17	23	3	4	4	6	1	1.875	311.2739	1	1	1	0	1	1	0	0	0	1	1	1	0	0	0	0	1	1	0	0	0	0	0	0	0	1	0	1	1	0	0	0	0	0	0	0	1	0	1	0
CHEMBL3314903_1781628	-0.42	24	6	4	3	6	1	2.492	327.33788	1	0	1	1	1	0	1	1	1	1	1	1	1	1	1	1	0	1	1	0	0	0	0	1	1	0	0	0	0	1	1	0	0	1	1	0	0	0	0	1
CHEMBL449596_472363	-1.81	22	3	4	4	6	1	1.61	293.28344	1	1	1	1	1	0	0	1	1	0	1	1	0	0	1	0	1	1	1	0	0	0	0	0	0	0	0	1	1	0	0	0	0	0	0	0	0	0	1	0
CHEMBL1935765_1273247	-6.e-002	32	6	5	5	6	2	3.498	432.4353	1	0	1	1	0	0	1	1	1	1	1	1	1	1	1	1	0	1	1	0	0	0	0	1	0	0	0	1	1	1	1	1	0	1	1	0	0	1	0	1
CHEMBL52735_77726	0.720000000000001	24	3	4	2	5	0	1.477	320.34524	0	0	1	0	0	1	0	0	0	1	0	0	0	0	0	1	0	0	0	0	0	1	1	0	0	0	0	1	0	1	0	0	1	0	0	0	0	0	0	0
CHEMBL2151261_1421927	0.3	24	5	3	3	4	2	3.344	322.36112	0	0	0	0	1	1	1	0	0	1	0	0	0	0	0	1	0	0	0	0	0	1	1	0	1	0	0	0	0	1	0	1	1	0	0	0	0	1	0	0
CHEMBL3410315_1837091	0.21	32	8	4	4	6	1	4.825	494.3406	1	1	1	0	1	1	1	0	0	0	0	1	1	0	0	1	0	1	0	1	1	1	0	0	1	1	0	1	0	1	0	0	0	0	0	0	1	0	1	0
CHEMBL217899_365916	0.225	24	3	5	3	3	0	4.571	339.45784	0	0	1	1	1	0	0	1	1	1	1	0	1	1	1	0	0	1	1	1	0	0	0	1	0	0	0	1	0	0	0	0	0	1	0	0	0	0	0	0
CHEMBL3800301_2083669	1.12	27	6	4	4	5	1	4.386	359.42434	0	1	1	0	1	1	0	0	0	0	0	0	0	1	0	0	1	1	0	0	0	1	0	0	0	0	1	0	1	1	0	1	0	0	0	0	0	1	0	0
CHEMBL519726_523436	-1.85	29	8	3	2	6	1	2.422	401.45948	0	0	0	0	0	0	0	0	0	0	0	0	1	0	0	1	0	0	0	0	0	0	1	0	1	0	0	0	0	1	0	1	1	0	0	1	0	1	0	0
CHEMBL1650342_1062055	-0.11	22	5	3	3	3	1	4.616	329.4398	1	0	0	1	0	0	1	1	1	0	1	0	1	1	1	1	0	1	1	0	0	0	0	0	0	0	0	0	0	1	0	0	0	0	0	0	0	0	0	0
CHEMBL3596515_1953459	-2.41	30	4	5	4	8	1	2.203	424.52256	1	0	1	0	0	1	0	0	0	0	0	1	1	0	0	0	1	1	0	1	1	0	0	0	1	0	0	0	1	1	0	1	0	0	1	1	0	1	0	0
CHEMBL611020_591832	-1.47	25	4	3	3	5	2	2.366	337.37576	1	1	0	0	1	0	0	1	0	0	1	0	0	0	0	1	1	0	0	1	0	0	0	0	0	0	0	0	0	1	0	0	0	0	0	0	0	0	0	0
CHEMBL3410301_1837077	0.14	23	6	3	3	6	1	2.545	311.33848	1	1	1	0	1	1	0	0	0	0	0	1	1	0	0	1	1	1	0	1	1	1	0	0	1	0	0	1	0	1	0	0	0	0	0	0	0	0	1	0
CHEMBL3596518_1953462	-2.38	30	4	5	4	9	1	2.836	445.9291	1	0	1	0	0	1	0	0	0	0	0	1	1	0	0	0	1	0	0	0	1	0	0	0	1	1	0	0	1	1	0	1	0	0	1	1	1	1	0	0
CHEMBL610738_591811	-1.41	25	4	3	3	5	2	2.366	337.37576	1	1	0	0	1	0	0	1	0	0	1	0	0	0	0	1	1	0	0	1	0	0	0	0	0	0	0	0	0	1	0	0	0	0	0	0	0	0	0	0
CHEMBL3765387_2068705	-1.33	25	3	4	4	4	2	2.786	328.36724	0	1	0	1	1	1	0	0	1	0	0	0	0	0	0	1	1	1	0	0	1	0	0	0	0	0	1	0	1	1	0	0	0	0	0	0	0	0	0	0
CHEMBL375764_368954	-0.640000000000001	23	2	3	3	3	1	5.144	340.20604	0	0	0	0	1	1	0	0	0	0	1	0	0	0	0	0	1	0	0	0	0	0	1	0	0	1	1	0	0	0	0	0	1	0	0	0	1	0	0	0
CHEMBL520238_516455	-1.31	23	3	3	3	5	1	1.682	308.33784	0	0	1	1	0	0	1	0	0	0	1	0	1	0	0	1	0	1	0	1	0	0	1	0	0	0	1	0	0	1	0	0	0	0	0	0	0	0	0	0
CHEMBL264433_428333	-1.84	24	5	4	4	4	1	5.04	351.44532	1	1	0	1	1	1	1	0	1	0	0	0	0	0	0	1	0	1	0	1	0	1	0	0	0	0	0	0	1	1	0	0	0	0	0	0	0	0	0	0
CHEMBL3742213_2054311	-0.2	21	6	3	3	4	1	3.096	281.35556	0	1	0	0	1	1	1	0	0	0	0	1	1	1	0	0	0	0	0	0	0	1	0	0	0	0	1	0	1	0	0	0	0	0	0	0	0	0	0	0
CHEMBL402464_427656	-2.2	17	2	3	3	4	0	2.833	262.3539	0	0	0	1	0	0	0	0	0	1	1	0	0	0	0	0	0	1	0	0	0	0	0	0	0	0	0	0	1	1	0	0	0	0	0	1	0	0	0	0
CHEMBL1671938_1068962	-1.26	25	6	2	2	4	2	2.502	365.4224	1	1	0	0	1	0	1	0	0	0	0	0	1	1	0	1	0	1	0	0	0	0	0	0	0	1	0	0	0	1	0	1	0	0	0	0	1	1	0	0
CHEMBL1290102_716515	2.37	39	9	5	4	4	2	5.359	521.60624	0	1	1	0	1	1	1	0	0	0	0	0	1	1	0	1	0	0	0	1	0	1	0	0	1	0	0	0	0	1	0	1	0	0	0	0	0	1	0	0
CHEMBL406048_427486	-1.84	21	3	4	3	5	1	2.784	318.41716	0	0	0	1	0	0	0	0	0	1	1	0	0	1	0	0	0	1	0	0	0	0	0	0	1	0	0	0	1	1	0	0	0	0	0	1	0	0	0	0
CHEMBL2391840_1565416	-0.73	30	6	4	4	5	1	4.515	415.46438	1	1	0	1	1	1	1	0	1	0	1	0	0	0	0	1	0	1	0	1	0	1	1	0	0	0	0	0	0	1	0	1	1	0	0	0	0	1	0	0
CHEMBL264436_428338	-1.47	19	3	3	3	4	0	3.81	289.37594	0	0	0	1	0	0	0	0	1	0	0	0	0	0	0	1	0	1	0	1	0	0	0	0	0	0	0	0	1	1	0	0	0	0	0	1	0	0	0	0
CHEMBL2391837_1565413	-0.48	29	5	4	4	7	2	3.438	407.44898	1	0	0	1	0	1	1	0	1	1	1	0	0	0	0	1	1	1	0	1	0	1	1	0	0	0	0	0	0	1	0	0	1	0	0	1	0	0	0	0
CHEMBL210747_349243	0.37	30	7	4	3	4	1	3.806	406.48084	0	1	1	0	1	1	0	0	0	0	0	0	1	1	0	1	0	1	0	1	0	0	1	0	1	0	0	1	0	1	0	0	0	0	0	1	0	0	0	0
CHEMBL378570_349510	0.140000000000001	30	7	4	3	4	1	3.806	406.48084	0	1	1	0	1	1	0	0	0	0	0	0	1	1	0	1	0	1	0	1	0	0	1	0	1	0	0	1	0	1	0	0	0	0	0	1	0	0	0	0
CHEMBL487766_516454	-1.24	23	3	3	3	5	1	1.682	308.33784	0	0	1	1	0	0	1	0	1	0	1	0	1	0	0	1	0	1	0	1	0	0	1	0	0	0	1	0	0	1	0	0	1	0	0	0	0	0	0	0
CHEMBL3739802_2054314	-0.159999999999999	22	7	3	3	4	1	3.552	295.38214	0	1	0	0	1	1	1	0	0	0	0	1	1	1	0	0	0	0	0	0	0	1	0	0	0	0	1	0	1	0	0	0	0	0	0	0	0	0	0	0
CHEMBL405479_427805	-0.359999999999999	18	4	3	3	4	2	3.032	277.36524	1	0	0	1	0	0	1	1	1	0	1	0	0	0	1	0	0	1	1	0	0	0	0	0	0	0	0	0	1	0	0	0	0	0	0	0	0	0	0	0
CHEMBL1161797_643336	0.3	22	4	3	3	6	2	1.858	312.30662	1	1	1	0	1	1	1	0	0	0	1	0	0	0	0	1	0	0	0	0	0	0	1	0	0	0	0	0	0	1	0	0	1	0	0	0	0	0	0	0
CHEMBL195140_326593	5.e-002	25	4	4	4	6	1	3.258	345.38114	1	1	1	1	1	1	0	0	1	0	1	0	0	0	0	0	0	1	0	0	0	0	1	0	0	0	1	0	0	0	0	0	1	0	0	0	0	0	0	0
CHEMBL193977_326544	0.23	25	4	4	4	6	1	2.719	345.38114	1	1	1	1	1	1	0	0	1	0	1	0	0	0	0	0	0	1	0	0	0	0	1	0	0	0	0	0	0	0	0	0	1	0	0	0	0	0	0	0
CHEMBL365172_326413	4.e-002	25	4	4	4	6	1	2.719	345.38114	1	1	1	1	1	1	0	0	0	0	1	0	0	0	0	0	0	1	0	0	0	0	1	0	0	0	0	0	0	0	0	0	1	0	0	0	0	0	0	0
CHEMBL2113094_1385345	0.23	25	4	4	4	7	1	2.107	346.3692	1	1	1	0	1	1	0	0	0	0	1	0	0	0	0	0	0	1	0	0	0	0	1	0	0	0	1	0	0	0	0	0	1	0	0	0	0	0	0	0
CHEMBL372182_326482	0.68	25	4	4	4	5	1	2.846	344.39308	1	1	0	1	1	1	0	0	1	0	1	0	0	0	0	0	0	1	0	0	0	0	1	0	0	0	0	0	0	0	0	0	1	0	0	0	0	0	0	0
CHEMBL1222587_689025	-1.55	32	8	4	4	7	1	3.876	450.51348	1	1	1	0	1	1	1	0	0	1	1	0	1	0	0	1	0	0	0	0	0	1	1	0	0	0	0	0	0	1	0	1	1	0	0	0	0	1	0	0
CHEMBL407326_428382	-1.4	18	3	3	3	3	0	3.75	274.3613	0	0	0	1	0	0	0	0	1	0	0	0	1	0	0	1	0	1	0	1	0	0	0	0	0	0	0	0	1	1	0	0	0	0	0	0	0	0	0	0
CHEMBL259283_428387	-1.23	17	2	3	3	3	0	3.083	260.33472	0	0	0	1	0	0	0	0	1	0	0	0	0	0	0	1	0	1	0	1	0	0	0	0	0	0	0	0	1	1	0	0	0	0	0	0	0	0	0	0
CHEMBL3741167_2054309	-0.68	21	5	3	3	4	1	3.76	346.22504	0	1	0	0	1	1	1	0	0	0	0	1	1	1	0	0	0	0	0	0	0	1	0	0	0	1	1	0	1	0	0	0	0	0	0	0	1	0	0	0
CHEMBL260758_428386	-1.22	20	3	3	3	4	0	3.08	315.29417	0	0	0	1	0	0	0	0	0	0	0	0	0	0	0	1	0	1	0	1	0	0	0	0	0	1	0	0	1	1	0	0	0	0	0	0	0	0	0	0
CHEMBL3739799_2054308	-0.28	20	5	3	3	4	1	2.775	267.32898	0	1	0	0	1	1	1	0	0	0	0	1	1	1	0	0	0	0	0	0	0	1	0	0	0	0	1	0	1	0	0	0	0	0	0	0	0	0	0	0
CHEMBL61259_89682	-0.33	20	3	3	3	4	1	2.628	263.29722	0	1	0	0	1	1	0	0	0	0	0	1	1	0	0	0	1	0	0	0	0	1	0	0	0	0	1	0	1	0	0	0	0	0	0	0	0	0	0	0
CHEMBL1222306_688741	-1.01	27	5	4	4	4	1	3.535	376.43164	1	1	1	0	1	1	1	0	0	1	1	0	0	0	0	1	0	0	0	0	0	1	1	0	0	0	0	0	0	1	0	0	1	0	0	0	0	0	0	0
CHEMBL410463_427737	-0.199999999999999	25	4	4	4	6	2	2.301	335.31682	1	1	0	1	1	1	0	1	1	0	1	1	0	0	1	1	1	1	1	0	0	0	0	0	0	0	0	0	1	1	0	0	0	0	0	0	0	0	1	0
CHEMBL274199_361774	1.43	34	9	4	2	5	2	4.27	467.56062	0	1	0	0	1	1	0	0	0	0	0	0	1	1	0	1	0	0	0	1	0	1	0	0	1	0	0	0	0	1	0	0	0	0	0	1	0	0	0	0
CHEMBL387440_361742	1.14	31	9	3	1	5	2	2.45	432.55964	0	0	0	0	0	0	0	0	0	0	0	0	1	1	0	1	0	0	0	1	0	0	0	0	1	0	0	0	0	1	0	0	0	0	0	1	0	0	0	0
CHEMBL214228_361725	1.2	32	9	4	2	4	1	4.634	438.56246	0	1	0	0	1	1	0	0	0	0	0	0	1	1	0	1	0	0	0	1	0	1	0	0	1	0	0	0	0	1	0	0	0	0	0	1	0	0	0	0
CHEMBL408703_428385	-1.13	21	3	3	3	3	0	3.758	312.26709	0	0	0	1	0	0	0	0	0	0	0	0	0	0	0	1	0	1	0	1	0	0	0	0	0	1	0	0	1	1	0	0	0	0	0	0	0	0	0	0
CHEMBL264699_428480	-1.01	21	3	3	3	4	0	3.067	309.26645	0	1	0	1	1	0	0	0	1	0	0	0	0	0	0	1	0	1	0	1	0	0	0	0	0	1	0	0	1	1	0	0	0	0	0	0	0	0	0	0
CHEMBL405027_428481	-1.02	21	3	3	3	4	0	3.067	309.26645	0	0	0	1	1	0	0	0	0	0	0	0	0	0	0	1	0	1	0	1	0	0	0	0	0	1	0	0	1	1	0	0	0	0	0	0	0	0	0	0
CHEMBL411922_428476	-1.47	20	3	3	3	3	1	3.603	297.25575	0	0	0	1	0	0	0	0	0	0	0	0	0	0	0	1	0	1	0	1	0	0	0	0	0	1	0	0	1	1	0	0	0	0	0	0	0	0	0	0
CHEMBL406932_428437	-1.59	20	3	3	3	3	0	4.171	314.30611	0	0	0	1	0	0	0	0	1	0	0	0	0	0	0	1	0	1	0	1	0	0	0	0	0	1	0	0	1	1	0	0	0	0	0	0	0	0	0	0
CHEMBL409547_428434	-1.02	20	3	3	3	3	0	3.322	298.24051	0	0	0	1	1	0	0	0	0	0	0	0	0	0	0	1	0	1	0	1	0	0	0	0	0	1	0	0	1	1	0	0	0	0	0	0	0	0	0	0
CHEMBL258589_428438	-1.87	20	3	3	3	3	0	3.88	314.30611	0	0	0	1	1	0	0	0	0	0	0	0	0	0	0	1	0	1	0	1	0	0	0	0	0	1	0	0	1	1	0	0	0	0	0	0	0	0	0	0
CHEMBL209174_349410	-0.44	31	7	4	3	4	1	4.649	461.34438	0	0	1	0	1	0	0	0	0	0	0	0	1	1	0	1	0	1	0	1	0	0	1	0	1	1	0	1	0	1	0	0	0	0	0	1	1	0	0	0
CHEMBL1671936_1068960	-1.84	24	5	2	2	3	2	2.724	353.38689	1	0	0	0	1	0	1	0	0	0	0	0	1	1	0	1	0	1	0	0	0	0	0	0	0	1	0	0	0	1	0	0	0	0	0	0	1	0	0	0
CHEMBL405028_428483	-1.17	21	3	3	3	3	0	4.218	308.27839	0	1	0	1	1	1	0	0	0	0	0	0	0	0	0	1	0	1	0	1	0	1	0	0	0	1	0	0	1	1	0	0	0	0	0	0	0	0	0	0
CHEMBL595364_591861	-1.24	25	5	3	3	5	2	2.54	337.37576	1	0	0	1	1	1	0	1	1	0	1	0	1	0	0	1	1	1	0	1	0	0	0	0	0	0	0	0	0	1	0	0	0	0	0	0	0	0	0	0
CHEMBL1671937_1068961	-1.26	24	5	2	2	3	2	3.464	365.8776	1	0	0	0	1	0	1	0	0	0	0	0	1	1	0	1	0	1	0	0	0	0	0	0	0	1	0	0	0	1	0	0	0	0	0	0	1	0	0	0
CHEMBL207434_349136	0.569999999999999	33	8	4	3	4	1	4.262	460.45223	0	1	1	0	1	0	0	0	0	0	0	0	1	1	0	1	0	1	0	1	0	0	1	0	1	1	0	1	0	1	0	0	0	0	0	1	0	0	0	0
CHEMBL1672631_1070033	-0.11	26	4	4	3	4	1	3.1	352.33747	0	0	0	1	0	1	1	0	0	0	1	0	0	1	1	1	0	1	0	0	0	0	1	0	0	1	1	0	0	1	0	0	1	0	0	0	1	0	0	0
CHEMBL1650347_1062060	0.720000000000001	21	4	3	3	3	1	3.577	315.41322	1	0	0	1	0	0	1	0	0	0	1	0	1	1	0	1	0	1	0	0	0	0	1	0	0	0	0	0	0	1	0	0	0	0	0	0	0	0	0	0
CHEMBL1671935_1068959	-1.85	23	5	2	2	3	2	2.518	335.39642	1	1	0	0	1	0	1	0	0	0	0	0	1	1	0	1	0	1	0	0	0	0	0	0	0	1	0	0	0	1	0	0	0	0	0	0	1	0	0	0
CHEMBL1650164_1061671	0.95	25	4	3	3	3	1	4.664	339.33871	1	0	0	0	0	1	1	0	0	0	1	0	1	1	0	1	0	0	0	0	0	0	1	0	0	1	0	0	0	1	0	0	1	0	0	0	1	0	0	0
CHEMBL480443_473840	-0.88	23	5	3	2	6	1	1.253	333.40866	0	0	0	0	0	0	1	0	0	1	0	0	1	1	0	1	0	1	0	0	0	0	0	0	1	0	1	0	0	1	0	0	0	0	0	1	0	0	0	0
CHEMBL65747_101295	-1.02	11	0	2	2	4	2	0.54	214.02276	0	0	0	0	0	0	0	0	0	0	0	1	0	0	0	0	1	0	0	0	0	0	0	0	0	1	1	0	0	0	0	0	0	0	0	0	1	0	0	0
CHEMBL487372_516691	-1.74	24	3	3	3	6	2	1.903	323.35248	0	0	1	0	0	1	1	1	0	0	1	0	1	0	0	1	1	0	0	1	0	0	0	0	0	0	1	0	0	1	0	0	0	0	0	0	0	0	0	0
CHEMBL1076562_612960	-0.91	18	3	3	2	2	1	3.187	307.14264	0	0	0	1	0	0	1	1	1	0	1	0	0	1	1	1	0	1	1	0	0	0	0	0	0	1	1	0	0	1	0	0	0	0	0	0	1	0	0	0
CHEMBL1082005_613042	-0.36	24	4	4	3	3	1	2.952	319.35718	0	0	0	1	0	0	1	1	0	0	1	0	0	1	0	1	0	1	0	1	0	0	1	0	0	0	1	0	0	1	0	0	1	0	0	0	0	0	0	0
CHEMBL469488_473911	-1.04	26	6	3	2	6	1	2.613	358.43804	0	0	1	0	0	0	1	0	0	0	0	0	1	1	0	1	0	0	0	1	0	0	0	0	1	0	1	0	0	1	0	0	0	0	0	1	0	0	0	0
CHEMBL456287_496537	-1.89	27	3	4	3	5	1	3.245	362.42828	0	1	1	0	1	1	1	0	0	0	0	0	1	0	0	1	0	0	0	1	0	0	0	0	1	0	1	0	0	1	0	0	0	0	0	1	0	0	0	0
CHEMBL519952_473915	-1.65	22	3	3	2	5	1	2.048	300.3589	0	0	1	0	0	0	1	0	0	0	0	0	1	1	0	1	0	0	0	1	0	0	0	0	1	0	1	0	0	1	0	0	0	0	0	1	0	0	0	0
CHEMBL445755_473914	-1.69	22	5	2	2	5	1	2.285	302.37478	0	0	1	0	0	0	1	0	0	0	0	0	1	0	0	1	0	0	0	1	0	0	0	0	1	0	1	0	0	1	0	0	0	0	0	1	0	0	0	0
CHEMBL457578_496533	-1.64	23	3	3	2	5	1	2.504	314.38548	0	0	1	0	0	0	1	0	0	0	0	0	1	1	0	1	0	0	0	1	0	0	0	0	1	0	1	0	0	1	0	0	0	0	0	1	0	0	0	0
CHEMBL194728_329537	2.07	16	1	3	3	6	1	-0.118	216.20272	0	0	1	0	0	0	0	0	0	0	0	1	0	0	0	0	1	1	0	0	0	0	0	0	0	0	1	0	1	0	0	0	0	0	0	0	0	0	0	0
CHEMBL259338_427757	-1.17	16	2	3	3	2	0	3.014	230.2856	0	0	0	1	0	0	0	0	0	0	1	0	1	0	0	0	0	1	0	0	0	0	1	0	0	0	0	0	1	0	0	0	0	0	0	0	0	0	0	0
CHEMBL456068_496795	-1.08	23	5	3	2	5	1	2.344	332.4206	0	0	0	1	0	0	1	1	1	1	1	0	1	1	1	1	0	1	1	0	0	0	0	1	1	0	1	0	0	1	0	0	0	1	0	1	0	0	0	0
CHEMBL405026_428340	-0.899999999999999	17	2	3	3	4	1	2.902	261.32278	1	0	0	1	0	0	0	0	1	0	0	0	0	0	0	1	1	1	0	1	0	0	0	0	0	0	0	0	1	1	0	0	0	0	0	0	0	0	0	0
CHEMBL2419137_1577915	1.88	21	5	2	1	4	0	5.889	380.32576	0	1	0	0	1	0	0	0	0	0	0	0	1	1	0	1	0	0	0	0	0	0	0	0	1	1	0	0	0	1	0	0	0	0	0	0	1	0	0	0
CHEMBL260547_428383	-0.949999999999999	18	3	3	3	4	0	3.632	276.33412	0	0	0	1	0	0	0	0	1	0	0	0	0	0	0	1	0	1	0	1	0	0	0	0	0	0	0	0	1	1	0	0	0	0	0	0	0	1	0	0
CHEMBL260718_427485	-0.700000000000001	21	3	4	3	5	1	2.784	318.41716	0	0	0	1	0	0	0	0	0	1	1	0	0	1	0	0	0	1	0	0	0	0	0	0	1	0	0	0	1	1	0	0	0	0	0	1	0	0	0	0
CHEMBL459098_496744	-1.44	30	6	4	3	7	1	3.098	407.4689	0	0	1	1	0	1	1	0	1	0	0	0	1	1	0	1	0	1	0	1	0	0	0	0	1	0	1	0	0	1	0	0	0	0	0	1	0	1	0	0
CHEMBL1172274_647461	-4.e-002	30	7	3	3	6	1	2.754	427.47354	1	1	0	0	1	0	1	0	0	0	0	0	1	0	0	1	0	0	0	0	0	0	0	0	1	0	0	0	1	1	0	1	0	0	0	1	0	1	0	0
CHEMBL486130_516533	-1.83	24	3	3	3	6	2	1.44	324.33724	0	0	1	0	0	0	1	0	0	0	1	0	1	0	0	1	0	1	0	1	0	0	1	0	0	0	1	0	0	1	0	0	0	0	0	0	0	0	0	0
CHEMBL264698_428479	-0.48	21	3	3	3	4	0	3.496	309.26645	0	0	0	1	0	1	0	0	1	0	0	0	0	0	0	1	0	1	0	1	0	0	0	0	0	1	0	0	1	1	0	0	0	0	0	0	0	0	0	0
CHEMBL259442_427602	-1.58	19	2	3	3	4	0	3.261	290.40706	0	0	0	1	0	0	0	0	0	1	1	0	0	0	0	0	0	1	0	1	0	0	0	0	0	0	0	0	1	1	0	0	0	0	0	1	0	0	0	0
CHEMBL402817_427062	-1.33	16	2	3	3	2	0	3.864	246.3512	0	0	0	1	0	0	0	1	1	0	1	0	1	0	1	0	0	1	1	0	0	0	0	0	0	0	0	0	1	0	0	0	0	0	0	0	0	0	0	0
CHEMBL1171718_647609	-1.09	29	6	3	3	4	1	3.947	415.48108	1	1	0	0	1	0	1	0	0	0	0	0	1	0	0	1	0	0	0	0	0	0	0	0	1	1	0	0	1	1	0	1	0	0	0	1	1	1	0	0
CHEMBL198779_331780	-0.98	20	1	4	4	3	1	3.649	260.29328	0	1	0	0	1	1	0	0	0	0	1	0	0	0	0	0	0	1	0	0	0	0	0	0	0	0	0	0	1	0	0	0	0	0	0	0	0	0	0	0
CHEMBL1172267_647561	-0.66	28	6	3	3	5	2	2.216	403.42732	1	1	0	0	1	0	1	0	0	0	0	0	1	0	0	1	0	0	0	0	0	0	0	0	1	1	0	0	1	1	0	1	0	0	0	1	1	1	0	0
CHEMBL3088349_1605836	-0.17	22	5	3	3	5	1	4.489	333.83904	1	0	0	0	0	0	0	0	0	0	0	1	1	0	0	0	0	0	0	0	0	0	0	0	1	1	0	0	1	1	0	0	0	0	0	1	1	0	1	0
CHEMBL1672618_1070020	3.e-002	26	5	4	3	4	1	3.242	348.3984	0	0	0	1	0	0	1	1	1	0	1	0	0	1	1	1	0	1	1	0	0	0	1	0	0	0	1	0	0	1	0	0	0	0	0	0	0	0	0	0
CHEMBL384139_361716	0.89	25	6	3	1	4	2	2.642	348.43992	0	0	0	0	0	0	0	0	0	0	0	0	1	1	0	1	0	0	0	1	0	0	0	0	1	0	0	0	0	1	0	0	0	0	0	1	0	0	0	0
CHEMBL1672613_1070015	0.12	22	4	3	3	4	1	1.993	294.30796	0	0	0	1	0	0	1	1	1	0	1	0	1	1	1	1	0	1	1	0	0	0	1	0	0	0	1	0	0	1	0	0	0	0	0	0	0	0	0	0
CHEMBL217085_361734	1.69	30	9	3	1	4	2	3.64	417.545	0	0	0	0	0	0	0	0	0	0	0	0	1	1	0	1	0	0	0	1	0	0	0	0	1	0	0	0	0	1	0	0	0	0	0	1	0	0	0	0
CHEMBL3763647_2068984	-0.48	31	7	4	4	6	2	4.086	419.45148	1	1	0	1	1	1	0	0	0	0	0	0	1	1	0	1	1	1	0	1	1	0	0	0	1	1	0	0	1	1	0	1	0	0	0	0	1	1	0	0
CHEMBL3088338_1605825	-0.680000000000001	19	2	3	3	4	1	2.534	290.72818	1	1	0	0	1	1	1	0	0	0	0	1	0	0	0	1	0	0	0	0	0	1	0	0	0	1	0	0	1	1	0	0	0	0	0	0	1	0	1	0
CHEMBL1171379_648226	0.59	35	6	5	4	6	1	4.053	538.3501	0	0	1	0	0	0	0	0	0	1	0	0	0	0	0	1	0	0	0	0	0	0	1	0	0	1	0	0	0	1	0	1	1	0	0	1	1	1	0	0
CHEMBL506888_476519	-1.06	14	2	2	2	4	1	1.366	254.08662	0	0	0	0	0	0	0	0	0	0	0	1	0	0	0	0	1	0	0	0	0	0	0	0	0	1	1	0	1	0	0	0	0	0	0	0	1	0	0	0
CHEMBL1762513_1139807	-2.43	27	5	4	2	6	1	2.028	386.83876	0	1	1	0	1	1	0	0	0	0	0	0	0	0	0	1	0	1	0	0	0	0	0	0	0	1	0	1	0	1	0	0	0	0	0	0	1	0	0	0
CHEMBL1081812_612895	-0.43	23	4	4	3	3	1	2.806	305.3306	0	0	0	1	0	0	1	1	1	0	1	0	0	1	1	1	0	1	1	0	0	0	1	0	0	0	1	0	0	1	0	0	1	0	0	0	0	0	0	0
CHEMBL1081038_613180	5.e-002	25	4	4	3	3	1	3.616	333.35894	0	0	0	1	0	0	1	0	0	0	1	0	0	1	0	1	0	1	0	0	0	0	1	0	0	1	1	0	0	1	0	0	1	0	0	0	1	0	0	0
CHEMBL446264_476374	-1.05	14	1	2	2	4	1	1.475	256.1025	0	0	0	0	0	0	0	0	0	0	0	1	1	0	0	0	1	0	0	0	0	0	0	0	0	1	1	0	1	0	0	0	0	0	0	0	1	0	0	0
CHEMBL361826_302651	0.41	38	10	5	4	7	1	4.22	516.54842	0	0	1	0	0	1	0	0	0	1	0	0	1	1	0	1	0	0	0	1	0	0	1	0	1	0	0	0	0	1	0	1	1	0	0	1	0	1	0	0
CHEMBL506450_476372	-0.56	14	2	2	2	4	1	1.622	256.1025	0	0	0	0	0	0	0	0	0	0	0	1	1	1	0	0	1	0	0	0	0	0	0	0	0	1	1	0	1	0	0	0	0	0	0	0	1	0	0	0
CHEMBL3740619_2054312	-0.59	22	6	3	3	4	1	4.082	360.25162	0	1	0	0	1	1	1	0	0	0	0	1	1	1	0	0	0	0	0	0	0	1	0	0	0	1	1	0	1	0	0	0	0	0	0	0	1	0	0	0
CHEMBL1671933_1068957	-1.105	23	5	2	2	3	2	2.799	331.43254	1	1	0	0	1	0	1	0	0	0	0	0	1	1	0	1	0	1	0	0	0	0	0	0	0	0	0	0	0	1	0	0	0	0	0	0	0	0	0	0
CHEMBL1671932_1068956	-1.3	24	6	2	2	4	2	2.296	347.43194	1	1	0	0	1	0	1	0	0	0	0	0	1	1	0	1	0	1	0	0	0	0	0	0	0	0	0	0	0	1	0	1	0	0	0	0	0	1	0	0
CHEMBL187458_315663	0.37	24	4	4	3	5	3	4.239	322.40748	0	0	0	0	0	1	1	0	0	0	0	1	0	1	0	0	0	0	0	0	0	1	0	0	0	0	0	0	1	0	0	0	0	0	0	0	0	0	0	0
CHEMBL1650371_1062087	0.51	25	4	3	3	3	1	4.355	339.33871	0	0	0	0	0	1	1	0	0	1	1	0	1	1	0	1	0	0	0	0	0	0	1	0	0	1	1	0	0	1	0	0	1	0	0	0	1	0	0	0
CHEMBL188592_316084	-0.21	23	4	4	3	5	3	3.782	308.3809	0	0	0	0	0	1	1	0	0	0	0	1	0	1	0	0	0	0	0	0	0	1	0	0	0	0	0	0	1	0	0	0	0	0	0	0	0	0	0	0
CHEMBL1650372_1062088	0.880000000000001	26	5	3	3	3	1	4.811	353.36529	0	0	0	0	0	1	1	0	0	1	1	0	1	1	0	1	0	0	0	0	0	0	1	0	0	1	1	0	0	1	0	0	1	0	0	0	1	0	0	0
CHEMBL594662_591672	-1.78	23	4	3	3	6	2	1.179	310.31066	1	1	0	1	1	0	0	1	1	1	1	0	0	0	1	1	1	1	1	1	0	0	0	1	0	0	0	0	0	1	0	0	0	1	0	0	0	0	0	0
CHEMBL480444_473843	-1.7	26	6	3	2	7	1	2.589	360.41086	0	0	1	0	0	0	1	0	0	0	0	0	0	1	0	1	0	0	0	1	0	0	0	0	1	0	1	0	0	1	0	0	0	0	0	1	0	0	0	0
CHEMBL1650384_1062101	-0.7	20	3	3	3	3	1	2.068	269.25544	0	0	0	1	0	0	1	1	1	1	1	0	1	0	1	1	0	1	1	0	0	0	0	1	0	0	1	0	0	1	0	0	0	1	0	0	0	0	0	0
CHEMBL456069_496796	-1.37	23	5	3	2	6	1	1.253	333.40866	0	0	0	0	0	0	1	0	0	1	0	0	1	1	0	1	0	1	0	0	0	0	0	0	1	0	1	0	0	1	0	0	0	0	0	1	0	0	0	0
CHEMBL1170526_647515	-0.55	29	6	3	3	5	2	1.609	416.42608	1	1	0	0	1	0	1	0	0	0	0	0	1	0	0	1	0	0	0	0	0	0	0	0	1	1	0	0	1	1	0	1	0	0	0	1	1	1	0	0
CHEMBL1650348_1062061	1.73	22	5	3	3	3	1	4.033	329.4398	1	0	0	1	0	0	1	0	0	0	1	0	1	1	0	1	0	1	0	0	0	0	1	0	0	0	0	0	0	1	0	0	0	0	0	0	0	0	0	0
CHEMBL401321_418971	-1.1925	20	3	3	3	4	1	1.491	269.25874	0	0	1	1	0	0	1	1	1	1	1	0	1	0	1	1	0	1	1	0	0	0	0	1	0	0	1	0	0	1	0	0	0	1	0	0	0	0	0	0
CHEMBL1079803_612963	-0.23	24	4	4	3	3	1	3.471	339.77566	0	0	0	1	0	0	1	1	1	0	1	0	0	1	1	1	0	1	1	0	0	0	1	0	0	1	1	0	0	1	0	0	1	0	0	0	1	0	0	0
CHEMBL1170137_647417	-0.38	31	7	3	3	6	2	1.81	462.54248	1	1	0	0	1	0	1	0	0	0	0	0	1	0	0	1	0	0	0	0	0	0	0	0	1	0	0	0	1	1	0	1	0	0	0	1	0	1	0	0
CHEMBL593746_591673	-1.83	25	6	3	3	7	2	0.712	340.33664	1	0	0	1	0	1	0	1	1	1	1	0	0	0	1	1	1	1	1	1	0	0	0	1	0	0	0	0	0	1	0	0	0	1	0	0	0	0	0	0
CHEMBL1172275_647414	-0.29	31	6	4	4	5	1	2.568	435.49884	1	1	0	0	1	0	1	0	0	0	0	0	1	0	0	1	0	1	0	0	0	0	0	0	1	0	0	0	1	1	0	1	0	0	0	1	0	1	0	0
CHEMBL1171349_647360	-0.21	31	6	4	4	7	1	1.785	437.47496	1	1	1	0	1	0	1	0	0	0	0	0	1	0	0	1	0	0	0	0	0	0	0	0	1	0	0	0	1	1	0	1	0	0	0	1	0	1	0	0
CHEMBL3828648_2095267	-0.34	19	2	3	3	4	1	3.71	298.69901	1	0	0	0	0	1	0	0	0	0	0	1	0	0	0	0	0	0	0	0	0	0	0	0	0	1	0	0	1	0	0	0	0	0	0	0	1	0	1	0
CHEMBL1170136_647359	-7.e-002	31	6	4	4	5	1	3.125	435.49884	1	1	1	0	1	0	1	0	0	0	0	0	1	0	0	1	0	1	0	0	0	0	0	0	1	0	0	0	1	1	0	1	0	0	0	1	0	1	0	0
CHEMBL405696_442033	0.37	17	0	3	1	4	1	-0.203	232.23858	0	0	0	1	0	0	1	0	1	0	0	0	0	0	0	1	0	1	0	1	0	0	0	0	0	0	0	0	0	1	0	0	0	0	0	0	0	0	0	0
CHEMBL1170134_647357	-0.32	34	6	4	3	6	1	2	482.55204	1	1	0	0	1	0	1	0	0	0	0	0	1	0	0	1	0	0	0	0	0	0	0	0	1	0	0	0	1	1	0	1	0	0	0	1	0	1	0	0
CHEMBL482213_473844	-0.97	22	4	3	2	6	1	2.079	302.37478	0	0	1	0	0	0	0	0	0	0	0	0	0	1	0	0	1	0	0	1	0	0	0	0	1	0	1	0	0	1	0	0	0	0	0	1	0	0	0	0
CHEMBL399577_419352	-0.73	23	5	3	3	5	1	1.497	312.32654	0	0	1	1	0	0	1	1	1	1	1	0	0	0	1	1	0	1	1	0	0	0	0	1	0	0	1	0	0	1	0	0	0	1	0	0	0	0	0	0
CHEMBL1080500_613045	0.28	23	4	4	3	4	1	1.715	306.31866	0	0	0	1	0	0	1	0	0	1	1	0	0	1	0	1	0	1	0	0	0	0	1	0	0	0	1	0	0	1	0	0	1	0	0	0	0	0	0	0
CHEMBL1221504_687931	-0.77	27	5	4	4	4	1	3.535	376.43164	1	1	1	0	1	1	1	0	0	1	1	0	0	0	0	1	0	0	0	0	0	1	1	0	0	0	0	0	0	1	0	0	1	0	0	0	0	0	0	0
CHEMBL1082028_613121	-0.31	25	4	4	3	3	1	3.616	333.35894	0	0	0	1	0	1	1	0	0	0	1	0	0	1	0	1	0	1	0	0	0	0	1	0	0	1	1	0	0	1	0	0	1	0	0	0	1	0	0	0
CHEMBL1650392_1062109	0.930000000000001	22	5	3	3	3	1	2.608	297.3086	0	0	0	1	0	0	1	0	0	1	1	0	1	1	0	1	0	1	0	0	0	0	1	0	0	0	1	0	0	1	0	0	0	0	0	0	0	0	0	0
CHEMBL1082208_613179	0.7	23	3	3	3	3	1	2.859	307.32166	0	0	0	1	0	1	1	0	0	0	1	0	1	0	0	1	0	1	0	0	0	0	1	0	0	1	1	0	0	1	0	0	1	0	0	0	1	0	0	0
CHEMBL808_52874	-8.e-002	24	6	3	3	2	0	4.981	381.6835	0	1	0	0	1	0	0	0	0	0	0	0	0	0	0	0	0	1	0	0	0	0	0	0	0	1	0	0	0	1	0	0	0	0	0	0	1	0	0	0
CHEMBL3114140_1617106	-0.430000000000001	14	1	2	2	4	1	1.607	211.6515	1	0	1	0	0	0	0	0	0	0	0	1	1	0	0	0	1	1	0	0	1	0	0	0	0	1	0	1	0	0	0	0	0	0	0	0	1	0	1	0
CHEMBL567012_581041	-0.81	20	5	3	3	4	1	2.573	267.32898	0	1	0	0	1	1	1	0	0	0	0	1	1	0	0	0	0	0	0	0	0	1	0	0	0	0	1	0	1	0	0	0	0	0	0	0	0	0	0	0
CHEMBL2419143_1577921	-1.14	19	3	2	1	4	0	4.825	307.8216	0	1	0	0	1	0	0	0	0	0	0	0	1	0	0	1	0	0	0	0	0	0	0	0	1	1	0	0	0	1	0	0	0	0	0	0	1	0	0	0
CHEMBL2419140_1577918	-3.47	23	3	3	2	4	0	6.149	355.8644	0	1	0	0	1	1	0	0	0	0	0	0	0	0	0	1	0	0	0	0	0	1	0	0	0	1	0	0	0	1	0	1	0	0	0	1	1	0	0	0
CHEMBL2419147_1577925	-3.53	20	4	2	1	4	0	4.89	305.39358	0	1	0	0	1	0	0	0	0	0	0	0	1	1	0	1	0	0	0	0	0	0	0	0	1	1	0	0	0	1	0	0	0	0	0	0	1	0	0	0
CHEMBL2419146_1577924	-2.79	21	5	2	1	4	0	5.346	319.42016	0	1	0	0	1	0	0	0	0	0	0	0	1	1	0	1	0	0	0	0	0	0	0	0	1	1	0	0	0	1	0	0	0	0	0	0	1	0	0	0
CHEMBL607539_591752	-0.949999999999999	22	4	3	3	6	2	0.693	296.28408	1	0	0	1	0	1	0	1	1	1	1	0	0	0	1	1	1	1	1	1	0	0	0	1	0	0	0	0	0	1	0	0	0	1	0	0	0	0	0	0
CHEMBL2419142_1577920	1.38	20	4	2	1	4	0	5.349	321.84818	0	1	0	0	1	0	0	0	0	0	0	0	1	1	0	1	0	0	0	0	0	0	0	0	1	1	0	0	0	1	0	0	0	0	0	0	1	0	0	0
CHEMBL3217869_1724243	-0.69	26	3	4	3	5	1	2.927	367.44312	0	1	0	0	1	1	0	0	0	1	0	1	0	1	0	0	1	0	0	1	1	0	1	0	0	1	1	0	0	0	1	0	1	0	0	0	0	0	0	0
LUF_5601	-0.58931688056611	12	0	2	2	4	1	0.749	228.04934	0	0	0	0	0	0	0	0	0	0	0	1	0	0	0	0	1	0	0	0	0	0	0	0	0	1	1	0	1	0	0	0	0	0	0	0	1	0	0	0
LUF_5564	0.686924084705961	19	4	3	2	4	1	3.579	324.21952	0	0	0	0	0	0	1	0	0	0	0	1	1	1	0	0	0	0	0	0	0	0	0	0	0	1	1	0	1	0	0	0	0	0	0	0	1	0	0	0
CHEMBL475455_476607	-1.07	15	3	2	2	5	2	0.272	272.1019	0	0	0	0	0	0	0	0	0	0	0	1	0	1	0	0	1	0	0	0	0	0	0	0	0	1	1	0	1	0	0	0	0	0	0	0	1	0	0	0
CHEMBL597560_603918	0.17	29	5	4	3	3	0	3.943	416.44433	0	0	0	1	1	1	0	0	1	0	0	0	1	0	0	1	0	1	0	1	0	0	0	0	1	1	0	0	0	1	0	0	0	0	0	1	1	0	0	0
CHEMBL1076587_613122	0.609999999999999	25	4	4	3	3	1	3.616	333.35894	0	0	0	1	0	1	1	0	0	0	1	0	0	1	0	1	0	1	0	0	0	0	1	0	0	1	1	0	0	1	0	0	1	0	0	0	1	0	0	0
CHEMBL608383_591712	-1.75	23	4	3	3	5	2	1.597	309.3226	1	0	0	1	0	1	0	1	1	0	1	0	0	0	0	1	1	1	0	1	0	0	0	0	0	0	0	0	0	1	0	0	0	0	0	0	0	0	0	0
CHEMBL597559_603917	0.34	26	5	4	3	3	0	2.927	370.42552	0	0	0	1	0	0	0	0	1	0	0	0	1	0	0	1	0	1	0	1	0	0	0	0	1	0	0	0	0	1	0	0	0	0	0	1	0	0	0	0
CHEMBL10_250	0.29	27	4	4	4	3	1	3.883	377.43464	0	1	0	1	1	0	0	0	0	0	1	0	1	0	0	1	0	1	0	0	0	0	1	0	0	1	0	0	0	1	0	0	1	0	0	0	1	0	0	0
CHEMBL505089_476453	-0.64	15	3	2	2	4	1	2.078	270.12908	0	0	0	0	0	0	0	0	0	0	0	1	1	1	0	0	1	0	0	0	0	0	0	0	0	1	1	0	1	0	0	0	0	0	0	0	1	0	0	0
CHEMBL474207_476450	9.e-002	15	2	2	2	4	1	1.941	270.12908	0	0	0	0	0	0	0	0	0	0	0	1	1	0	0	0	1	0	0	0	0	0	0	0	0	1	1	0	1	0	0	0	0	0	0	0	1	0	0	0
CHEMBL509367_476377	-0.9	15	2	2	2	4	1	1.999	270.12908	0	0	0	0	0	0	0	0	0	0	0	1	1	1	0	0	1	0	0	0	0	0	0	0	0	1	1	0	1	0	0	0	0	0	0	0	1	0	0	0
CHEMBL466044_476375	-0.33	14	2	2	2	4	1	1.014	191.23302	0	0	0	0	0	0	0	0	0	0	0	1	1	1	0	0	1	0	0	0	0	0	0	0	0	0	1	0	1	0	0	0	0	0	0	0	0	0	0	0
CHEMBL448396_476373	-0.22	13	1	2	2	4	1	0.487	177.20644	0	0	0	0	0	0	0	0	0	0	0	1	1	0	0	0	1	0	0	0	0	0	0	0	0	0	1	0	1	0	0	0	0	0	0	0	0	0	0	0
CHEMBL67199_101867	-2.e-002	13	1	2	2	4	1	0.49	177.20644	0	0	0	0	0	0	0	0	0	0	0	1	1	0	0	0	1	0	0	0	0	0	0	0	0	0	1	0	1	0	0	0	0	0	0	0	0	0	0	0
CHEMBL475023_476370	1.e-002	13	2	2	2	4	1	0.636	177.20644	0	0	0	0	0	0	0	0	0	0	0	1	1	1	0	0	1	0	0	0	0	0	0	0	0	0	1	0	1	0	0	0	0	0	0	0	0	0	0	0
CHEMBL304009_102004	-0.53	12	1	2	2	4	1	0.113	163.17986	0	0	0	0	0	0	0	0	0	0	0	1	1	0	0	0	1	0	0	0	0	0	0	0	0	0	1	0	1	0	0	0	0	0	0	0	0	0	0	0
CHEMBL65976_101593	-0.24	11	0	2	2	4	1	-0.236	149.15328	0	0	0	0	0	0	0	0	0	0	0	1	0	0	0	0	1	0	0	0	0	0	0	0	0	0	1	0	1	0	0	0	0	0	0	0	0	0	0	0
CHEMBL1171897_647610	-0.48	27	5	3	3	4	1	3.104	387.42792	1	1	0	0	1	0	1	0	0	0	0	0	1	0	0	1	0	0	0	0	0	0	0	0	1	1	0	0	1	1	0	1	0	0	0	1	1	1	0	0
CHEMBL3217863_1724237	-1.73	26	3	4	3	5	1	2.927	367.44312	0	1	0	0	1	1	0	0	0	1	0	1	0	1	0	0	1	0	0	1	1	0	1	0	0	1	1	0	0	0	1	0	1	0	0	0	0	0	0	0
CHEMBL487765_516453	-0.52	23	3	3	3	4	1	2.833	307.34978	0	0	1	0	0	1	1	0	0	0	1	0	1	0	0	1	0	0	0	1	0	1	1	0	0	0	1	0	0	1	0	0	1	0	0	0	0	0	0	0
CHEMBL3222110_1728527	-0.850000000000001	27	3	4	3	5	1	4.227	377.50582	0	1	0	0	1	1	0	0	0	1	0	1	1	1	0	0	1	0	0	1	1	0	1	0	0	0	1	0	0	0	1	0	1	0	0	0	0	0	0	0
CHEMBL3217872_1724246	-1.47	24	3	4	3	5	1	2.841	333.4102	0	1	0	0	1	0	0	0	0	1	0	1	0	0	0	0	1	0	0	1	1	0	1	0	0	0	1	0	0	0	1	0	1	0	0	0	0	0	0	0
CHEMBL3222108_1728525	-1.4	24	3	4	3	5	1	2.841	333.4102	0	1	0	0	1	1	0	0	0	1	0	1	0	0	0	0	1	0	0	1	1	0	1	0	0	0	1	0	0	0	1	0	1	0	0	0	0	0	0	0
CHEMBL3217866_1724240	-1.2	25	3	4	3	5	1	3.162	347.43678	0	1	0	0	1	1	0	0	0	1	0	1	0	1	0	0	1	0	0	1	1	0	1	0	0	0	1	0	0	0	1	0	1	0	0	0	0	0	0	0
CHEMBL259323_427752	-2.3	17	2	3	3	3	0	3.055	261.36584	0	0	0	1	0	0	0	0	0	1	1	0	1	0	0	0	0	1	0	1	0	0	0	0	0	0	0	0	1	0	0	0	0	0	0	0	0	0	0	0
CHEMBL3114141_1617107	-0.47	16	2	2	2	4	1	2.347	239.70466	1	0	1	0	0	0	0	0	0	0	0	1	1	0	0	0	1	1	0	0	1	0	0	0	0	1	0	1	0	0	0	0	0	0	0	0	1	0	1	0
CHEMBL3217864_1724238	-1.33	27	3	4	3	5	1	3.248	385.43359	0	1	0	0	1	1	0	0	0	1	0	1	0	1	0	0	1	0	0	1	1	0	1	0	0	1	1	0	0	0	1	0	1	0	0	0	0	0	0	0
CHEMBL406315_427600	-2.37	18	2	3	3	4	0	3.116	276.38048	0	0	0	1	0	0	0	0	0	1	1	0	0	0	0	0	0	1	0	1	0	0	0	0	0	0	0	0	1	1	0	0	0	0	0	1	0	0	0	0
CHEMBL607542_591898	-0.38	24	5	3	3	5	2	2.153	323.34918	1	0	0	1	0	1	1	1	1	0	1	0	0	0	0	1	0	1	0	1	0	0	0	0	0	0	0	0	0	1	0	0	0	0	0	0	0	0	0	0
CHEMBL1222373_688809	-0.380000000000001	26	5	4	4	4	1	3.275	362.40506	1	1	1	0	1	1	1	0	0	1	1	0	0	0	0	1	0	0	0	0	0	1	1	0	0	0	0	0	0	1	0	0	1	0	0	0	0	0	0	0
CHEMBL261754_427704	2.e-002	21	2	4	4	3	0	5.124	311.42452	0	0	0	1	0	1	0	0	0	0	1	0	0	0	0	0	0	1	0	0	1	0	0	0	0	0	0	0	1	1	0	0	0	0	0	1	0	0	0	0
CHEMBL200636_331823	1.05	19	1	4	4	3	1	3.163	246.2667	0	0	0	0	0	1	0	0	0	0	1	0	0	0	0	0	0	1	0	0	0	0	0	0	0	0	0	0	1	0	0	0	0	0	0	0	0	0	0	0
CHEMBL198200_329554	-1.31	16	1	3	3	5	1	0.311	215.21466	0	0	1	1	0	0	0	0	0	0	0	0	0	0	0	0	1	1	0	0	0	0	0	0	0	0	1	0	1	0	0	0	0	0	0	0	0	0	0	0
CHEMBL1671934_1068958	-0.98	23	5	2	2	3	2	2.977	351.85102	1	1	0	0	1	0	1	0	0	0	0	0	1	1	0	1	0	1	0	0	0	0	0	0	0	1	0	0	0	1	0	0	0	0	0	0	1	0	0	0
CHEMBL81616_127630	0.28	24	5	3	3	4	3	1.918	323.39224	0	0	0	0	1	1	1	0	0	0	0	1	1	0	0	1	0	0	0	1	1	1	1	0	0	0	0	0	0	1	0	0	1	0	0	0	0	0	0	0
CHEMBL1650385_1062102	-0.38	21	4	3	3	3	1	2.734	283.28202	0	0	0	1	0	0	1	1	1	1	1	0	1	1	1	1	0	1	1	0	0	0	0	1	0	0	1	0	0	1	0	0	0	1	0	0	0	0	0	0
CHEMBL1650386_1062103	-0.130000000000001	22	5	3	3	3	1	3.191	297.3086	0	0	0	1	0	0	1	1	1	1	1	0	1	1	1	1	0	1	1	0	0	0	0	1	0	0	1	0	0	1	0	0	0	1	0	0	0	0	0	0
CHEMBL1650388_1062105	0.54	21	4	3	3	3	1	3.851	315.41322	0	0	0	1	0	0	1	1	1	1	1	0	1	1	1	1	0	1	1	0	0	0	0	1	0	0	1	0	0	1	0	0	0	1	0	0	0	0	0	0
CHEMBL1650389_1062106	0.66	22	5	3	3	3	1	4.307	329.4398	0	0	0	1	0	0	1	1	1	1	1	0	1	1	1	1	0	1	1	0	0	0	0	1	0	0	1	0	0	1	0	0	0	1	0	0	0	0	0	0
CHEMBL1650391_1062108	-0.2	21	4	3	3	3	1	2.152	283.28202	0	0	0	1	0	0	1	0	0	1	1	0	1	1	0	1	0	1	0	0	0	0	1	0	0	0	1	0	0	1	0	0	0	0	0	0	0	0	0	0
CHEMBL1650394_1062111	0.21	21	4	3	3	3	1	3.268	315.41322	0	0	0	1	0	0	1	0	0	1	1	0	1	1	0	1	0	1	0	0	0	0	1	0	0	0	1	0	0	1	0	0	0	0	0	0	0	0	0	0
CHEMBL1221508_687935	-0.42	28	6	4	4	5	1	3.909	390.46152	1	1	1	0	1	1	1	0	0	1	1	0	1	0	0	1	0	0	0	0	0	1	1	0	0	0	0	0	0	1	0	0	1	0	0	0	0	0	0	0
CHEMBL1222246_688680	-5.e-002	25	4	4	4	4	1	2.896	352.36718	1	0	1	1	0	1	1	0	1	1	1	0	0	0	0	1	0	1	0	1	0	1	1	0	0	0	0	0	0	1	0	0	1	0	0	0	0	0	0	0
CHEMBL368442_302671	1.8	37	9	5	4	6	1	4.901	520.9675	0	0	1	0	0	1	0	0	0	1	0	0	1	1	0	1	0	0	0	1	0	0	1	0	1	1	0	0	0	1	0	1	1	0	0	1	1	1	0	0
CHEMBL365026_315994	1.01	25	4	4	3	5	3	4.695	336.43406	0	0	0	0	0	1	1	0	0	0	0	1	0	1	0	0	0	0	0	0	0	1	0	0	0	0	0	0	1	0	0	0	0	0	0	0	0	0	0	0
CHEMBL603878_603916	0.109999999999999	26	5	4	3	3	0	3.485	386.49112	0	0	0	1	0	0	0	0	1	0	0	0	1	0	0	1	0	1	0	1	0	0	0	0	1	0	0	0	0	1	0	0	0	0	0	1	0	0	0	0
CHEMBL91_8917	4.e-002	25	6	3	3	2	0	5.645	416.12856	0	1	0	0	1	0	0	0	0	0	0	0	0	0	0	0	0	1	0	0	0	0	0	0	0	1	0	0	0	1	0	0	0	0	0	0	1	0	0	0
CHEMBL195001_329547	-0.40431224968649	19	2	3	3	6	1	0.967	258.28246	0	0	1	0	0	0	0	0	0	0	0	1	1	0	0	0	1	1	0	0	0	0	0	0	0	0	1	0	1	0	0	0	0	0	0	0	0	0	0	0
CHEMBL3217868_1724242	-0.850000000000001	27	3	4	3	6	1	2.997	379.47864	0	1	0	0	1	1	0	0	0	1	0	1	1	0	0	0	1	0	0	1	1	0	1	0	0	0	1	0	0	1	1	0	1	0	0	0	0	0	0	0
CHEMBL3217871_1724245	-0.96	25	3	4	3	5	1	3.162	347.43678	0	1	0	0	1	0	0	0	0	1	0	1	0	1	0	0	1	0	0	1	1	0	1	0	0	0	1	0	0	0	1	0	1	0	0	0	0	0	0	0
CHEMBL1650165_1061672	1.44	26	5	3	3	3	1	5.12	353.36529	1	0	0	0	0	1	1	0	0	0	1	0	1	1	0	1	0	0	0	0	0	0	1	0	0	1	0	0	0	1	0	0	1	0	0	0	1	0	0	0
CHEMBL201750_336717	2.18	33	6	4	3	5	2	3.523	513.34064	0	0	0	0	0	0	1	0	0	0	0	0	0	0	0	1	0	0	0	0	0	0	1	0	1	1	0	0	0	1	0	1	1	0	0	1	1	1	0	0
CHEMBL3217873_1724247	-0.44	26	4	4	3	4	1	3.904	376.39871	0	1	0	0	1	1	0	0	0	1	0	1	0	0	0	0	1	0	0	1	1	0	1	0	0	1	1	0	0	0	1	0	1	0	0	0	0	0	0	0
CHEMBL410498_428439	-1.15	20	3	3	3	3	0	3.613	298.24051	0	0	0	1	0	0	0	0	1	0	0	0	0	0	0	1	0	1	0	1	0	0	0	0	0	1	0	0	1	1	0	0	0	0	0	0	0	0	0	0
CHEMBL407064_427601	-2.2	18	2	3	3	4	0	2.979	276.38048	0	0	0	1	0	0	0	0	0	1	1	0	0	0	0	0	0	1	0	1	0	0	0	0	0	0	0	0	1	1	0	0	0	0	0	1	0	0	0	0
CHEMBL2377094_1558938	-0.72	26	3	4	4	4	1	4.71	356.44354	0	1	0	0	1	1	0	0	0	1	0	1	1	0	0	0	1	0	0	1	1	1	1	0	0	0	1	0	0	0	1	0	1	0	0	0	0	0	0	0
CHEMBL3217870_1724244	-1.34	26	3	4	3	5	1	2.927	367.44312	0	1	0	0	1	0	0	0	0	1	0	1	0	1	0	0	1	0	0	1	1	0	1	0	0	1	1	0	0	0	1	0	1	0	0	0	0	0	0	0
CHEMBL409112_441473	-0.8	28	5	4	3	6	1	1.6	381.43162	0	0	1	0	0	0	1	1	0	1	1	0	0	0	0	1	0	1	0	1	0	0	0	1	0	0	1	0	0	1	0	0	0	0	0	0	0	0	0	0
CHEMBL372148_337015	2.38	38	8	5	4	4	2	5.182	508.56772	0	0	0	0	0	1	1	0	0	0	0	0	1	1	0	1	0	0	0	0	0	1	1	0	1	0	0	0	0	1	0	1	1	0	0	1	0	1	0	0
CHEMBL2391844_1565420	-0.390000000000001	30	5	4	4	7	2	4.043	417.48686	1	1	0	0	1	1	1	0	0	1	1	0	0	0	0	1	1	0	0	0	0	1	1	0	0	0	0	0	0	1	0	0	1	0	0	1	0	0	0	0
CHEMBL2391842_1565418	-0.72	34	7	4	4	9	2	3.912	475.52294	1	1	0	0	1	1	1	0	0	0	1	0	0	0	0	1	1	0	0	1	0	1	1	0	0	0	0	0	0	1	0	1	1	0	0	1	0	1	0	0
CHEMBL2419138_1577916	-2.53	20	4	2	1	4	0	5.433	366.29918	0	1	0	0	1	0	0	0	0	0	0	0	1	1	0	1	0	0	0	0	0	0	0	0	1	1	0	0	0	1	0	0	0	0	0	0	1	0	0	0
CHEMBL2419141_1577919	-3.41	21	5	2	1	4	0	5.805	335.87476	0	1	0	0	1	0	0	0	0	0	0	0	1	1	0	1	0	0	0	0	0	0	0	0	1	1	0	0	0	1	0	0	0	0	0	0	1	0	0	0
CHEMBL408624_427703	-2.02	18	2	3	3	3	0	3.471	255.33812	0	0	0	1	0	1	0	1	0	0	1	0	1	0	0	0	0	1	0	1	0	0	0	0	0	0	0	0	1	0	0	0	0	0	0	0	0	0	0	0
CHEMBL457573_496743	-0.21	30	6	4	3	7	1	3.098	407.4689	0	0	1	1	0	1	1	0	1	0	0	0	1	1	0	1	0	1	0	1	0	0	0	0	1	0	1	0	0	1	0	0	0	0	0	1	0	1	0	0
CHEMBL521082_473842	-0.18	24	5	3	2	6	1	1.668	327.38094	0	0	0	1	0	1	1	1	1	1	1	0	1	1	1	1	0	1	0	0	0	0	0	1	1	0	1	0	0	1	0	0	0	0	0	1	0	0	0	0
CHEMBL510696_496794	-0.64	23	5	3	2	5	1	2.344	332.4206	0	0	0	1	0	0	1	1	1	1	1	0	1	1	1	1	0	1	1	0	0	0	0	1	1	0	1	0	0	1	0	0	0	1	0	1	0	0	0	0
CHEMBL446738_473841	-0.399999999999999	24	5	3	2	6	1	1.668	327.38094	0	0	0	1	0	1	1	1	1	1	1	0	1	1	1	1	0	1	0	0	0	0	0	1	1	0	1	0	0	1	0	0	0	0	0	1	0	0	0	0
CHEMBL270715_441347	-1.5	27	5	4	3	7	1	1.187	367.40834	0	0	1	0	0	0	1	0	0	0	0	0	0	0	0	1	0	1	0	0	0	0	0	0	0	0	1	0	0	1	0	0	0	0	0	0	0	0	0	0
CHEMBL399529_418970	-1.29	17	2	3	3	4	1	1.624	227.22206	0	0	1	1	0	0	0	1	1	1	1	0	0	0	1	0	1	1	1	0	0	0	0	1	0	0	1	0	0	0	0	0	0	1	0	0	0	0	0	0
CHEMBL482011_473913	-0.26	28	7	3	2	6	1	3.321	386.4912	0	0	1	0	0	0	1	0	0	0	0	0	1	1	0	1	0	0	0	1	0	0	0	0	1	0	1	0	0	1	0	0	0	0	0	1	0	0	0	0
CHEMBL521081_473839	-0.25	24	5	3	2	5	1	1.931	330.38158	0	0	0	0	0	0	1	1	0	1	1	0	1	1	0	1	0	0	0	1	0	0	0	1	1	0	1	0	0	1	0	0	0	0	0	1	0	0	0	0
CHEMBL409934_441867	-1.24	28	5	4	3	7	1	1.337	378.43098	0	0	1	1	0	1	1	1	1	1	1	0	0	0	1	1	0	1	0	0	0	0	0	1	0	0	1	0	0	1	0	0	0	0	0	0	0	0	0	0
CHEMBL252345_419353	-1.6	26	5	4	3	6	1	1.185	354.36322	0	0	1	1	0	0	1	1	1	1	1	0	0	0	1	1	0	1	1	0	0	0	0	1	1	0	1	0	0	1	0	0	0	1	0	0	0	0	0	0
CHEMBL251975_418969	-1.98	27	5	4	3	6	1	1.455	367.40504	0	0	1	1	0	0	1	1	1	1	1	0	0	0	1	1	0	1	1	0	0	0	0	1	0	0	1	0	0	1	0	0	0	1	0	0	0	0	0	0
CHEMBL3764812_2068983	-0.54	29	5	4	4	6	2	3.106	391.39832	1	1	0	1	1	1	0	0	0	0	0	0	1	0	0	1	1	1	0	1	1	0	0	0	1	1	0	0	1	1	0	1	0	0	0	0	1	1	0	0
CHEMBL3763374_2068982	-0.66	28	4	4	4	6	2	2.758	377.37174	1	1	0	1	1	1	0	0	0	0	0	0	0	0	0	1	1	1	0	1	1	0	0	0	0	1	0	0	1	1	0	1	0	0	0	0	1	1	0	0
CHEMBL3764552_2068981	-0.71	26	3	4	4	5	2	2.989	347.34576	1	0	0	0	0	1	0	0	0	0	0	0	0	0	0	1	1	0	0	1	1	0	0	0	0	1	0	0	1	1	0	0	0	0	0	0	1	0	0	0
CHEMBL508786_496747	-0.59	24	5	3	2	5	1	1.931	330.38158	0	0	0	0	0	0	1	1	0	1	1	0	1	1	0	1	0	0	0	1	0	0	0	1	1	0	1	0	0	1	0	0	0	0	0	1	0	0	0	0
CHEMBL1172276_647415	-1.17	33	7	4	3	5	1	2.487	466.55264	1	1	0	0	1	0	1	0	0	0	0	0	1	1	0	1	0	0	0	0	0	0	0	0	1	0	0	0	1	1	0	1	0	0	0	1	0	1	0	0
CHEMBL505633_476677	-0.600000000000001	16	3	2	2	6	3	-0.301	288.1013	0	0	0	0	0	0	0	0	0	0	0	1	0	0	0	0	1	0	0	0	0	0	0	0	0	1	1	0	1	0	0	0	0	0	0	0	1	0	0	0
CHEMBL475617_476610	-0.42	15	2	2	2	5	2	0.587	272.1019	0	0	0	0	0	0	0	0	0	0	0	1	1	0	0	0	1	0	0	0	0	0	0	0	0	1	1	0	1	0	0	0	0	0	0	0	1	0	0	0
CHEMBL1222369_688805	0.25	24	4	4	4	4	1	2.635	338.3406	1	0	1	1	0	1	1	0	1	1	1	0	0	0	0	1	0	1	0	1	0	1	1	0	0	0	0	0	0	1	0	0	1	0	0	0	0	0	0	0
CHEMBL407327_427810	-0.72	17	3	3	3	3	1	3.92	261.36584	1	0	0	1	0	0	1	1	1	0	1	0	1	0	1	0	0	1	1	0	0	0	0	0	0	0	0	0	1	0	0	0	0	0	0	0	0	0	0	0
CHEMBL406049_427488	-1.89	18	2	3	3	3	0	3.652	275.39242	0	0	0	1	0	0	0	0	0	1	1	0	1	0	0	0	0	1	0	0	0	0	0	0	0	0	0	0	1	0	0	0	0	0	0	0	0	0	0	0
CHEMBL260719_427487	-1.89	17	2	4	3	3	0	2.864	259.34996	0	0	0	1	0	0	0	0	0	1	1	0	0	1	0	0	0	1	0	0	0	0	0	0	0	0	0	0	1	0	0	0	0	0	0	0	0	0	0	0
CHEMBL406483_427544	-1.09	18	2	3	3	5	0	2.098	257.31424	0	0	0	1	0	0	0	0	0	0	1	0	0	0	1	0	0	1	0	0	0	0	0	0	0	0	0	0	1	1	0	0	0	0	0	1	0	0	0	0
CHEMBL406314_427598	-1.89	18	2	3	3	4	0	2.471	259.33012	0	0	0	1	0	0	0	0	0	1	1	0	0	0	0	0	0	1	0	0	0	0	0	0	0	0	0	0	1	1	0	0	0	0	0	1	0	0	0	0
CHEMBL408146_427597	-1.28	17	2	3	3	4	1	2.265	245.30354	0	0	0	1	0	0	0	0	0	0	1	0	0	0	0	0	0	1	0	0	0	0	0	0	0	0	0	0	1	1	0	0	0	0	0	1	0	0	0	0
CHEMBL450826_500015	2.1	41	5	6	4	7	1	4.583	594.08442	0	0	0	0	0	0	0	0	0	0	0	0	1	0	0	1	0	0	0	0	0	0	1	0	1	1	0	0	1	1	0	1	1	0	0	1	1	1	0	0
CHEMBL258900_427654	-0.630000000000001	18	4	3	3	4	2	2.473	261.29964	1	0	0	1	0	0	1	1	1	0	1	0	0	0	1	0	0	1	1	0	0	0	0	0	0	0	0	0	1	0	0	0	0	0	0	0	0	0	0	0
CHEMBL260667_427701	-0.81	17	3	3	3	3	1	3.362	245.30024	1	0	0	1	0	0	1	1	1	0	1	0	1	0	1	0	0	1	1	0	0	0	0	0	0	0	0	0	1	0	0	0	0	0	0	0	0	0	0	0
CHEMBL259445_427700	-1.15	16	2	3	3	3	1	3.013	231.27366	1	0	0	1	0	0	1	1	1	0	1	0	0	0	1	0	0	1	1	0	0	0	0	0	0	0	0	0	1	0	0	0	0	0	0	0	0	0	0	0
CHEMBL259337_427755	-1.85	17	2	3	3	3	0	3.188	241.31154	0	0	0	1	0	1	0	1	1	0	1	0	1	0	1	0	0	1	0	0	0	0	0	0	0	0	0	0	1	0	0	0	0	0	0	0	0	0	0	0
CHEMBL403704_427753	-1.59	16	2	3	3	3	1	2.205	230.2889	0	0	0	1	0	0	0	0	0	0	1	0	1	0	0	0	0	1	0	0	0	0	0	0	0	0	0	0	1	0	0	0	0	0	0	0	0	0	0	0
CHEMBL1081041_613183	-0.32	24	4	4	3	4	1	2.26	316.35654	0	0	0	1	0	0	1	0	0	0	1	0	0	1	0	1	0	1	0	0	0	0	1	0	0	0	1	0	0	1	0	0	1	0	0	0	0	0	0	0
CHEMBL481817_473912	-1.48	28	6	3	2	6	2	2.668	387.47926	0	0	1	0	0	0	1	0	0	0	0	0	1	1	0	1	0	0	0	1	0	0	0	0	1	0	1	0	0	1	0	0	0	0	0	1	0	0	0	0
CHEMBL1082006_613043	-0.48	23	4	4	3	4	1	2.273	322.38426	0	0	0	1	0	0	1	0	0	1	1	0	0	1	0	1	0	1	0	0	0	0	1	0	0	0	1	0	0	1	0	0	1	0	0	0	0	0	0	0
CHEMBL456051_496609	-0.94	25	5	3	2	5	1	3.28	342.43864	0	0	1	0	0	0	1	0	0	0	0	0	1	1	0	1	0	0	0	1	0	0	0	0	1	0	1	0	0	1	0	0	0	0	0	1	0	0	0	0
CHEMBL3818574_2090505	0.64	18	1	3	2	4	2	2.556	260.26522	0	1	0	1	1	0	0	0	0	0	0	0	0	0	0	1	0	1	0	0	0	0	0	0	0	0	0	0	0	1	0	1	0	0	0	0	0	1	0	0
CHEMBL259111_427657	-1.29	15	1	3	3	4	1	1.925	234.30074	1	0	0	1	0	0	0	0	0	1	1	0	0	0	0	0	1	1	0	0	0	0	0	0	0	0	0	0	1	0	0	0	0	0	0	0	0	0	0	0
CHEMBL515419_476521	-0.52	15	1	3	2	4	1	1.695	268.1132	0	0	0	0	0	0	0	0	0	0	0	1	0	1	0	0	1	0	0	0	0	0	0	0	0	1	1	0	1	0	0	0	0	0	0	0	1	0	0	0
CHEMBL455493_476520	-0.260000000000001	14	1	3	2	4	1	0.71	189.21714	0	0	0	0	0	0	0	0	0	0	0	1	0	1	0	0	1	0	0	0	0	0	0	0	0	0	1	0	1	0	0	0	0	0	0	0	0	0	0	0
CHEMBL508561_476455	-0.49	15	3	2	2	4	1	1.687	268.1132	0	0	0	0	0	0	0	0	0	0	0	1	0	1	0	0	1	0	0	0	0	0	0	0	0	1	1	0	1	0	0	0	0	0	0	0	1	0	0	0
CHEMBL503376_476679	-0.39	19	3	3	3	4	1	2.654	318.17188	0	1	0	0	1	1	0	0	0	0	0	1	0	0	0	0	1	0	0	0	0	1	0	0	0	1	1	0	1	0	0	0	0	0	0	0	1	0	0	0
CHEMBL151071_251378	-5.e-002	18	2	3	3	4	1	2.333	304.1453	0	1	0	0	1	1	0	0	0	0	0	1	0	0	0	0	1	0	0	0	0	1	0	0	0	1	1	0	1	0	0	0	0	0	0	0	1	0	0	0
CHEMBL1210734_684550	-0.87	23	3	4	4	7	1	1.706	311.2772	1	1	1	0	1	1	0	0	0	0	0	1	0	0	0	0	1	0	0	0	0	0	0	0	0	1	0	1	1	0	0	0	0	0	0	0	1	0	1	0
CHEMBL2391847_1565423	-0.17	32	4	5	5	5	2	5.176	457.57056	1	1	0	0	1	1	1	0	0	1	1	1	0	0	0	1	1	0	0	1	1	1	1	0	0	0	1	0	0	1	1	0	1	0	0	0	0	0	0	0
CHEMBL595147_591882	-0.57	23	4	3	3	4	1	1.779	308.33454	0	0	0	1	0	1	0	1	1	0	1	0	0	0	0	1	0	1	0	1	0	0	0	0	0	0	0	0	0	1	0	0	0	0	0	0	0	0	0	0
CHEMBL2391843_1565419	-0.81	31	5	4	4	7	2	4.529	431.51344	1	1	0	0	1	1	1	0	0	1	1	0	0	0	0	1	1	0	0	0	0	1	1	0	0	0	0	0	0	1	0	0	1	0	0	1	0	0	0	0
CHEMBL1079804_612964	-0.390000000000001	24	4	4	3	3	1	3.012	323.32106	0	0	0	1	0	0	1	1	1	0	1	0	0	1	1	1	0	1	1	0	0	0	1	0	0	1	1	0	0	1	0	0	1	0	0	0	1	0	0	0
CHEMBL1079801_612961	-1.38	19	3	3	2	3	1	2.317	253.25604	0	1	0	1	1	0	1	1	1	0	1	0	0	1	1	1	0	1	1	0	0	0	0	0	0	0	1	0	0	1	0	0	0	0	0	0	0	0	0	0
CHEMBL1081971_612896	-0.59	23	4	4	3	4	1	2.606	306.31866	0	0	0	1	0	0	1	1	1	0	1	0	0	1	1	1	0	1	1	0	0	0	1	0	0	0	1	0	0	1	0	0	1	0	0	0	0	0	0	0
CHEMBL1081811_612894	-0.23	21	3	3	3	3	1	2.048	279.29332	0	0	0	1	0	0	1	1	1	0	1	0	1	0	1	1	0	1	1	0	0	0	1	0	0	0	1	0	0	1	0	0	1	0	0	0	0	0	0	0
CHEMBL407638_427484	-0.51	18	4	3	3	5	2	1.941	278.3533	1	0	0	1	0	0	1	0	0	1	1	0	0	0	0	0	0	1	0	0	0	0	0	0	0	0	0	0	1	0	0	0	0	0	0	0	0	0	0	0
CHEMBL595146_591881	-1.42	22	4	3	3	4	1	1.823	294.30796	0	0	0	1	0	1	0	1	1	0	1	0	0	0	0	1	0	1	0	1	0	0	0	0	0	0	0	0	0	1	0	0	0	0	0	0	0	0	0	0
CHEMBL596307_591854	-1.42	24	4	3	3	5	2	2.084	323.34918	1	0	0	1	1	1	0	1	1	0	1	0	0	0	0	1	1	1	0	1	0	0	0	0	0	0	0	0	0	1	0	0	0	0	0	0	0	0	0	0
CHEMBL407307_427541	-2.17	17	2	3	3	3	0	3.235	261.36584	0	0	0	1	0	0	0	0	0	1	1	0	1	0	0	0	0	1	0	0	0	0	0	0	0	0	0	0	1	0	0	0	0	0	0	0	0	0	0	0
CHEMBL512276_479555	2.47	35	9	4	3	4	2	5.468	478.51538	0	1	0	0	1	0	1	0	0	0	0	0	1	1	0	1	0	0	0	0	0	0	1	0	1	1	0	0	0	1	0	1	1	0	0	1	1	0	0	0
CHEMBL504495_476608	-0.97	14	2	2	2	5	2	-0.398	193.20584	0	0	0	0	0	0	0	0	0	0	0	1	1	0	0	0	1	0	0	0	0	0	0	0	0	0	1	0	1	0	0	0	0	0	0	0	0	0	0	0
CHEMBL1170129_647463	-0.63	30	6	3	3	6	1	2.424	447.52784	1	1	0	0	1	0	1	0	0	0	0	0	1	0	0	1	0	0	0	0	0	0	0	0	1	0	0	0	1	1	0	1	0	0	0	1	0	1	0	0
CHEMBL405235_428289	-0.59	21	6	3	3	5	2	2.98	319.40192	1	0	0	1	0	0	1	0	1	0	0	0	0	1	0	1	0	1	0	1	0	0	0	0	0	0	0	0	1	1	0	0	0	0	0	0	0	0	0	0
CHEMBL1170583_648186	-0.13	35	6	4	3	6	1	2.27	495.59386	1	1	0	0	1	0	1	0	0	0	0	0	1	0	0	1	0	0	0	0	0	0	0	0	1	0	0	0	1	1	0	1	0	0	0	1	0	1	0	0
CHEMBL467655_472215	-0.87	23	3	4	4	7	2	1.839	311.2772	1	1	1	0	1	1	0	0	0	0	1	1	0	0	0	0	1	1	0	0	0	0	0	0	0	1	0	1	1	0	0	0	0	0	0	0	1	0	1	0
CHEMBL1170582_648185	-0.35	30	6	3	3	5	2	2.107	426.48878	1	1	0	0	1	0	1	0	0	0	0	0	1	0	0	1	0	0	0	0	0	0	0	0	1	0	0	0	1	1	0	1	0	0	0	1	0	1	0	0
CHEMBL1171200_648184	0.13	33	6	4	3	5	1	2.773	466.55264	1	1	0	0	1	0	1	0	0	0	0	0	1	1	0	1	0	0	0	0	0	0	0	0	1	0	0	0	1	1	0	1	0	0	0	1	0	1	0	0
CHEMBL405234_428288	-0.52	20	5	3	3	5	2	2.918	305.37534	1	0	0	1	0	0	1	0	1	0	0	0	0	0	0	1	0	1	0	1	0	0	0	0	0	0	0	0	1	1	0	0	0	0	0	0	0	0	0	0
CHEMBL404985_428337	-0.63	19	4	3	3	4	1	3.806	289.37594	1	0	0	1	0	0	1	0	1	0	0	0	1	0	0	1	0	1	0	1	0	0	0	0	0	0	0	0	1	1	0	0	0	0	0	0	0	0	0	0
CHEMBL264435_428336	0.260000000000001	18	3	3	3	5	2	2.924	276.33742	1	0	0	1	0	0	0	0	1	0	0	0	0	0	0	1	0	1	0	1	0	0	0	0	0	0	0	0	1	1	0	0	0	0	0	0	0	0	0	0
CHEMBL407650_427758	-2.39	16	2	3	3	3	0	2.773	247.33926	0	0	0	1	0	0	0	0	0	1	1	0	1	0	0	0	0	1	0	0	0	0	0	0	0	0	0	0	1	0	0	0	0	0	0	0	0	0	0	0
CHEMBL3741012_2054315	-0.42	23	7	3	3	4	1	4.538	374.2782	0	1	0	0	1	1	1	0	0	0	0	1	1	1	0	0	0	0	0	0	0	1	0	0	0	1	1	0	1	0	0	0	0	0	0	0	1	0	0	0
CHEMBL2419145_1577923	-2.53	25	5	3	2	4	0	5.922	367.46296	0	1	0	0	1	1	0	0	0	0	0	0	0	0	0	1	0	0	0	0	0	1	0	0	1	1	0	0	0	1	0	0	0	0	0	0	1	0	0	0
CHEMBL265695_427806	-2.03	16	2	3	3	2	0	3.306	230.2856	0	0	0	1	0	0	0	1	1	0	1	0	1	0	1	0	0	1	1	0	0	0	0	0	0	0	0	0	1	0	0	0	0	0	0	0	0	0	0	0
CHEMBL474058_476604	-0.39	14	2	2	2	5	2	0.21	258.07532	0	0	0	0	0	0	0	0	0	0	0	1	0	0	0	0	1	0	0	0	0	0	0	0	0	1	1	0	1	0	0	0	0	0	0	0	1	0	0	0
CHEMBL95897_160040	-0.42	13	2	2	2	5	2	-0.776	179.17926	0	0	0	0	0	0	0	0	0	0	0	1	0	0	0	0	1	0	0	0	0	0	0	0	0	0	1	0	1	0	0	0	0	0	0	0	0	0	0	0
CHEMBL516238_476452	0.52	17	1	3	2	4	1	2.607	296.16636	0	0	0	0	0	0	0	0	0	0	0	1	0	1	0	0	1	0	0	0	0	0	0	0	0	1	1	0	1	0	0	0	0	0	0	0	1	0	0	0
CHEMBL449924_476522	0.28	16	1	3	2	4	1	2.151	282.13978	0	0	0	0	0	0	0	0	0	0	0	1	0	1	0	0	1	0	0	0	0	0	0	0	0	1	1	0	1	0	0	0	0	0	0	0	1	0	0	0
CHEMBL294590_101358	-0.75	15	1	3	2	4	1	1.166	203.24372	0	0	0	0	0	0	0	0	0	0	0	1	0	1	0	0	1	0	0	0	0	0	0	0	0	0	1	0	1	0	0	0	0	0	0	0	0	0	0	0
[truncated: 1,986 more columns]
